# Supplementary material for: TDP-1 and FUST-1 co-inhibit exon inclusion and control fertility together with transcriptional regulation
Source: Nucleic Acids Res. 2023 Aug 17;51(18):9610–28. doi: 10.1093/nar/gkad665 (PMC10570059; doi:10.1093/nar/gkad665)
Supplement: gkad665_Supplemental_Files [file gkad665_supplemental_files.zip]

Archive with 3 entries (3 files):
- supplementary_figures_revision_2.pdf
- Table_S1_Gene_Expression_Analysis.xlsx
- Table_S2_Splicing_Analysis.xlsx
