# Supplementary material for: TDP-1 and FUST-1 co-inhibit exon inclusion and control fertility together with transcriptional regulation
Source: Nucleic Acids Res. 2023 Aug 17;51(18):9610–28. doi: 10.1093/nar/gkad665 (PMC10570059; doi:10.1093/nar/gkad665)
Supplement: gkad665_Supplemental_Files [file gkad665_supplemental_files.zip › Table_S1_Gene_Expression_Analysis.xlsx]

## Sheet: N2vsceh14
	baseMean	log2FoldChange	lfcSE	stat	pvalue	padj
WBGene00000001	3525.09	-0.145379	0.180497	-0.805441	0.420565	0.999985
WBGene00000002	356.58	0.0308485	0.240834	0.128091	0.898077	0.999985
WBGene00000003	749.922	0.305184	0.381457	0.800048	0.423683	0.999985
WBGene00000004	726.315	-0.260883	0.187432	-1.39188	0.163959	0.999985
WBGene00000005	793.019	0.0880413	0.18705	0.470682	0.637868	0.999985
WBGene00000006	507.087	0.231488	0.23084	1.00281	0.315953	0.999985
WBGene00000007	1285.97	0.167341	0.31119	0.537745	0.590753	0.999985
WBGene00000008	93.2767	-0.0416754	0.362721	-0.114897	0.908527	0.999985
WBGene00000009	43.2114	0.451673	0.366207	1.23338	0.217433	0.999985
WBGene00000010	1424.65	-0.276362	0.237277	-1.16473	0.24413	0.999985
WBGene00000012	11.3977	0.407603	0.700576	0.58181	0.560695	0.999985
WBGene00000013	43.4991	-0.889281	0.50714	-1.75352	0.0795122	0.999985
WBGene00000014	0.631364	-2.59489	2.66729	-0.972855	0.330625	NA
WBGene00000015	45.4498	-0.309171	0.578396	-0.534533	0.592973	0.999985
WBGene00000016	207.37	-0.0613	0.297664	-0.205937	0.83684	0.999985
WBGene00000017	153.728	0.0655151	0.530694	0.123452	0.901749	0.999985
WBGene00000018	832.02	-0.223969	0.248564	-0.901048	0.367563	0.999985
WBGene00000019	526.699	-0.0610366	0.286762	-0.212847	0.831446	0.999985
WBGene00000020	1179.72	0.136593	0.187853	0.727128	0.467147	0.999985
WBGene00000021	44.1514	-0.0727463	0.464946	-0.156462	0.875669	0.999985
WBGene00000022	2684.61	-0.0873966	0.162448	-0.537997	0.590579	0.999985
WBGene00000023	430.138	0.0472435	0.25023	0.1888	0.850249	0.999985
WBGene00000024	56.2504	1.5398	0.887087	1.73579	0.082601	0.999985
WBGene00000025	1.13971	-1.07842	2.34952	-0.458995	0.646238	NA
WBGene00000026	0.821678	0.824278	2.29209	0.359618	0.719133	NA
WBGene00000027	4.06751	0.726973	1.0813	0.672316	0.501382	NA
WBGene00000028	0	NA	NA	NA	NA	NA
WBGene00000029	40.5949	1.05569	1.86887	0.564884	0.572153	0.999985
WBGene00000030	52.0639	1.35427	1.3616	0.994614	0.319924	0.999985
WBGene00000031	116.074	1.10189	1.27889	0.861598	0.388909	0.999985
WBGene00000032	1.49168	-0.411623	1.74948	-0.235283	0.813989	NA
WBGene00000033	79.0421	0.550155	0.808171	0.68074	0.496036	0.999985
WBGene00000034	108.62	0.892246	0.765793	1.16513	0.243967	0.999985
WBGene00000035	345.039	-0.117615	0.212953	-0.552305	0.580739	0.999985
WBGene00000036	899.208	0.0835698	0.199121	0.419693	0.67471	0.999985
WBGene00000037	62.4874	0.0448639	0.342287	0.131071	0.895719	0.999985
WBGene00000038	23.8793	-0.0892488	0.619407	-0.144088	0.885431	0.999985
WBGene00000039	370.005	0.468881	0.264123	1.77524	0.0758588	0.999985
WBGene00000040	17461.3	-0.068323	0.171799	-0.397692	0.690858	0.999985
WBGene00000041	38816.1	-0.116442	0.182605	-0.637671	0.523688	0.999985
WBGene00000042	43.1388	0.10852	0.329011	0.329836	0.741524	0.999985
WBGene00000043	21.1482	-0.182816	0.559363	-0.326828	0.743798	0.999985
WBGene00000044	48.7788	0.586193	0.344683	1.70067	0.0890042	0.999985
WBGene00000045	10.965	0.790729	0.61366	1.28854	0.197557	0.999985
WBGene00000046	23.4707	-0.249965	0.510518	-0.48963	0.624396	0.999985
WBGene00000047	199.609	-0.227343	0.223594	-1.01677	0.309264	0.999985
WBGene00000048	31.0053	-0.448391	0.391048	-1.14664	0.251531	0.999985
WBGene00000049	13.2053	0.018265	0.548177	0.0333195	0.97342	0.999985
WBGene00000050	57.0618	-0.0205483	0.328085	-0.062631	0.95006	0.999985
WBGene00000051	178.719	0.19341	0.319989	0.604426	0.54556	0.999985
WBGene00000053	11.579	0.269307	0.649493	0.414641	0.678404	0.999985
WBGene00000054	178.665	-0.0127291	0.257175	-0.049496	0.960524	0.999985
WBGene00000055	207.052	0.1118	0.229463	0.487224	0.626099	0.999985
WBGene00000056	76.9649	0.190584	0.342079	0.557134	0.577436	0.999985
WBGene00000057	248.474	0.261701	0.292448	0.894866	0.370859	0.999985
WBGene00000058	31.5671	-0.111182	0.476959	-0.233105	0.81568	0.999985
WBGene00000059	76.5745	-1.41341	0.382198	-3.69811	0.00021721	0.0302676
WBGene00000060	31.2269	-0.188158	0.486853	-0.386478	0.699143	0.999985
WBGene00000061	12.6512	0.782106	0.727271	1.0754	0.282197	0.999985
WBGene00000062	20.9491	0.371561	0.50327	0.738293	0.460336	0.999985
WBGene00000063	18229.7	-0.0781505	0.219614	-0.355854	0.72195	0.999985
WBGene00000064	58527.6	-0.0739142	0.197808	-0.373666	0.708653	0.999985
WBGene00000065	12069.6	-0.166453	0.189168	-0.879923	0.378901	0.999985
WBGene00000066	57518.2	-0.166222	0.316118	-0.525822	0.599012	0.999985
WBGene00000067	36344.3	-0.0666101	0.179003	-0.372117	0.709805	0.999985
WBGene00000068	695.818	0.00558168	0.21589	0.0258543	0.979374	0.999985
WBGene00000069	73.3787	-0.163329	0.278501	-0.586456	0.557569	0.999985
WBGene00000070	689.43	-0.13136	0.266369	-0.493148	0.621908	0.999985
WBGene00000071	612.405	0.0542166	0.153261	0.353754	0.723523	0.999985
WBGene00000072	703.907	0.106193	0.148727	0.714009	0.475222	0.999985
WBGene00000073	899.874	0.130971	0.184617	0.709416	0.478066	0.999985
WBGene00000074	1330.85	-0.141252	0.21147	-0.667953	0.504164	0.999985
WBGene00000075	1059.42	-0.0830563	0.173501	-0.478708	0.632147	0.999985
WBGene00000079	3379.14	-0.182812	0.239007	-0.764881	0.444342	0.999985
WBGene00000080	3689.23	-0.119368	0.14438	-0.826765	0.408371	0.999985
WBGene00000081	14235.8	0.0773597	0.193722	0.399333	0.689648	0.999985
WBGene00000082	171.094	0.520315	0.358099	1.45299	0.146225	0.999985
WBGene00000083	2855.75	-0.0917785	0.222588	-0.412325	0.680101	0.999985
WBGene00000084	696.867	0.10579	0.151984	0.69606	0.486392	0.999985
WBGene00000085	52.1874	-0.281377	0.325267	-0.865064	0.387003	0.999985
WBGene00000086	468.735	0.147467	0.233388	0.631855	0.527482	0.999985
WBGene00000088	1046.18	0.283298	0.143901	1.96871	0.0489869	0.999985
WBGene00000089	369.177	0.162075	0.162516	0.997285	0.318626	0.999985
WBGene00000090	3687.47	-0.244171	0.294142	-0.830112	0.406475	0.999985
WBGene00000092	1199	-0.16048	0.201494	-0.796447	0.425772	0.999985
WBGene00000093	951.398	0.217295	0.206049	1.05458	0.291618	0.999985
WBGene00000094	1356.4	-0.202583	0.200332	-1.01124	0.311902	0.999985
WBGene00000095	652.939	-0.028214	0.182177	-0.154872	0.876922	0.999985
WBGene00000096	51.5399	-0.201215	0.315485	-0.637796	0.523607	0.999985
WBGene00000097	1719.65	-0.0303962	0.159862	-0.19014	0.849199	0.999985
WBGene00000098	10626.1	-0.0506493	0.149502	-0.338787	0.73477	0.999985
WBGene00000099	3772.82	-0.0666249	0.164818	-0.404234	0.686041	0.999985
WBGene00000100	5833.76	-0.0085034	0.193092	-0.044038	0.964874	0.999985
WBGene00000101	12682.8	-0.196243	0.256117	-0.766224	0.443543	0.999985
WBGene00000102	7290.01	-0.177476	0.192906	-0.920011	0.357567	0.999985
WBGene00000103	650.626	0.178767	0.160729	1.11223	0.266041	0.999985
WBGene00000105	3351.13	-0.236626	0.199994	-1.18316	0.236746	0.999985
WBGene00000106	2439.43	-0.393854	0.21807	-1.80609	0.0709037	0.999985
WBGene00000107	14673.4	-0.0690161	0.231344	-0.298327	0.765453	0.999985
WBGene00000108	5.94277	1.18332	0.980183	1.20724	0.227338	0.999985
WBGene00000109	6521.28	-0.0292503	0.276787	-0.105678	0.915838	0.999985
WBGene00000110	8224.31	-0.0894607	0.185119	-0.483259	0.628912	0.999985
WBGene00000111	422.769	-0.0873009	0.346685	-0.251816	0.801183	0.999985
WBGene00000112	9193.04	0.312096	0.215954	1.4452	0.148403	0.999985
WBGene00000113	1359.33	-0.252425	0.223746	-1.12818	0.259245	0.999985
WBGene00000114	45008.2	-0.0930587	0.298458	-0.311798	0.755194	0.999985
WBGene00000115	10731.5	0.102168	0.310461	0.329083	0.742093	0.999985
WBGene00000116	1370.66	-0.104866	0.182701	-0.573973	0.565986	0.999985
WBGene00000117	2200.83	0.0193952	0.172519	0.112424	0.910487	0.999985
WBGene00000118	6403.04	-0.00626162	0.283632	-0.0220765	0.982387	0.999985
WBGene00000120	902.368	0.10814	0.192952	0.560449	0.575173	0.999985
WBGene00000121	9594.24	-0.110491	0.16895	-0.653988	0.51312	0.999985
WBGene00000122	9933.11	0.0270115	0.155488	0.173721	0.862085	0.999985
WBGene00000123	4997.19	-0.403082	0.384223	-1.04908	0.29414	0.999985
WBGene00000133	505.79	-1.01663	0.943653	-1.07733	0.281332	0.999985
WBGene00000134	36.5989	-0.530329	0.405068	-1.30924	0.190455	0.999985
WBGene00000135	89.4519	-0.419924	0.356825	-1.17683	0.239261	0.999985
WBGene00000136	2867.33	0.029975	0.168384	0.178015	0.858711	0.999985
WBGene00000137	752.909	-0.274855	0.284073	-0.967552	0.333268	0.999985
WBGene00000138	1329.53	0.197129	0.23067	0.854595	0.392775	0.999985
WBGene00000139	508.596	0.126311	0.238035	0.53064	0.595668	0.999985
WBGene00000140	2099.55	-0.104217	0.265359	-0.39274	0.694512	0.999985
WBGene00000142	5713.6	-0.0200926	0.146369	-0.137273	0.890815	0.999985
WBGene00000143	4375.13	-0.0405408	0.182841	-0.221727	0.824526	0.999985
WBGene00000144	1455.79	0.174398	0.183973	0.947959	0.34315	0.999985
WBGene00000145	1408.66	0.0651471	0.208978	0.311742	0.755236	0.999985
WBGene00000146	7019.92	-0.123919	0.202015	-0.613416	0.539601	0.999985
WBGene00000147	1566.84	0.0675866	0.176001	0.384013	0.700968	0.999985
WBGene00000148	3026.94	-0.145073	0.177078	-0.819263	0.412636	0.999985
WBGene00000149	9860.31	-0.0748606	0.236351	-0.316735	0.751445	0.999985
WBGene00000150	2178.14	0.0671164	0.166617	0.402819	0.687081	0.999985
WBGene00000151	3925.23	-0.0952531	0.153333	-0.621217	0.534457	0.999985
WBGene00000155	10386.6	-0.128885	0.204481	-0.630303	0.528496	0.999985
WBGene00000156	4596.66	-0.231917	0.309021	-0.75049	0.45296	0.999985
WBGene00000157	847.147	0.0848944	0.177449	0.478416	0.632354	0.999985
WBGene00000158	4701.36	-0.208309	0.250888	-0.830288	0.406376	0.999985
WBGene00000159	2588.11	0.143681	0.179598	0.800017	0.423701	0.999985
WBGene00000160	6042.92	-0.144933	0.209636	-0.691356	0.489342	0.999985
WBGene00000161	2598.76	-0.356531	0.266854	-1.33605	0.181532	0.999985
WBGene00000162	3496.28	-0.218496	0.273502	-0.798885	0.424357	0.999985
WBGene00000163	5212.75	-0.0951703	0.212591	-0.447669	0.654392	0.999985
WBGene00000164	1138.84	-0.253062	0.151793	-1.66715	0.0954846	0.999985
WBGene00000165	2648.67	-0.100862	0.21099	-0.47804	0.632622	0.999985
WBGene00000166	74.6204	0.0774431	0.329112	0.235309	0.813969	0.999985
WBGene00000168	4454.96	-0.249874	0.267593	-0.933785	0.350415	0.999985
WBGene00000169	3087.57	0.289383	0.184627	1.56739	0.117023	0.999985
WBGene00000170	3165.63	0.0932744	0.205354	0.454214	0.649675	0.999985
WBGene00000171	82.87	-0.365991	0.280777	-1.30349	0.192407	0.999985
WBGene00000172	1579.08	0.0176381	0.163284	0.108021	0.913979	0.999985
WBGene00000173	3.70208	1.47557	1.24249	1.18759	0.234994	NA
WBGene00000174	107.81	-0.150837	0.241967	-0.623379	0.533035	0.999985
WBGene00000175	15448.3	-0.0118834	0.26433	-0.0449568	0.964142	0.999985
WBGene00000176	3565.94	0.725681	0.329908	2.19965	0.027832	0.831177
WBGene00000177	341.617	0.0953911	0.214531	0.444649	0.656573	0.999985
WBGene00000178	4809.25	0.308921	0.16828	1.83576	0.0663929	0.999985
WBGene00000179	4437.84	0.195175	0.18505	1.05471	0.291556	0.999985
WBGene00000180	830.431	-0.0182501	0.141489	-0.128985	0.897369	0.999985
WBGene00000181	8722.9	0.0138694	0.175304	0.0791164	0.93694	0.999985
WBGene00000182	20177.7	-0.0531652	0.133628	-0.39786	0.690734	0.999985
WBGene00000183	16220.2	-0.0337804	0.132014	-0.255885	0.79804	0.999985
WBGene00000184	2413.33	-0.0163083	0.139924	-0.116551	0.907216	0.999985
WBGene00000185	2.8834	-1.63008	1.58918	-1.02573	0.305018	NA
WBGene00000186	2689.11	-0.120089	0.268431	-0.447375	0.654604	0.999985
WBGene00000187	2558.64	0.0945607	0.158598	0.596229	0.551022	0.999985
WBGene00000188	46.4524	0.152008	0.409437	0.371261	0.710443	0.999985
WBGene00000189	969.171	0.156718	0.171189	0.915467	0.359946	0.999985
WBGene00000190	2784.62	-2.29554	1.64063	-1.39918	NA	NA
WBGene00000191	126.965	-0.859234	0.661352	-1.29921	0.193872	0.999985
WBGene00000192	7289.84	-0.0731402	0.176352	-0.41474	0.678332	0.999985
WBGene00000193	9.92193	0.163317	0.694659	0.235104	0.814128	0.999985
WBGene00000195	750.829	-0.00232994	0.172679	-0.0134929	0.989235	0.999985
WBGene00000196	2018.72	0.03871	0.14468	0.267556	0.789041	0.999985
WBGene00000197	17442	-0.106429	0.190855	-0.557643	0.577088	0.999985
WBGene00000198	13927.1	0.013195	0.165564	0.0796973	0.936478	0.999985
WBGene00000199	4065.87	-0.157174	0.183679	-0.8557	0.392164	0.999985
WBGene00000200	6555.1	0.0155338	0.14628	0.106192	0.91543	0.999985
WBGene00000201	5665.66	-0.0138282	0.144518	-0.0956844	0.923771	0.999985
WBGene00000202	1923.22	-0.209042	0.1921	-1.08819	0.276509	0.999985
WBGene00000203	2774.63	0.0623935	0.190639	0.327286	0.743452	0.999985
WBGene00000204	2644.46	0.00672982	0.157851	0.042634	0.965993	0.999985
WBGene00000205	2067.63	0.0941629	0.193585	0.486416	0.626673	0.999985
WBGene00000206	16394	0.0552294	0.151353	0.364905	0.715183	0.999985
WBGene00000207	17441	0.0263618	0.236192	0.111612	0.911131	0.999985
WBGene00000208	2266.12	0.0653057	0.125974	0.518408	0.604174	0.999985
WBGene00000209	8268.22	0.146763	0.223161	0.657653	0.510761	0.999985
WBGene00000210	7016.16	0.0848437	0.20742	0.409043	0.682508	0.999985
WBGene00000211	506.735	0.24754	0.1751	1.41371	0.157448	0.999985
WBGene00000212	1227.73	-0.205858	0.298632	-0.689338	0.490611	0.999985
WBGene00000213	1015.9	-1.58008	1.64643	-0.959704	NA	NA
WBGene00000214	122678	0.237977	0.250995	0.948137	0.34306	0.999985
WBGene00000215	34486.7	0.064382	0.201608	0.319343	0.749467	0.999985
WBGene00000216	46217.6	0.428261	0.196018	2.1848	0.0289035	0.849281
WBGene00000217	15647.9	-0.0560717	0.223538	-0.250837	0.80194	0.999985
WBGene00000218	30669.3	0.418254	0.231589	1.80601	0.0709161	0.999985
WBGene00000219	69032.3	0.562123	0.217954	2.5791	0.00990592	0.462606
WBGene00000220	94.1877	0.189532	0.293624	0.645492	0.518609	0.999985
WBGene00000221	5211.53	-0.0476329	0.275589	-0.17284	0.862777	0.999985
WBGene00000222	762.121	-0.310576	0.164284	-1.89049	0.0586928	0.999985
WBGene00000223	9522.31	-0.0622477	0.206764	-0.301057	0.763371	0.999985
WBGene00000224	2148.08	-0.00593105	0.176249	-0.0336516	0.973155	0.999985
WBGene00000225	1774.26	0.102436	0.233803	0.438129	0.661293	0.999985
WBGene00000226	5176.2	-0.185733	0.321467	-0.577768	0.563421	0.999985
WBGene00000227	2353.87	-0.24858	0.301069	-0.82566	0.408997	0.999985
WBGene00000228	8591.68	-0.0201126	0.243288	-0.0826698	0.934114	0.999985
WBGene00000229	102082	-0.0797405	0.231874	-0.343896	0.730925	0.999985
WBGene00000230	30788.8	0.101456	0.174677	0.580821	0.561361	0.999985
WBGene00000231	11675.7	-0.268204	0.267523	-1.00255	0.316079	0.999985
WBGene00000232	306.589	-0.0039932	0.233698	-0.017087	0.986367	0.999985
WBGene00000233	662.753	0.0491494	0.198713	0.247339	0.804646	0.999985
WBGene00000235	5733.77	0.124307	0.167274	0.743134	0.4574	0.999985
WBGene00000236	3006.4	0.00356123	0.164158	0.0216939	0.982692	0.999985
WBGene00000237	1035.39	0.0268241	0.204866	0.130934	0.895827	0.999985
WBGene00000238	1176.53	0.00904506	0.166527	0.0543159	0.956683	0.999985
WBGene00000239	1680.31	-0.0054583	0.251777	-0.0216791	0.982704	0.999985
WBGene00000240	4909.3	-0.039327	0.171851	-0.228843	0.818991	0.999985
WBGene00000241	26.8763	0.34917	0.43574	0.801326	0.422943	0.999985
WBGene00000242	24.3099	-0.0178452	0.497532	-0.0358674	0.971388	0.999985
WBGene00000244	66.4959	-0.0395063	0.288296	-0.137034	0.891004	0.999985
WBGene00000245	1382.52	0.00554928	0.253593	0.0218826	0.982542	0.999985
WBGene00000246	297.259	-0.257728	0.198238	-1.30009	0.193569	0.999985
WBGene00000247	1848.67	0.0519294	0.160993	0.322557	0.747031	0.999985
WBGene00000248	2998.32	-0.0141321	0.15266	-0.092572	0.926244	0.999985
WBGene00000249	2742.02	0.103585	0.209853	0.493607	0.621584	0.999985
WBGene00000250	2042.76	0.0282437	0.203917	0.138505	0.889841	0.999985
WBGene00000251	451.415	0.989713	0.466657	2.12086	0.0339339	0.923376
WBGene00000252	456.284	1.24041	0.521392	2.37903	0.0173583	0.65631
WBGene00000253	1470.92	0.0231311	0.191504	0.120786	0.90386	0.999985
WBGene00000254	12116	-0.101588	0.182745	-0.555899	0.57828	0.999985
WBGene00000255	52.8062	0.291649	0.366614	0.795521	0.426311	0.999985
WBGene00000256	2850.04	0.907217	0.320911	2.827	0.00469862	0.283687
WBGene00000257	4298.16	-0.162029	0.226398	-0.715684	0.474186	0.999985
WBGene00000259	2363.46	0.0326138	0.154949	0.210481	0.833292	0.999985
WBGene00000262	335.942	-0.364229	0.194837	-1.8694	0.0615666	0.999985
WBGene00000263	13133.6	0.00365405	0.147079	0.0248441	0.980179	0.999985
WBGene00000264	2294	-0.150099	0.203265	-0.738437	0.460249	0.999985
WBGene00000265	2607.55	-0.0596733	0.17255	-0.345832	0.729469	0.999985
WBGene00000266	1997.42	0.321623	0.181423	1.77278	0.0762648	0.999985
WBGene00000267	306.591	0.0501335	0.194817	0.257336	0.796919	0.999985
WBGene00000268	3827.3	-0.0123837	0.124562	-0.0994181	0.920806	0.999985
WBGene00000269	1479.02	0.0175742	0.143851	0.122169	0.902765	0.999985
WBGene00000270	1107.76	0.0201801	0.17291	0.116708	0.907091	0.999985
WBGene00000271	4098.75	-0.191484	0.223771	-0.855714	0.392156	0.999985
WBGene00000272	19.2325	-1.55724	0.978467	-1.59151	0.111496	0.999985
WBGene00000273	16495.8	0.0237415	0.187579	0.126568	0.899283	0.999985
WBGene00000274	3883	-0.243077	0.27778	-0.875068	0.381537	0.999985
WBGene00000275	9281.66	-0.0772541	0.176183	-0.438487	0.661033	0.999985
WBGene00000276	5980.07	0.0765689	0.126942	0.603181	0.546388	0.999985
WBGene00000277	4740.52	-0.0451001	0.24048	-0.187542	0.851236	0.999985
WBGene00000279	277.141	0.298985	0.20198	1.48027	0.138802	0.999985
WBGene00000280	82.229	0.135922	0.272477	0.498839	0.617893	0.999985
WBGene00000281	4621.77	-0.0440946	0.180908	-0.243741	0.807431	0.999985
WBGene00000282	7150.39	0.211725	0.297468	0.711758	0.476614	0.999985
WBGene00000283	1964.42	0.0261537	0.192694	0.135726	0.892038	0.999985
WBGene00000284	129.711	0.041402	0.321695	0.1287	0.897595	0.999985
WBGene00000285	186.486	0.282043	0.234453	1.20298	0.228983	0.999985
WBGene00000286	383.467	0.0455558	0.234745	0.194065	0.846125	0.999985
WBGene00000287	76.8079	-0.0108465	0.285304	-0.0380171	0.969674	0.999985
WBGene00000288	171.565	-0.184647	0.235306	-0.78471	0.432624	0.999985
WBGene00000289	2306.89	-0.299668	0.314486	-0.952883	0.340649	0.999985
WBGene00000292	6117.98	0.0315232	0.13834	0.227867	0.81975	0.999985
WBGene00000293	7936.09	-0.070204	0.126165	-0.556446	0.577906	0.999985
WBGene00000294	6484.05	-0.149656	0.179752	-0.83257	0.405087	0.999985
WBGene00000295	102.812	-0.253895	0.332462	-0.76368	0.445058	0.999985
WBGene00000296	37.0897	-0.0639347	0.418959	-0.152604	0.878711	0.999985
WBGene00000298	1987.86	0.368101	0.262298	1.40337	0.160507	0.999985
WBGene00000301	392.515	-0.340894	0.395272	-0.86243	0.388451	0.999985
WBGene00000302	298.491	0.185022	0.203931	0.90728	0.364259	0.999985
WBGene00000308	0.153875	0.328348	4.04542	0.0811654	0.93531	NA
WBGene00000310	0.0818388	-0.497286	4.07051	-0.122168	0.902766	NA
WBGene00000311	0	NA	NA	NA	NA	NA
WBGene00000366	7562.85	-0.299998	0.333558	-0.899389	0.368446	0.999985
WBGene00000367	554.558	-0.0944097	0.300238	-0.314449	0.75318	0.999985
WBGene00000368	621.817	0.174061	0.167385	1.03988	0.298394	0.999985
WBGene00000369	4250.02	-0.182639	0.217873	-0.838279	0.401874	0.999985
WBGene00000370	2005.74	-0.274446	0.145333	-1.88839	0.0589734	0.999985
WBGene00000371	16898.4	0.219278	0.199276	1.10037	0.27117	0.999985
WBGene00000372	15.092	-1.80133	0.952037	-1.89208	0.0584806	0.999985
WBGene00000373	842.935	0.220323	0.310238	0.710175	0.477596	0.999985
WBGene00000374	708.61	0.112466	0.169198	0.664699	0.506243	0.999985
WBGene00000375	2273.12	0.0465552	0.1572	0.296152	0.767114	0.999985
WBGene00000376	10383.3	-0.278814	0.256943	-1.08512	0.277867	0.999985
WBGene00000377	19299.6	0.0372133	0.170083	0.218796	0.826809	0.999985
WBGene00000378	20650.1	-0.121444	0.163967	-0.740664	0.458897	0.999985
WBGene00000379	18566.9	-0.121541	0.14933	-0.81391	0.415697	0.999985
WBGene00000380	36505.8	0.113593	0.133883	0.848453	0.396186	0.999985
WBGene00000381	19375.5	-0.0979366	0.151187	-0.647784	0.517125	0.999985
WBGene00000382	4770.65	0.038475	0.161111	0.238811	0.811252	0.999985
WBGene00000383	8076.5	-0.137944	0.204235	-0.675419	0.49941	0.999985
WBGene00000386	8845.67	-0.25897	0.227276	-1.13945	0.254515	0.999985
WBGene00000387	1393.7	-0.409296	0.302502	-1.35304	0.176044	0.999985
WBGene00000388	982.368	-0.345258	0.261906	-1.31825	0.187419	0.999985
WBGene00000389	186.392	0.118217	0.354656	0.333328	0.738887	0.999985
WBGene00000390	9212.79	-0.158927	0.160441	-0.990569	0.321896	0.999985
WBGene00000391	631.163	0.396382	0.257102	1.54173	0.12314	0.999985
WBGene00000392	1624.15	0.023888	0.20541	0.116294	0.907419	0.999985
WBGene00000393	1801.02	0.0711377	0.130528	0.544998	0.585755	0.999985
WBGene00000395	189.534	-0.438664	0.470867	-0.931609	0.351538	0.999985
WBGene00000396	1146.59	-0.618387	0.452619	-1.36624	0.171863	0.999985
WBGene00000397	2464.66	0.155795	0.266042	0.585604	0.558142	0.999985
WBGene00000399	59.5525	-0.108955	0.4225	-0.257881	0.796499	0.999985
WBGene00000401	91.8628	0.179664	0.247586	0.725662	0.468046	0.999985
WBGene00000402	123.538	0.265726	0.431113	0.616371	0.53765	0.999985
WBGene00000403	2372.99	-0.0779745	0.250306	-0.311517	0.755408	0.999985
WBGene00000405	8404.63	-0.00804577	0.176111	-0.0456858	0.963561	0.999985
WBGene00000406	279.231	-0.22296	0.238722	-0.933974	0.350317	0.999985
WBGene00000407	1997.17	-0.166733	0.162464	-1.02628	0.304761	0.999985
WBGene00000408	3515.21	0.00424924	0.153025	0.0277684	0.977847	0.999985
WBGene00000409	2458.58	-0.149084	0.198605	-0.750656	0.45286	0.999985
WBGene00000410	1978.73	-0.0950073	0.143618	-0.661526	0.508275	0.999985
WBGene00000411	9837.26	-0.207124	0.204948	-1.01062	0.312198	0.999985
WBGene00000412	39.9684	0.226903	0.814963	0.278421	0.780689	0.999985
WBGene00000413	2049.88	-0.341061	0.321308	-1.06148	0.288473	0.999985
WBGene00000414	1933.47	0.0179297	0.1825	0.0982449	0.921738	0.999985
WBGene00000415	3635.49	-0.173483	0.251724	-0.68918	0.49071	0.999985
WBGene00000416	3867.76	-0.0928678	0.191587	-0.48473	0.627868	0.999985
WBGene00000417	8104.53	-0.212766	0.221964	-0.958559	0.337781	0.999985
WBGene00000418	1780.98	-0.142743	0.228143	-0.625673	0.531529	0.999985
WBGene00000419	5263.8	-0.199612	0.296069	-0.674208	0.500179	0.999985
WBGene00000420	3077.36	-0.145862	0.199222	-0.732161	0.46407	0.999985
WBGene00000421	8145.37	-0.219771	0.282647	-0.777545	0.436837	0.999985
WBGene00000422	87.3726	-0.392989	0.391002	-1.00508	0.314858	0.999985
WBGene00000423	2634.95	-0.166592	0.198766	-0.838132	0.401957	0.999985
WBGene00000424	2388.44	-0.194941	0.194011	-1.00479	0.314996	0.999985
WBGene00000425	349.038	0.254982	0.342313	0.74488	0.456345	0.999985
WBGene00000426	4022.16	-0.0281372	0.184468	-0.152532	0.878767	0.999985
WBGene00000427	3.12943	-1.05186	1.35411	-0.776791	0.437282	NA
WBGene00000428	23.5094	-0.573904	0.496443	-1.15603	0.247668	0.999985
WBGene00000429	13.6174	-0.0721331	0.671668	-0.107394	0.914476	0.999985
WBGene00000430	10.4207	1.0343	0.890177	1.1619	0.245275	0.999985
WBGene00000431	53.332	0.381318	0.304174	1.25362	0.20998	0.999985
WBGene00000432	1.44101	-2.11203	1.96876	-1.07277	0.283373	NA
WBGene00000433	3.56985	-0.711042	1.07534	-0.661224	0.508469	NA
WBGene00000434	12.309	1.57036	0.617941	2.54127	0.0110451	0.489354
WBGene00000435	19.9063	0.0792109	0.565177	0.140152	0.88854	0.999985
WBGene00000436	7.73351	0.254482	0.711407	0.357717	0.720555	0.999985
WBGene00000437	319.893	-0.0584438	0.172134	-0.339525	0.734214	0.999985
WBGene00000438	180.265	1.58387	0.230873	6.86034	6.86984e-12	5.65257e-09
WBGene00000439	22.3893	-0.304535	0.537782	-0.56628	0.571204	0.999985
WBGene00000440	4.31178	0.895709	1.0208	0.877457	0.380239	NA
WBGene00000441	896.244	-0.0835493	0.230104	-0.363094	0.716535	0.999985
WBGene00000442	52.1215	0.10218	0.401555	0.254461	0.799139	0.999985
WBGene00000443	851.044	0.566969	0.172088	3.29464	0.000985482	0.0972751
WBGene00000444	722.095	-0.313557	0.38375	-0.817086	0.413879	0.999985
WBGene00000445	20.3235	-0.0524465	0.714401	-0.0734132	0.941477	0.999985
WBGene00000446	21.6154	0.028488	0.487981	0.0583794	0.953446	0.999985
WBGene00000447	33.4548	0.095033	0.372343	0.25523	0.798545	0.999985
WBGene00000448	114.876	-0.0631139	0.379612	-0.166259	0.867953	0.999985
WBGene00000449	23.5369	0.281117	0.499328	0.56299	0.573442	0.999985
WBGene00000450	0.750288	3.25117	3.16716	1.02653	0.304644	NA
WBGene00000451	38.2315	0.061637	0.457221	0.134808	0.892764	0.999985
WBGene00000452	19.1204	0.0713666	0.549748	0.129817	0.896711	0.999985
WBGene00000453	182.894	0.182179	0.304774	0.597751	0.550006	0.999985
WBGene00000454	12.2991	-0.666009	0.723824	-0.920125	0.357507	0.999985
WBGene00000455	57.1831	-0.0446904	0.625579	-0.0714384	0.943049	0.999985
WBGene00000457	4.3081	-0.302161	0.961784	-0.314167	0.753394	NA
WBGene00000458	418.197	0.216007	0.189134	1.14208	0.253419	0.999985
WBGene00000459	6156.05	-0.201004	0.196714	-1.02181	0.306872	0.999985
WBGene00000460	1086.12	-0.344765	0.321489	-1.0724	0.28354	0.999985
WBGene00000461	123.059	-0.641381	0.380046	-1.68764	0.0914802	0.999985
WBGene00000462	507.404	-0.157645	0.236482	-0.666626	0.505011	0.999985
WBGene00000463	84.3932	-0.0879718	0.250534	-0.351137	0.725485	0.999985
WBGene00000464	5374.9	-0.105572	0.173446	-0.608673	0.542741	0.999985
WBGene00000465	61546.2	-0.2548	0.282738	-0.901188	0.367488	0.999985
WBGene00000466	2883.32	-0.130051	0.193651	-0.671578	0.501853	0.999985
WBGene00000467	3322.36	-0.087289	0.169507	-0.514957	0.606583	0.999985
WBGene00000468	2.62128	0.184629	1.22992	0.150114	0.880675	NA
WBGene00000469	24.8457	-0.345133	0.457255	-0.754794	0.450373	0.999985
WBGene00000472	24420.4	-0.164209	0.140163	-1.17156	0.241375	0.999985
WBGene00000473	63272.2	0.00790991	0.18496	0.0427656	0.965888	0.999985
WBGene00000474	29171.8	0.084621	0.189834	0.445764	0.655768	0.999985
WBGene00000475	36918.2	-0.0554531	0.169133	-0.327867	0.743013	0.999985
WBGene00000476	81.3958	0.181024	0.474502	0.381503	0.70283	0.999985
WBGene00000477	157.987	-0.33268	0.313197	-1.06221	0.288141	0.999985
WBGene00000478	65.9076	-0.163625	0.466504	-0.350746	0.725779	0.999985
WBGene00000479	81000.9	-0.114036	0.222651	-0.512175	0.608529	0.999985
WBGene00000480	8964.4	-0.0321706	0.182762	-0.176025	0.860274	0.999985
WBGene00000481	146.263	0.0368372	0.246971	0.149156	0.881431	0.999985
WBGene00000482	2358.36	-0.899875	0.232557	-3.86948	0.000109067	0.0171325
WBGene00000483	2.03904	-0.217023	1.56839	-0.138373	0.889945	NA
WBGene00000484	26.9207	-0.065369	0.414028	-0.157886	0.874547	0.999985
WBGene00000485	153.633	-0.354568	0.308628	-1.14885	0.250617	0.999985
WBGene00000487	7.41288	-0.48847	0.786457	-0.621102	0.534533	0.999985
WBGene00000488	45.6069	0.0741566	0.380944	0.194665	0.845655	0.999985
WBGene00000490	54.0635	-0.558776	0.404004	-1.3831	0.166636	0.999985
WBGene00000491	161.535	0.423817	0.261069	1.62339	0.104506	0.999985
WBGene00000492	65.846	0.225263	0.302841	0.743832	0.456978	0.999985
WBGene00000493	115.026	0.362868	0.276901	1.31046	0.190039	0.999985
WBGene00000496	15932.1	-0.385836	0.363115	-1.06257	0.287976	0.999985
WBGene00000497	261.416	0.153123	0.279672	0.547508	0.58403	0.999985
WBGene00000498	3557.45	-0.121994	0.208869	-0.584072	0.559172	0.999985
WBGene00000499	1043.42	0.0769324	0.183153	0.420046	0.674452	0.999985
WBGene00000500	4128.36	-0.00698908	0.159612	-0.0437879	0.965074	0.999985
WBGene00000501	118.558	0.318677	0.314732	1.01254	0.311282	0.999985
WBGene00000502	4255.23	0.0594927	0.142799	0.416619	0.676957	0.999985
WBGene00000503	166.515	-0.555703	0.453468	-1.22545	0.220406	0.999985
WBGene00000506	1276.61	-0.0709322	0.180517	-0.392939	0.694365	0.999985
WBGene00000507	2595.86	-0.184412	0.179345	-1.02825	0.303831	0.999985
WBGene00000508	1317.04	-0.132736	0.189736	-0.699584	0.484187	0.999985
WBGene00000509	3778.3	0.214562	0.125827	1.70522	0.0881543	0.999985
WBGene00000510	346.611	0.0487876	0.192365	0.25362	0.799789	0.999985
WBGene00000511	421.867	0.0197981	0.162125	0.122116	0.902807	0.999985
WBGene00000512	2162.66	-0.355891	0.361126	-0.985505	0.324376	0.999985
WBGene00000513	12.6891	1.20655	0.652178	1.85003	0.0643088	0.999985
WBGene00000514	614.079	0.0322797	0.178557	0.180781	0.85654	0.999985
WBGene00000515	2158.25	0.0802352	0.193666	0.414297	0.678656	0.999985
WBGene00000516	386.061	0.123844	0.326949	0.378788	0.704845	0.999985
WBGene00000517	2506.46	-0.0927331	0.142617	-0.650224	0.515548	0.999985
WBGene00000518	367.327	0.121505	0.197901	0.61397	0.539235	0.999985
WBGene00000519	3529.72	-0.112937	0.190306	-0.593448	0.552881	0.999985
WBGene00000520	3680.56	-0.176538	0.168784	-1.04594	0.295588	0.999985
WBGene00000521	2.10486	-0.638756	1.67153	-0.382138	0.702359	NA
WBGene00000522	2127.04	0.280173	0.328509	0.852864	0.393735	0.999985
WBGene00000523	145.468	0.27948	0.248373	1.12524	0.260487	0.999985
WBGene00000524	274.358	0.151685	0.179566	0.84473	0.398262	0.999985
WBGene00000525	18.7046	2.82849	0.611202	4.62775	3.69653e-06	0.000982653
WBGene00000526	185.238	0.103041	0.219301	0.469862	0.638454	0.999985
WBGene00000527	5741.4	-0.0122855	0.162288	-0.0757017	0.939656	0.999985
WBGene00000528	5519.57	0.0676549	0.173751	0.389378	0.696996	0.999985
WBGene00000529	129.83	0.0407935	0.287093	0.142092	0.887008	0.999985
WBGene00000530	1174.03	-0.230713	0.267798	-0.861518	0.388953	0.999985
WBGene00000531	198.334	0.221219	0.23901	0.925562	0.354674	0.999985
WBGene00000532	4380.34	-0.0888326	0.171385	-0.518322	0.604234	0.999985
WBGene00000533	2687.88	-0.151996	0.194081	-0.783157	0.433535	0.999985
WBGene00000534	5148.12	0.0403032	0.170612	0.236227	0.813257	0.999985
WBGene00000535	4115.31	0.388161	0.259567	1.49542	0.134806	0.999985
WBGene00000536	1385.78	0.142485	0.208002	0.685019	0.493332	0.999985
WBGene00000537	2260.33	-0.0982079	0.234015	-0.419664	0.674731	0.999985
WBGene00000539	675.826	0.0411605	0.251924	0.163385	0.870216	0.999985
WBGene00000540	690.41	-0.0130337	0.176606	-0.0738012	0.941169	0.999985
WBGene00000541	608.242	-0.457762	0.322693	-1.41857	0.156025	0.999985
WBGene00000542	11605.8	-0.0862727	0.150417	-0.573555	0.566269	0.999985
WBGene00000543	2482.82	-0.142621	0.206342	-0.691185	0.489449	0.999985
WBGene00000544	387.397	-0.143958	0.372017	-0.386967	0.698781	0.999985
WBGene00000545	2788.47	-0.036	0.228854	-0.157305	0.875004	0.999985
WBGene00000546	1038.25	-0.0686079	0.337316	-0.203393	0.838828	0.999985
WBGene00000547	5188.6	-0.0506264	0.188684	-0.268313	0.788458	0.999985
WBGene00000548	5749.84	-0.236205	0.311909	-0.757288	0.448877	0.999985
WBGene00000549	2662.57	-0.157079	0.243507	-0.64507	0.518882	0.999985
WBGene00000550	10159.1	-0.218103	0.258036	-0.845244	0.397975	0.999985
WBGene00000551	0.29812	2.1794	4.03399	0.54026	0.589018	NA
WBGene00000552	18805.3	-0.137919	0.190859	-0.722624	0.469911	0.999985
WBGene00000553	174.194	-0.0502565	0.310549	-0.161831	0.871439	0.999985
WBGene00000554	2048.75	0.14287	0.181198	0.788475	0.430419	0.999985
WBGene00000555	0.0818388	-0.497286	4.07051	-0.122168	0.902766	NA
WBGene00000556	17.8819	0.707607	0.66388	1.06586	0.286485	0.999985
WBGene00000557	62.1471	0.191287	0.504269	0.379335	0.704439	0.999985
WBGene00000558	126.568	1.36657	0.503448	2.71443	0.00663905	0.355159
WBGene00000559	0.385847	-1.83375	3.96248	-0.46278	0.643522	NA
WBGene00000560	2.93638	1.02392	1.54204	0.664001	0.50669	NA
WBGene00000561	2.92307	-1.53078	1.43464	-1.06701	0.285966	NA
WBGene00000562	92.0898	-0.201036	0.389558	-0.516061	0.605812	0.999985
WBGene00000563	8.01278	-0.625707	0.791759	-0.790274	0.429368	0.999985
WBGene00000564	3734.76	-0.156768	0.196431	-0.798079	0.424825	0.999985
WBGene00000565	2790.1	-0.129627	0.217944	-0.594771	0.551997	0.999985
WBGene00000566	3649.93	-0.053585	0.213687	-0.250764	0.801996	0.999985
WBGene00000567	13586.3	-0.00920002	0.131628	-0.0698942	0.944278	0.999985
WBGene00000583	151.781	0.0981164	0.275013	0.35677	0.721264	0.999985
WBGene00000584	93.2792	-0.193753	0.303872	-0.637615	0.523724	0.999985
WBGene00000585	4631.89	-0.136575	0.172719	-0.790736	0.429098	0.999985
WBGene00000591	1139.67	-0.517626	0.304622	-1.69924	0.0892739	0.999985
WBGene00000592	1954.85	-0.185463	0.173098	-1.07144	0.283973	0.999985
WBGene00000593	5.9586	0.365468	0.868039	0.421027	0.673736	0.999985
WBGene00000594	1065.01	0.481137	0.452652	1.06293	0.287814	0.999985
WBGene00000596	4537.17	0.611274	0.95345	0.641118	0.521446	0.999985
WBGene00000597	61183.3	0.0495018	0.234198	0.211368	0.8326	0.999985
WBGene00000598	0.887407	-1.07493	2.4529	-0.438227	0.661222	NA
WBGene00000599	1701.23	0.379374	0.320236	1.18467	0.236149	0.999985
WBGene00000601	4918.31	0.723923	0.487215	1.48584	0.137322	0.999985
WBGene00000602	3247.77	0.452099	0.497224	0.909246	0.36322	0.999985
WBGene00000603	1516.52	1.69167	0.543209	3.11422	0.00184435	0.149617
WBGene00000606	908.438	1.60681	0.585574	2.74398	0.00606988	0.332957
WBGene00000608	135327	-0.107862	0.167316	-0.64466	0.519148	0.999985
WBGene00000609	184236	-0.120664	0.162147	-0.744164	0.456777	0.999985
WBGene00000610	21.4186	1.32885	0.658629	2.0176	0.0436326	0.999985
WBGene00000611	952.342	0.0655757	0.287343	0.228214	0.81948	0.999985
WBGene00000612	5.33569	-0.243327	1.00508	-0.242097	0.808705	NA
WBGene00000613	0.449589	-1.01711	3.02229	-0.336536	0.736467	NA
WBGene00000614	0	NA	NA	NA	NA	NA
WBGene00000615	2350.2	1.53687	0.480933	3.19559	0.00139544	0.122395
WBGene00000616	13996.6	0.393405	0.484894	0.811322	0.417181	0.999985
WBGene00000617	14.7586	-0.937574	0.589024	-1.59174	0.111443	0.999985
WBGene00000618	126.246	1.85297	0.751759	2.46485	0.0137071	0.569338
WBGene00000620	102.326	-0.159011	0.517673	-0.307165	0.758717	0.999985
WBGene00000621	4.90901	1.34954	1.2197	1.10646	0.26853	NA
WBGene00000622	59.0628	0.145243	0.339747	0.427505	0.669012	0.999985
WBGene00000623	12.411	0.097455	0.717621	0.135803	0.891977	0.999985
WBGene00000624	5.87171	0.344516	1.2488	0.275877	0.782642	0.999985
WBGene00000625	690.275	1.6429	0.538191	3.05263	0.00226844	0.175768
WBGene00000626	1139.84	1.93462	0.559049	3.46056	0.000539057	0.0608121
WBGene00000627	3.27911	0.43841	1.10365	0.397237	0.691193	NA
WBGene00000628	0.887407	-1.07493	2.4529	-0.438227	0.661222	NA
WBGene00000629	6.04354	0.134931	0.8421	0.160231	0.872699	0.999985
WBGene00000630	61.0835	0.451865	0.324991	1.39039	0.16441	0.999985
WBGene00000631	23.8942	1.6977	0.703939	2.41171	0.0158777	0.622118
WBGene00000632	0.213876	-0.696627	4.06412	-0.171409	0.863902	NA
WBGene00000633	1.90551	0.544472	1.46584	0.371442	0.710309	NA
WBGene00000634	122.704	1.32676	0.362722	3.65778	0.000254405	0.0341763
WBGene00000636	860.67	1.47212	0.466163	3.15795	0.00158884	0.136585
WBGene00000637	59.3207	0.602358	0.406068	1.48339	0.13797	0.999985
WBGene00000638	3979.31	0.640575	0.814813	0.786162	0.431772	0.999985
WBGene00000639	1553.51	2.04346	0.55214	3.70098	0.000214767	0.0301704
WBGene00000640	6.14149	-0.728351	0.896973	-0.81201	0.416786	0.999985
WBGene00000641	520.797	1.31571	0.531913	2.47354	0.0133782	0.558361
WBGene00000642	1.25516	-1.21289	1.90198	-0.637698	0.52367	NA
WBGene00000644	211.116	0.542779	0.424909	1.2774	0.201461	0.999985
WBGene00000645	45.7454	0.404878	0.457052	0.885846	0.375701	0.999985
WBGene00000646	84.052	1.62248	0.459971	3.52735	0.000419741	0.0500187
WBGene00000647	2298.11	1.70638	0.512967	3.32649	0.000879466	0.08939
WBGene00000648	2.81585	-0.426256	1.65108	-0.258167	0.796278	NA
WBGene00000649	3909.97	1.71191	0.518523	3.30152	0.000961625	0.0954938
WBGene00000650	8.27931	0.0350293	0.695832	0.0503415	0.95985	0.999985
WBGene00000651	2.06721	-0.0923279	1.32865	-0.0694902	0.944599	NA
WBGene00000652	921.083	-0.119148	0.357093	-0.333662	0.738635	0.999985
WBGene00000653	3064.74	1.46543	0.434076	3.37598	0.000735539	0.0775049
WBGene00000654	0.621561	-1.53907	2.34878	-0.655263	0.512298	NA
WBGene00000655	135.928	0.993881	0.544375	1.82573	0.0678914	0.999985
WBGene00000656	144363	-0.183579	0.169826	-1.08098	0.279705	0.999985
WBGene00000657	111925	0.0493304	0.355109	0.138916	0.889516	0.999985
WBGene00000658	10.5341	0.500834	0.710129	0.705272	0.480641	0.999985
WBGene00000659	9.03947	-0.868755	0.818445	-1.06147	0.288476	0.999985
WBGene00000660	7.03556	-0.268273	0.896469	-0.299255	0.764745	0.999985
WBGene00000661	7.31739	0.0753131	0.821546	0.0916724	0.926958	0.999985
WBGene00000662	11.803	0.0706718	0.592071	0.119364	0.904987	0.999985
WBGene00000663	1187.64	1.32318	0.485112	2.72758	0.00638014	0.345588
WBGene00000664	149.469	0.955905	0.464389	2.05841	0.0395504	0.992868
WBGene00000665	313.011	1.75571	0.499872	3.51233	0.000444195	0.0518598
WBGene00000666	947.993	0.747242	0.380634	1.96315	0.0496283	0.999985
WBGene00000667	14379.7	0.26568	0.32945	0.806435	0.419992	0.999985
WBGene00000668	116478	-0.122783	0.171092	-0.717645	0.472976	0.999985
WBGene00000669	9201.84	-0.136277	0.208694	-0.653002	0.513755	0.999985
WBGene00000670	5056.87	-0.689209	0.391948	-1.75842	0.0786757	0.999985
WBGene00000671	3969.34	-0.134118	0.269225	-0.498162	0.61837	0.999985
WBGene00000672	1701.53	1.73911	0.503985	3.45073	0.000559073	0.062324
WBGene00000673	54733.8	-0.328115	0.226224	-1.4504	0.146947	0.999985
WBGene00000674	270.174	-0.126259	0.282942	-0.446236	0.655427	0.999985
WBGene00000675	56858.4	-0.310529	0.291092	-1.06678	0.286073	0.999985
WBGene00000676	0	NA	NA	NA	NA	NA
WBGene00000677	60151.6	-0.364702	0.219364	-1.66254	0.0964045	0.999985
WBGene00000678	1425.87	1.74743	0.532384	3.28227	0.00102977	0.0988519
WBGene00000679	3.0199	0.866841	1.42633	0.607741	0.543359	NA
WBGene00000680	83684.2	-0.0709183	0.169198	-0.419144	0.675111	0.999985
WBGene00000681	1961.79	1.38687	0.458542	3.02452	0.00249025	0.18547
WBGene00000682	3.15932	-0.0980318	1.18225	-0.0829196	0.933916	NA
WBGene00000683	916.484	1.64146	0.565969	2.90027	0.00372846	0.239495
WBGene00000684	173.12	1.06422	0.450618	2.36169	0.0181917	0.671709
WBGene00000685	296.27	0.928986	0.384715	2.41474	0.0157466	0.621199
WBGene00000687	286.269	1.12335	0.382158	2.93949	0.00328753	0.216814
WBGene00000688	0.153875	0.328348	4.04542	0.0811654	0.93531	NA
WBGene00000689	106.239	1.55618	0.522352	2.97919	0.00289016	0.202183
WBGene00000690	45.3703	0.853499	0.331892	2.57161	0.0101226	0.466156
WBGene00000691	1720.21	0.520737	0.504706	1.03176	0.302183	0.999985
WBGene00000692	3609.34	0.250241	0.363065	0.689246	0.490668	0.999985
WBGene00000693	153424	-0.283106	0.176421	-1.60471	0.108557	0.999985
WBGene00000694	746.589	1.69702	0.527486	3.21718	0.00129457	0.115901
WBGene00000695	5.89832	-0.438604	0.928095	-0.472585	0.636509	0.999985
WBGene00000696	152358	-0.220501	0.168733	-1.3068	0.191281	0.999985
WBGene00000697	9.192	0.992527	0.734333	1.3516	0.176502	0.999985
WBGene00000698	214571	-0.0701454	0.203419	-0.344832	0.730221	0.999985
WBGene00000699	4936.15	0.78122	0.419098	1.86405	0.0623148	0.999985
WBGene00000700	46.3561	0.510531	0.689147	0.740815	0.458806	0.999985
WBGene00000701	46.6994	0.538064	0.712218	0.755477	0.449963	0.999985
WBGene00000702	14.196	0.123892	0.714641	0.173363	0.862366	0.999985
WBGene00000703	152316	0.18316	0.349963	0.523368	0.600718	0.999985
WBGene00000704	1067.56	1.16799	0.438444	2.66395	0.00772298	0.394568
WBGene00000705	70.3732	1.00222	0.74134	1.3519	0.176408	0.999985
WBGene00000706	5.3697	0.711057	0.982077	0.724034	0.469045	NA
WBGene00000707	7948.42	0.59399	0.494261	1.20177	0.229451	0.999985
WBGene00000708	1367.37	6.34325	0.314779	20.1514	2.61487e-90	2.25911e-86
WBGene00000709	0	NA	NA	NA	NA	NA
WBGene00000710	183.56	0.866326	0.413062	2.09733	0.0359648	0.94645
WBGene00000711	2374.96	1.83587	0.521126	3.52289	0.000426872	0.05052
WBGene00000712	133714	0.100744	0.3394	0.296828	0.766597	0.999985
WBGene00000713	172021	-0.154457	0.168703	-0.915555	0.3599	0.999985
WBGene00000714	455.331	0.240745	0.41152	0.585014	0.558538	0.999985
WBGene00000715	26980	0.924405	0.298224	3.0997	0.00193719	0.154967
WBGene00000716	60160.7	-0.240289	0.249438	-0.963324	0.335385	0.999985
WBGene00000717	2370.61	0.287988	0.355351	0.810433	0.417691	0.999985
WBGene00000718	1036.3	1.13387	0.418783	2.70753	0.0067786	0.361504
WBGene00000719	5314.95	0.676939	0.806293	0.839569	0.40115	0.999985
WBGene00000720	26934	0.215602	0.558755	0.38586	0.6996	0.999985
WBGene00000721	2.83408	2.08785	1.30282	1.60256	0.109031	NA
WBGene00000722	10041.2	0.459393	0.871296	0.527252	0.598019	0.999985
WBGene00000723	1102.13	0.244355	0.392263	0.622937	0.533326	0.999985
WBGene00000724	2.04129	-0.558108	1.4514	-0.38453	0.700586	NA
WBGene00000725	25.8192	0.883745	0.652908	1.35355	0.175879	0.999985
WBGene00000726	772.288	-0.109315	0.172475	-0.633803	0.52621	0.999985
WBGene00000727	921.537	0.904347	0.40349	2.24131	0.025006	0.785598
WBGene00000728	3955.74	0.171601	0.242415	0.70788	0.47902	0.999985
WBGene00000729	165.645	1.15752	0.629214	1.83963	0.0658224	0.999985
WBGene00000730	350.05	1.73158	0.497346	3.48164	0.000498354	0.0566517
WBGene00000731	50.1214	-0.574532	0.534713	-1.07447	0.282612	0.999985
WBGene00000732	35105.5	0.155688	0.317301	0.490666	0.623663	0.999985
WBGene00000733	113186	-0.134971	0.184016	-0.733476	0.463268	0.999985
WBGene00000734	2830.3	1.27241	0.423105	3.00733	0.00263557	0.190119
WBGene00000735	1400.91	1.37833	0.438349	3.14437	0.00166447	0.139905
WBGene00000736	4.12266	-0.206479	1.06716	-0.193484	0.84658	NA
WBGene00000737	0.407685	-0.896591	3.09023	-0.290137	0.771711	NA
WBGene00000738	9.18044	0.461842	0.830751	0.555933	0.578257	0.999985
WBGene00000739	6419.2	0.159624	0.300542	0.531121	0.595335	0.999985
WBGene00000740	2896.66	0.4735	0.543396	0.871371	0.383551	0.999985
WBGene00000741	1022.78	0.516973	0.488111	1.05913	0.289541	0.999985
WBGene00000742	769.222	0.195971	0.459581	0.426413	0.669807	0.999985
WBGene00000743	268.379	1.03744	0.465273	2.22973	0.0257651	0.796152
WBGene00000744	0	NA	NA	NA	NA	NA
WBGene00000745	100.91	0.538177	0.71067	0.757281	0.448881	0.999985
WBGene00000746	137.352	1.32888	0.500243	2.65646	0.00789661	0.400134
WBGene00000747	68.5124	1.32843	0.355803	3.73361	0.000188757	0.0269548
WBGene00000748	1265.85	1.90137	0.545282	3.48695	0.000488558	0.0559059
WBGene00000749	162.215	-0.207895	0.418671	-0.496559	0.6195	0.999985
WBGene00000750	33.4554	0.570417	0.61989	0.92019	0.357473	0.999985
WBGene00000751	108352	-0.093167	0.177885	-0.52375	0.600453	0.999985
WBGene00000752	27781.8	-0.0983319	0.224819	-0.437382	0.661834	0.999985
WBGene00000753	2317.44	0.56185	0.474994	1.18286	0.236866	0.999985
WBGene00000754	138544	-0.124255	0.155121	-0.80102	0.42312	0.999985
WBGene00000755	77.4661	1.06221	0.620491	1.71189	0.0869171	0.999985
WBGene00000756	1.86372	0.556448	1.54073	0.361159	0.717981	NA
WBGene00000757	69723.2	-0.0638092	0.164877	-0.387012	0.698747	0.999985
WBGene00000758	0.0818388	-0.497286	4.07051	-0.122168	0.902766	NA
WBGene00000759	189.457	0.520241	0.301381	1.72619	0.0843132	0.999985
WBGene00000760	18.8509	0.219155	0.476584	0.459845	0.645628	0.999985
WBGene00000761	2160.87	-0.145664	0.187619	-0.776383	0.437523	0.999985
WBGene00000762	1546.93	0.0383249	0.142898	0.268199	0.788547	0.999985
WBGene00000763	1268.31	-0.0690157	0.140983	-0.489533	0.624464	0.999985
WBGene00000764	936.349	-0.0507579	0.153423	-0.330835	0.740769	0.999985
WBGene00000765	3586.72	0.0761758	0.188639	0.403817	0.686347	0.999985
WBGene00000766	2385.27	-0.00728325	0.130542	-0.0557925	0.955507	0.999985
WBGene00000767	4880.95	-0.0456902	0.18753	-0.243642	0.807508	0.999985
WBGene00000768	1288.27	0.0183751	0.235915	0.0778885	0.937917	0.999985
WBGene00000770	3609.82	-0.0785241	0.213968	-0.36699	0.713626	0.999985
WBGene00000771	662.968	-0.0315192	0.345707	-0.0911734	0.927355	0.999985
WBGene00000772	8108.05	-0.154097	0.215337	-0.715607	0.474234	0.999985
WBGene00000773	4119.88	-0.0668193	0.158778	-0.420834	0.673876	0.999985
WBGene00000774	1025.09	-0.133864	0.160308	-0.835041	0.403695	0.999985
WBGene00000775	762.962	0.352392	0.170487	2.06697	0.0387369	0.989612
WBGene00000776	61162.4	-0.231999	0.197155	-1.17674	0.2393	0.999985
WBGene00000777	9696.7	0.0950105	0.157503	0.60323	0.546355	0.999985
WBGene00000778	202.341	0.389349	0.20721	1.87901	0.0602436	0.999985
WBGene00000779	16550.7	-0.0282659	0.236016	-0.119763	0.904671	0.999985
WBGene00000780	2840.52	-0.0605421	0.185339	-0.326656	0.743928	0.999985
WBGene00000781	12407.6	-1.18799	0.27239	-4.36136	1.29258e-05	0.00297793
WBGene00000782	2.69129	0.0588822	1.38101	0.042637	0.965991	NA
WBGene00000783	1967.21	0.166588	0.47342	0.351882	0.724927	0.999985
WBGene00000784	6856.2	-0.277697	0.188936	-1.46979	0.141617	0.999985
WBGene00000785	18559.3	0.233406	0.377127	0.618905	0.535979	0.999985
WBGene00000786	28876.9	-0.1459	0.228981	-0.637171	0.524013	0.999985
WBGene00000787	3610.78	0.169329	0.187027	0.905376	0.365266	0.999985
WBGene00000788	15275.2	-0.313435	0.32216	-0.972917	0.330595	0.999985
WBGene00000789	6043.51	0.353933	0.167098	2.11811	0.0341657	0.925312
WBGene00000792	408.039	0.119199	0.214123	0.556687	0.577741	0.999985
WBGene00000793	1442.86	-0.149004	0.260527	-0.571935	0.567366	0.999985
WBGene00000794	6244.74	-0.0480506	0.17447	-0.275409	0.783002	0.999985
WBGene00000795	965.423	0.0154001	0.143889	0.107028	0.914767	0.999985
WBGene00000796	6589.67	-0.106709	0.17228	-0.619396	0.535656	0.999985
WBGene00000797	609.397	-0.344301	0.195852	-1.75797	0.0787532	0.999985
WBGene00000798	610.269	-0.0846102	0.181204	-0.466933	0.640548	0.999985
WBGene00000799	897.421	0.00888422	0.207225	0.0428724	0.965803	0.999985
WBGene00000800	9955.29	-0.0400279	0.203098	-0.197087	0.84376	0.999985
WBGene00000801	381.614	0.133059	0.199902	0.665621	0.505654	0.999985
WBGene00000802	80772.8	0.285688	0.155156	1.8413	0.065578	0.999985
WBGene00000803	1242.68	-0.488189	0.261654	-1.86578	0.0620721	0.999985
WBGene00000804	4041.14	-0.00265849	0.190604	-0.0139477	0.988872	0.999985
WBGene00000812	3169.94	-0.178271	0.242983	-0.733676	0.463146	0.999985
WBGene00000813	3886.53	-0.149392	0.181897	-0.821299	0.411476	0.999985
WBGene00000814	5499.49	-0.00725132	0.144252	-0.0502686	0.959908	0.999985
WBGene00000815	4385.37	-0.0201318	0.156122	-0.128949	0.897398	0.999985
WBGene00000816	3434.17	-0.0876783	0.186134	-0.47105	0.637605	0.999985
WBGene00000817	3722.91	-0.0555859	0.164272	-0.338377	0.735079	0.999985
WBGene00000818	3403.59	-0.107207	0.166452	-0.644071	0.519529	0.999985
WBGene00000819	69.6005	-0.233821	0.375412	-0.622839	0.533391	0.999985
WBGene00000820	320.359	0.130672	0.303614	0.430391	0.666911	0.999985
WBGene00000821	9.96478	0.818961	0.809425	1.01178	0.311642	0.999985
WBGene00000822	11862.4	-0.0831294	0.208306	-0.399074	0.689839	0.999985
WBGene00000829	0	NA	NA	NA	NA	NA
WBGene00000830	369.875	0.0200816	0.219734	0.0913903	0.927182	0.999985
WBGene00000831	3435.74	-0.0342821	0.169014	-0.202835	0.839264	0.999985
WBGene00000832	995.733	0.0055841	0.161303	0.0346188	0.972384	0.999985
WBGene00000833	50960.2	0.0825926	0.190579	0.433378	0.66474	0.999985
WBGene00000834	4788.48	-0.131214	0.242486	-0.541119	0.588425	0.999985
WBGene00000835	2243.39	0.201421	0.309981	0.649784	0.515832	0.999985
WBGene00000836	6506.35	-0.16031	0.214841	-0.74618	0.455559	0.999985
WBGene00000837	9737.51	-0.145909	0.232957	-0.626335	0.531095	0.999985
WBGene00000838	12046.4	-0.138225	0.152842	-0.904363	0.365803	0.999985
WBGene00000839	4299.48	-0.143717	0.188421	-0.762746	0.445615	0.999985
WBGene00000840	4595.98	0.049977	0.18466	0.270643	0.786666	0.999985
WBGene00000841	449.128	0.086594	0.235718	0.367363	0.713348	0.999985
WBGene00000843	5272.39	0.0364495	0.161134	0.226206	0.821041	0.999985
WBGene00000845	590.952	0.101988	0.188858	0.540023	0.589181	0.999985
WBGene00000846	4377.42	-0.146604	0.197009	-0.74415	0.456786	0.999985
WBGene00000851	1.95116	-0.477443	1.45895	-0.327251	0.743478	NA
WBGene00000853	17.9232	-0.328307	0.509105	-0.644872	0.51901	0.999985
WBGene00000854	2485.2	-0.0749436	0.150717	-0.497248	0.619014	0.999985
WBGene00000857	533.85	0.11396	0.191798	0.59417	0.552399	0.999985
WBGene00000858	175.415	0.142482	0.280319	0.508285	0.611254	0.999985
WBGene00000859	4.60401	-3.51684	1.28951	-2.72727	0.00638613	NA
WBGene00000860	4.96824	-2.00872	0.999524	-2.00968	0.0444655	NA
WBGene00000861	3.9822	-1.41874	1.4602	-0.971607	0.331246	NA
WBGene00000862	19.3428	-0.114309	0.570568	-0.200343	0.841213	0.999985
WBGene00000863	4260.57	-0.161471	0.191707	-0.842282	0.39963	0.999985
WBGene00000864	52.0089	-0.141156	0.346579	-0.407283	0.6838	0.999985
WBGene00000865	15578.9	-0.142182	0.170901	-0.831957	0.405433	0.999985
WBGene00000866	7995.85	0.0323353	0.196021	0.164959	0.868977	0.999985
WBGene00000867	12518.7	0.011463	0.19656	0.058318	0.953495	0.999985
WBGene00000868	24357.7	-0.180684	0.248071	-0.728358	0.466395	0.999985
WBGene00000869	23250.9	-0.0113008	0.172665	-0.0654494	0.947816	0.999985
WBGene00000870	207.659	-0.618182	0.338667	-1.82534	0.0679499	0.999985
WBGene00000871	9228.02	-0.204971	0.199418	-1.02784	0.304023	0.999985
WBGene00000872	3494.02	-0.260415	0.260018	-1.00152	0.316573	0.999985
WBGene00000874	4786.33	-0.168902	0.224591	-0.752043	0.452025	0.999985
WBGene00000875	8858.35	-0.17647	0.21604	-0.81684	0.41402	0.999985
WBGene00000876	5208.72	-0.0458195	0.167119	-0.274172	0.783952	0.999985
WBGene00000877	7027.8	0.172578	0.206645	0.835143	0.403637	0.999985
WBGene00000878	2285.4	0.0740823	0.298814	0.247921	0.804195	0.999985
WBGene00000879	6028.22	0.0541316	0.203773	0.265646	0.790512	0.999985
WBGene00000880	2903.17	-0.0642038	0.143982	-0.445915	0.655659	0.999985
WBGene00000881	21439.4	0.154016	0.167783	0.917947	0.358647	0.999985
WBGene00000882	1071.08	0.267728	0.20169	1.32742	0.184368	0.999985
WBGene00000883	74057.5	-0.0311019	0.160419	-0.19388	0.84627	0.999985
WBGene00000884	762.837	-0.24049	0.237168	-1.014	0.310581	0.999985
WBGene00000885	2198.31	0.0438602	0.166631	0.263218	0.792383	0.999985
WBGene00000886	1465.3	0.0452829	0.193443	0.234089	0.814916	0.999985
WBGene00000887	1679.8	-0.0964936	0.163232	-0.591143	0.554425	0.999985
WBGene00000888	2057.98	0.135063	0.200994	0.671974	0.5016	0.999985
WBGene00000889	3979.41	0.0509532	0.165655	0.307586	0.758398	0.999985
WBGene00000890	2844.53	0.0973779	0.144449	0.674135	0.500226	0.999985
WBGene00000891	3325.83	-0.0958099	0.163294	-0.586734	0.557383	0.999985
WBGene00000892	2374.06	-0.205413	0.180213	-1.13983	0.254356	0.999985
WBGene00000893	44.9837	1.69303	0.699856	2.41911	0.0155587	0.618325
WBGene00000894	11684.3	-0.263085	0.247055	-1.06488	0.286928	0.999985
WBGene00000895	131.382	0.0840714	0.227226	0.369991	0.711389	0.999985
WBGene00000896	5322.6	0.0602932	0.168474	0.357879	0.720434	0.999985
WBGene00000897	1725.25	-0.114768	0.220135	-0.52135	0.602123	0.999985
WBGene00000898	3269.07	-0.404805	0.395833	-1.02267	0.306466	0.999985
WBGene00000899	1192.78	-0.165573	0.144171	-1.14845	0.250783	0.999985
WBGene00000900	1818.66	-0.277345	0.203057	-1.36585	0.171987	0.999985
WBGene00000901	1977.98	-0.103352	0.193899	-0.533023	0.594018	0.999985
WBGene00000902	57.5648	0.354332	0.32946	1.07549	0.282154	0.999985
WBGene00000903	229.97	-0.00517065	0.367544	-0.0140681	0.988776	0.999985
WBGene00000904	593.535	-0.142617	0.195557	-0.729287	0.465826	0.999985
WBGene00000905	158.558	0.508853	0.274295	1.85513	0.0635771	0.999985
WBGene00000906	58.5058	-0.147503	0.285562	-0.516535	0.605481	0.999985
WBGene00000907	32.0451	-0.0689024	0.463122	-0.148778	0.881729	0.999985
WBGene00000908	1118.32	-0.254478	0.226819	-1.12194	0.261889	0.999985
WBGene00000910	606.893	0.121714	0.154924	0.785635	0.432081	0.999985
WBGene00000911	7530.11	-0.25009	0.310337	-0.805867	0.42032	0.999985
WBGene00000912	4592.68	-0.216744	0.216706	-1.00018	0.317224	0.999985
WBGene00000913	19582.3	-0.29284	0.282952	-1.03495	0.300694	0.999985
WBGene00000914	739.759	-0.417251	0.285652	-1.4607	0.144099	0.999985
WBGene00000915	145286	-0.0324312	0.167045	-0.194146	0.846061	0.999985
WBGene00000917	2014.04	-0.0455232	0.149717	-0.304062	0.761081	0.999985
WBGene00000920	236.117	-0.496245	0.370963	-1.33772	0.180987	0.999985
WBGene00000928	389.271	0.922871	0.521224	1.77058	0.0766301	0.999985
WBGene00000929	800.346	-0.390711	0.275451	-1.41844	0.156062	0.999985
WBGene00000930	180.222	1.79866	0.600879	2.99339	0.002759	0.196184
WBGene00000931	14528.7	-0.176531	0.227346	-0.776486	0.437462	0.999985
WBGene00000932	7.52495	1.43727	0.781977	1.838	0.0660626	0.999985
WBGene00000933	3941.04	0.0221196	0.146889	0.150587	0.880301	0.999985
WBGene00000934	48.4357	-0.165549	0.426171	-0.388457	0.697678	0.999985
WBGene00000935	11645	-0.261291	0.24396	-1.07104	0.284151	0.999985
WBGene00000936	416.873	0.27232	0.226707	1.2012	0.229675	0.999985
WBGene00000937	2360.17	-0.108582	0.141842	-0.765514	0.443965	0.999985
WBGene00000938	4074.23	-0.182997	0.241743	-0.756989	0.449057	0.999985
WBGene00000939	7367.57	-0.219171	0.263839	-0.8307	0.406143	0.999985
WBGene00000940	2578.42	-0.0681413	0.156299	-0.435968	0.66286	0.999985
WBGene00000941	3498.03	0.266446	0.307433	0.86668	0.386118	0.999985
WBGene00000942	4665.26	-0.0565099	0.29057	-0.194479	0.845801	0.999985
WBGene00000950	181.139	0.0983302	0.324892	0.302655	0.762153	0.999985
WBGene00000951	130.498	0.188394	0.246182	0.765261	0.444116	0.999985
WBGene00000952	64.0553	0.246005	0.305641	0.804881	0.420889	0.999985
WBGene00000953	53.6617	-0.142337	0.31553	-0.451103	0.651915	0.999985
WBGene00000955	123.275	0.180643	0.254687	0.709275	0.478154	0.999985
WBGene00000958	439.774	-0.186354	0.2397	-0.777446	0.436895	0.999985
WBGene00000959	1454.87	0.00369683	0.149376	0.0247485	0.980256	0.999985
WBGene00000960	20.5366	-0.370955	0.557088	-0.665882	0.505486	0.999985
WBGene00000961	1871.28	-0.317157	0.245451	-1.29214	0.196309	0.999985
WBGene00000962	12791.3	-0.330731	0.371757	-0.889642	0.373658	0.999985
WBGene00000963	2402.04	0.176469	0.13362	1.32068	0.186608	0.999985
WBGene00000964	887.964	0.224006	0.270325	0.828653	0.407301	0.999985
WBGene00000965	3546.75	0.0637305	0.156376	0.407546	0.683607	0.999985
WBGene00000966	388.645	-0.132035	0.375475	-0.351648	0.725102	0.999985
WBGene00000967	5423.83	0.0279141	0.209257	0.133396	0.89388	0.999985
WBGene00000968	247.944	-0.498375	0.416995	-1.19516	0.232025	0.999985
WBGene00000969	450.573	0.181714	0.357463	0.508343	0.611212	0.999985
WBGene00000970	3140.97	-0.0643916	0.18008	-0.357572	0.720664	0.999985
WBGene00000971	520.831	0.215795	0.272597	0.791627	0.428578	0.999985
WBGene00000972	51.1926	0.30003	0.450373	0.666181	0.505296	0.999985
WBGene00000973	1306	-0.0333989	0.184589	-0.180936	0.856417	0.999985
WBGene00000974	1806.24	0.0592088	0.15085	0.392501	0.694688	0.999985
WBGene00000975	3012.78	-0.0298263	0.144504	-0.206405	0.836475	0.999985
WBGene00000976	4237.21	-0.0578169	0.162797	-0.355147	0.72248	0.999985
WBGene00000977	1050.63	0.104151	0.36591	0.284635	0.775924	0.999985
WBGene00000978	76.5363	-0.151345	0.441751	-0.342601	0.731898	0.999985
WBGene00000979	23.2551	-0.454688	0.67928	-0.669367	0.503262	0.999985
WBGene00000980	760.15	-0.20906	0.222274	-0.94055	0.346935	0.999985
WBGene00000981	1517.77	0.169038	0.261101	0.647407	0.517369	0.999985
WBGene00000982	1934.42	0.0549203	0.189548	0.289744	0.772012	0.999985
WBGene00000983	1078.82	0.283638	0.239759	1.18301	0.236805	0.999985
WBGene00000984	1820.02	0.40047	0.194288	2.06122	0.039282	0.99233
WBGene00000985	6632.5	0.217267	0.159973	1.35815	0.174417	0.999985
WBGene00000986	46.1711	-0.968782	0.57784	-1.67656	0.0936292	0.999985
WBGene00000987	3254.66	0.0333753	0.140673	0.237254	0.812459	0.999985
WBGene00000988	4506.1	0.0428877	0.56043	0.0765263	0.939	0.999985
WBGene00000989	95.2428	-0.890594	0.755699	-1.1785	0.238596	0.999985
WBGene00000990	522.456	0.114655	0.23453	0.48887	0.624933	0.999985
WBGene00000991	9817.65	0.0961224	0.199674	0.481398	0.630234	0.999985
WBGene00000992	491.633	0.154951	0.235751	0.657266	0.51101	0.999985
WBGene00000993	1194.83	-0.0820519	0.215787	-0.380245	0.703763	0.999985
WBGene00000994	2461.52	-0.206976	0.199228	-1.03889	0.298854	0.999985
WBGene00000995	1476.02	-0.368469	0.282249	-1.30548	0.191731	0.999985
WBGene00000996	5109.42	0.0130002	0.148728	0.0874092	0.930346	0.999985
WBGene00000998	1450.18	-0.213733	0.344884	-0.619725	0.535439	0.999985
WBGene00001000	16081	-0.0431986	0.223102	-0.193627	0.846468	0.999985
WBGene00001001	6255.73	-0.0910711	0.162743	-0.559599	0.575753	0.999985
WBGene00001002	3524.63	-0.119525	0.205968	-0.580306	0.561708	0.999985
WBGene00001005	13994.9	-0.00070512	0.159484	-0.00442126	0.996472	0.999985
WBGene00001006	1473.66	-0.13832	0.195871	-0.706176	0.480079	0.999985
WBGene00001007	4732.61	-0.180998	0.165012	-1.09688	0.272695	0.999985
WBGene00001008	3236.88	-0.157725	0.178135	-0.885422	0.375929	0.999985
WBGene00001016	4815.03	-0.174296	0.260789	-0.668341	0.503916	0.999985
WBGene00001017	7397.73	-0.147754	0.241272	-0.612393	0.540278	0.999985
WBGene00001018	3843.53	0.0642381	0.157985	0.406609	0.684295	0.999985
WBGene00001019	4263.89	0.0505709	0.137283	0.368371	0.712597	0.999985
WBGene00001020	2925.9	0.101231	0.150604	0.672163	0.50148	0.999985
WBGene00001021	541.691	0.195464	0.214746	0.91021	0.362712	0.999985
WBGene00001022	1168.14	-0.0183909	0.172315	-0.106728	0.915005	0.999985
WBGene00001023	16231.7	-0.217123	0.237334	-0.914839	0.360276	0.999985
WBGene00001025	3928.78	0.00110581	0.127468	0.00867517	0.993078	0.999985
WBGene00001026	4732.12	-0.133144	0.191822	-0.694105	0.487616	0.999985
WBGene00001027	2652.57	-0.132666	0.153558	-0.86395	0.387615	0.999985
WBGene00001028	4164.23	-0.0516194	0.135768	-0.380202	0.703796	0.999985
WBGene00001029	12799.2	-0.0122535	0.169679	-0.0722154	0.94243	0.999985
WBGene00001030	16233	-0.0699294	0.148	-0.472495	0.636574	0.999985
WBGene00001031	9839.57	0.0791754	0.185507	0.426806	0.669521	0.999985
WBGene00001032	1376.93	-0.0744318	0.149048	-0.49938	0.617512	0.999985
WBGene00001033	1542.31	0.161988	0.209599	0.772849	0.439612	0.999985
WBGene00001034	3466.11	-0.0583592	0.147394	-0.39594	0.692149	0.999985
WBGene00001035	3270.88	-0.109905	0.144293	-0.761678	0.446252	0.999985
WBGene00001036	913.27	0.0684275	0.158096	0.432821	0.665145	0.999985
WBGene00001037	17538.8	-0.0281786	0.138018	-0.204166	0.838224	0.999985
WBGene00001038	18967.3	-0.0231315	0.140796	-0.164291	0.869502	0.999985
WBGene00001039	1370.4	0.139613	0.217314	0.642447	0.520583	0.999985
WBGene00001040	4110.53	0.0171232	0.176533	0.0969973	0.922729	0.999985
WBGene00001041	4261.64	-0.00355373	0.19337	-0.0183779	0.985337	0.999985
WBGene00001042	903.566	0.127408	0.218735	0.582473	0.560248	0.999985
WBGene00001043	3574.38	-0.180378	0.240939	-0.748644	0.454072	0.999985
WBGene00001044	1286.84	0.234811	0.158355	1.48281	0.138124	0.999985
WBGene00001045	1432	-0.0701572	0.161182	-0.435267	0.663369	0.999985
WBGene00001046	1761.16	-0.108556	0.143355	-0.757255	0.448897	0.999985
WBGene00001047	12875	0.000853059	0.129686	0.00657788	0.994752	0.999985
WBGene00001048	2308.89	-0.0159871	0.156989	-0.101835	0.918887	0.999985
WBGene00001049	3052.91	-0.155817	0.22391	-0.695893	0.486496	0.999985
WBGene00001050	1279.46	-0.129628	0.194599	-0.666132	0.505327	0.999985
WBGene00001051	5129.04	-0.147534	0.181234	-0.81405	0.415616	0.999985
WBGene00001052	103.59	0.294387	0.268435	1.09668	0.272781	0.999985
WBGene00001053	221.465	0.119441	0.316521	0.377354	0.705911	0.999985
WBGene00001054	322.301	-0.0256936	0.230356	-0.111539	0.911189	0.999985
WBGene00001055	2457.71	0.0595679	0.213712	0.278729	0.780452	0.999985
WBGene00001056	14054.6	-0.105074	0.210192	-0.499896	0.617148	0.999985
WBGene00001057	5700.15	-0.0889423	0.13081	-0.679936	0.496545	0.999985
WBGene00001058	9396.15	-0.111562	0.183847	-0.606818	0.543972	0.999985
WBGene00001059	305.801	0.232018	0.32654	0.710535	0.477373	0.999985
WBGene00001060	3325.75	-0.103646	0.193467	-0.53573	0.592145	0.999985
WBGene00001061	4937.32	-0.197459	0.212475	-0.929325	0.352721	0.999985
WBGene00001062	0.0720362	1.22468	4.05545	0.301984	0.762665	NA
WBGene00001063	197.009	0.0201401	0.245865	0.0819153	0.934714	0.999985
WBGene00001064	280.229	0.505505	0.475774	1.06249	0.288014	0.999985
WBGene00001065	94.2325	0.981398	0.615152	1.59537	0.110628	0.999985
WBGene00001066	2620.01	1.6779	0.515821	3.25287	0.00114244	0.10613
WBGene00001067	1968.53	1.70349	0.524909	3.2453	0.00117325	0.107833
WBGene00001068	354.766	-0.398251	0.220484	-1.80626	0.0708779	0.999985
WBGene00001069	142.04	0.737704	0.541016	1.36355	0.172708	0.999985
WBGene00001070	204.189	0.556176	0.457485	1.21572	0.22409	0.999985
WBGene00001071	230.572	0.50017	0.314863	1.58853	0.112166	0.999985
WBGene00001072	290.038	0.139195	0.274492	0.507102	0.612084	0.999985
WBGene00001073	7542.34	-0.104945	0.14771	-0.710479	0.477407	0.999985
WBGene00001074	2685.87	1.64944	0.522683	3.15572	0.00160101	0.13695
WBGene00001075	12.4838	-0.896922	0.767206	-1.16908	0.242373	0.999985
WBGene00001076	108.177	0.205391	0.308117	0.666602	0.505026	0.999985
WBGene00001077	2358.75	0.0977261	0.179923	0.543156	0.587022	0.999985
WBGene00001078	291.272	-0.0523415	0.271006	-0.193137	0.846851	0.999985
WBGene00001079	28.6565	0.441644	0.518463	0.851833	0.394307	0.999985
WBGene00001080	1483.03	-0.29904	0.351287	-0.851268	0.394621	0.999985
WBGene00001081	2357.11	-0.357038	0.324848	-1.09909	0.271727	0.999985
WBGene00001082	2377.29	-0.247015	0.16606	-1.4875	0.136883	0.999985
WBGene00001085	6529.54	-0.205576	0.241913	-0.849794	0.39544	0.999985
WBGene00001086	2193.08	-0.155969	0.222658	-0.700488	0.483622	0.999985
WBGene00001087	3553.47	-0.281995	0.344562	-0.818417	0.413119	0.999985
WBGene00001088	5891.81	0.100574	0.176139	0.570994	0.568004	0.999985
WBGene00001089	1501.96	-0.0294918	0.195997	-0.150471	0.880393	0.999985
WBGene00001090	3047.51	-0.109289	0.20517	-0.532673	0.59426	0.999985
WBGene00001091	2502.67	-0.0541252	0.180885	-0.299225	0.764768	0.999985
WBGene00001092	2305.15	0.0468649	0.187022	0.250585	0.802135	0.999985
WBGene00001093	7984.47	-0.191764	0.194504	-0.985913	0.324176	0.999985
WBGene00001094	17113.8	0.024599	0.147786	0.16645	0.867803	0.999985
WBGene00001095	1684.7	-0.00335306	0.161302	-0.0207875	0.983415	0.999985
WBGene00001096	8.66413	-0.748324	0.74479	-1.00474	0.31502	0.999985
WBGene00001099	6515.68	0.212634	0.165431	1.28533	0.198676	0.999985
WBGene00001101	1177.15	-0.0644551	0.192968	-0.334019	0.738365	0.999985
WBGene00001102	4394.92	-0.113115	0.210081	-0.538436	0.590276	0.999985
WBGene00001103	3.89035	-1.50104	1.27323	-1.17893	0.238428	NA
WBGene00001104	37.6523	-1.14232	0.674752	-1.69294	0.0904663	0.999985
WBGene00001105	82.347	0.247867	0.267235	0.927525	0.353654	0.999985
WBGene00001106	0.507621	-2.28491	3.49263	-0.654209	0.512977	NA
WBGene00001107	4.00994	0.213633	1.03398	0.206612	0.836313	NA
WBGene00001108	3.01159	0.738058	1.12623	0.655333	0.512253	NA
WBGene00001109	31.7962	0.356344	0.450657	0.790721	0.429107	0.999985
WBGene00001110	2206.09	-0.244493	0.268673	-0.910003	0.362821	0.999985
WBGene00001111	9.85134	-0.044106	0.75262	-0.0586033	0.953268	0.999985
WBGene00001112	4429.62	-0.0869459	0.218402	-0.3981	0.690557	0.999985
WBGene00001113	997.516	-0.163694	0.200092	-0.818091	0.413305	0.999985
WBGene00001115	458.531	-0.232332	0.222199	-1.04561	0.295743	0.999985
WBGene00001116	426.24	-0.0650944	0.271087	-0.240123	0.810235	0.999985
WBGene00001117	61.6652	-0.057375	0.292228	-0.196337	0.844347	0.999985
WBGene00001118	162.775	-0.187457	0.231414	-0.810051	0.417911	0.999985
WBGene00001119	274.723	0.92603	0.203214	4.55692	5.19098e-06	0.00133873
WBGene00001121	31.6642	0.08945	0.438822	0.203841	0.838477	0.999985
WBGene00001122	77.7347	-0.0160876	0.292309	-0.0550363	0.95611	0.999985
WBGene00001123	217.384	0.172775	0.235638	0.733219	0.463425	0.999985
WBGene00001127	28.7262	0.143872	0.434865	0.330843	0.740763	0.999985
WBGene00001129	29.463	-0.334629	0.424739	-0.787846	0.430787	0.999985
WBGene00001130	3423.79	-0.481754	0.275103	-1.75118	0.0799155	0.999985
WBGene00001131	3168.01	-0.119256	0.28603	-0.416937	0.676725	0.999985
WBGene00001132	5934.46	-0.0522265	0.176843	-0.295327	0.767744	0.999985
WBGene00001133	15.5125	0.391592	0.614671	0.637076	0.524075	0.999985
WBGene00001134	5951.45	-0.0560413	0.218407	-0.256591	0.797494	0.999985
WBGene00001135	153.001	0.0143994	0.228542	0.0630057	0.949762	0.999985
WBGene00001136	35.1466	0.168139	0.520128	0.323265	0.746495	0.999985
WBGene00001137	49259.5	-0.106378	0.216095	-0.492275	0.622525	0.999985
WBGene00001145	925.811	-0.0703691	0.168539	-0.417524	0.676295	0.999985
WBGene00001147	3.77718	-0.438133	1.46443	-0.299183	0.7648	NA
WBGene00001148	860.361	-0.0781769	0.24221	-0.322765	0.746873	0.999985
WBGene00001149	12053.7	0.0596841	0.193717	0.3081	0.758006	0.999985
WBGene00001150	211.85	0.27799	0.213807	1.30019	0.193535	0.999985
WBGene00001151	1736.51	0.0752413	0.184771	0.407213	0.683851	0.999985
WBGene00001152	554.016	0.0168716	0.253023	0.0666803	0.946836	0.999985
WBGene00001153	5297.71	-0.00397662	0.163515	-0.0243196	0.980598	0.999985
WBGene00001154	3204.23	-0.0330107	0.164935	-0.200144	0.841368	0.999985
WBGene00001155	32609.2	0.102866	0.596441	0.172467	0.86307	0.999985
WBGene00001156	6967.94	0.171804	0.271712	0.632302	0.52719	0.999985
WBGene00001157	787.711	-0.311357	0.252993	-1.23069	0.218437	0.999985
WBGene00001158	1068.96	0.892508	0.980291	0.910453	0.362584	0.999985
WBGene00001159	226.088	0.365913	0.223957	1.63385	0.10229	0.999985
WBGene00001160	4463.73	-0.0506175	0.255137	-0.198393	0.842737	0.999985
WBGene00001161	2965.32	-0.120083	0.175893	-0.682704	0.494794	0.999985
WBGene00001162	1089.66	-0.121172	0.176294	-0.687332	0.491874	0.999985
WBGene00001163	414.05	0.576557	0.200318	2.87821	0.00399936	0.254062
WBGene00001164	373.73	-0.13677	0.185944	-0.735545	0.462008	0.999985
WBGene00001165	335.585	-0.238415	0.25013	-0.953162	0.340508	0.999985
WBGene00001166	9585.11	-0.151469	0.229712	-0.659385	0.509648	0.999985
WBGene00001167	244173	-0.0448421	0.195868	-0.22894	0.818915	0.999985
WBGene00001168	528342	0.101179	0.177231	0.570887	0.568076	0.999985
WBGene00001169	37408.9	0.0138885	0.188234	0.0737833	0.941183	0.999985
WBGene00001170	43.7257	-0.662102	0.417464	-1.58601	0.112737	0.999985
WBGene00001171	171.185	-0.128296	0.237897	-0.539293	0.589685	0.999985
WBGene00001172	2495.43	-0.311537	0.338549	-0.920211	0.357462	0.999985
WBGene00001173	16856.2	-0.111426	0.186215	-0.598374	0.54959	0.999985
WBGene00001174	104.325	-0.242164	0.274042	-0.883676	0.376871	0.999985
WBGene00001175	221.273	-0.086054	0.302454	-0.28452	0.776012	0.999985
WBGene00001177	4267.4	-0.103507	0.223102	-0.463943	0.642689	0.999985
WBGene00001178	1067.71	0.0453875	0.254499	0.178341	0.858455	0.999985
WBGene00001179	937.134	-0.163973	0.21626	-0.758221	0.448319	0.999985
WBGene00001182	940.968	-0.0977515	0.216115	-0.452313	0.651043	0.999985
WBGene00001184	678.378	0.437016	0.194808	2.24332	0.0248763	0.784375
WBGene00001185	29.7936	0.239321	0.406969	0.588056	0.556494	0.999985
WBGene00001186	891.353	-0.397165	0.295748	-1.34292	0.179298	0.999985
WBGene00001187	886.007	-0.0795056	0.321771	-0.247088	0.80484	0.999985
WBGene00001188	394.214	-0.000711147	0.313646	-0.00226735	0.998191	0.999985
WBGene00001189	3077.94	-0.203018	0.24776	-0.819412	0.412552	0.999985
WBGene00001190	262.228	-0.00977635	0.206646	-0.0473098	0.962266	0.999985
WBGene00001193	632.52	-0.200625	0.202054	-0.992929	0.320745	0.999985
WBGene00001194	7726.98	-0.276237	0.202158	-1.36644	0.1718	0.999985
WBGene00001196	2828.89	-0.354447	0.382973	-0.925515	0.354698	0.999985
WBGene00001202	258.513	-0.417069	0.243844	-1.7104	0.0871927	0.999985
WBGene00001204	53.2117	0.0162585	0.318354	0.0510706	0.959269	0.999985
WBGene00001207	166.615	-0.0734096	0.246725	-0.297535	0.766058	0.999985
WBGene00001208	1894.99	0.102149	0.191347	0.533841	0.593452	0.999985
WBGene00001209	18193.7	-0.104634	0.212843	-0.491601	0.623001	0.999985
WBGene00001210	42.6703	-0.0971664	0.368341	-0.263795	0.791938	0.999985
WBGene00001211	40.5178	0.0740501	0.403608	0.18347	0.854429	0.999985
WBGene00001214	3453.97	-0.166069	0.317706	-0.522714	0.601173	0.999985
WBGene00001215	2862.56	-0.158994	0.251588	-0.631963	0.527411	0.999985
WBGene00001223	0.163678	-1.02142	4.05515	-0.251883	0.801132	NA
WBGene00001224	3829.86	-0.229569	0.23744	-0.966852	0.333618	0.999985
WBGene00001225	14032.3	-0.0661902	0.158453	-0.417728	0.676146	0.999985
WBGene00001226	18072.1	-0.0356384	0.18529	-0.192338	0.847477	0.999985
WBGene00001227	12139.6	-0.0417993	0.150622	-0.277512	0.781387	0.999985
WBGene00001228	9301.35	0.032161	0.149879	0.214581	0.830094	0.999985
WBGene00001229	8889.56	0.0774207	0.134965	0.573636	0.566214	0.999985
WBGene00001230	6740.85	-0.0773757	0.123154	-0.628282	0.529819	0.999985
WBGene00001231	5399.88	0.028068	0.14927	0.188034	0.85085	0.999985
WBGene00001232	7345.22	0.0191057	0.134882	0.141648	0.887358	0.999985
WBGene00001233	5427.43	0.0553464	0.148442	0.37285	0.70926	0.999985
WBGene00001234	5390.52	-0.0774031	0.153853	-0.503097	0.614896	0.999985
WBGene00001235	1397.06	-0.234587	0.14397	-1.62941	0.103226	0.999985
WBGene00001236	1825.66	-0.180457	0.233161	-0.773961	0.438954	0.999985
WBGene00001237	4.52393	-0.850571	0.955615	-0.890076	0.373425	NA
WBGene00001239	26457.3	-0.0399062	0.234678	-0.170046	0.864974	0.999985
WBGene00001240	18680.5	0.108516	0.239173	0.453716	0.650033	0.999985
WBGene00001241	5730.07	-0.071707	0.148667	-0.482332	0.62957	0.999985
WBGene00001242	169.665	0.238249	0.363804	0.654883	0.512543	0.999985
WBGene00001243	18363.7	0.104689	0.2156	0.485569	0.627273	0.999985
WBGene00001244	33563.5	0.113456	0.177146	0.640467	0.521869	0.999985
WBGene00001245	249.026	0.227248	0.412947	0.550308	0.582108	0.999985
WBGene00001246	448.361	0.324309	0.417268	0.77722	0.437029	0.999985
WBGene00001247	831.872	-0.0209905	0.178849	-0.117364	0.906571	0.999985
WBGene00001248	674.488	0.0869184	0.205596	0.422763	0.672468	0.999985
WBGene00001249	389.471	-0.0548432	0.183543	-0.298803	0.765091	0.999985
WBGene00001250	1255.5	0.0351918	0.189209	0.185994	0.852449	0.999985
WBGene00001251	1696.17	0.0740968	0.142968	0.518276	0.604266	0.999985
WBGene00001252	27.0872	0.223475	0.479312	0.466241	0.641043	0.999985
WBGene00001253	102.685	-0.0246851	0.283329	-0.087125	0.930572	0.999985
WBGene00001258	6833.2	-0.236533	0.305289	-0.774783	0.438468	0.999985
WBGene00001259	14705.7	-0.182799	0.255253	-0.716148	0.4739	0.999985
WBGene00001262	7933.51	-0.00568584	0.188111	-0.030226	0.975887	0.999985
WBGene00001263	27011.6	-0.097705	0.312775	-0.312381	0.754751	0.999985
WBGene00001281	3708.07	-0.153095	0.184011	-0.831991	0.405414	0.999985
WBGene00001284	4328.85	-0.126212	0.162401	-0.777162	0.437063	0.999985
WBGene00001303	12250.7	-0.033337	0.189795	-0.175648	0.860571	0.999985
WBGene00001309	2715.36	-0.16452	0.186662	-0.881379	0.378113	0.999985
WBGene00001310	4.71633	-0.25986	1.18844	-0.218657	0.826917	NA
WBGene00001311	20.7818	-0.0125414	0.493021	-0.0254378	0.979706	0.999985
WBGene00001320	8631.93	-0.138068	0.206824	-0.667561	0.504414	0.999985
WBGene00001324	3014.63	-0.106145	0.193826	-0.54763	0.583946	0.999985
WBGene00001325	897.351	-0.251343	0.261735	-0.960297	0.336906	0.999985
WBGene00001328	8741.11	-0.0955381	0.341853	-0.279471	0.779883	0.999985
WBGene00001329	5118.23	-0.424188	0.254341	-1.6678	0.0953562	0.999985
WBGene00001330	3986.57	-0.0465247	0.151995	-0.306094	0.759533	0.999985
WBGene00001331	3947.25	0.0959463	0.139507	0.687754	0.491607	0.999985
WBGene00001332	3089.33	-0.121707	0.181361	-0.671075	0.502172	0.999985
WBGene00001333	18568	-0.0443362	0.156657	-0.283014	0.777166	0.999985
WBGene00001334	4987.24	-0.0233249	0.130651	-0.178528	0.858308	0.999985
WBGene00001335	900.668	-0.394469	0.176559	-2.2342	0.0254699	0.790115
WBGene00001336	10414.3	-0.0795555	0.17626	-0.451353	0.651736	0.999985
WBGene00001337	16155.9	-0.162141	0.228676	-0.709042	0.478298	0.999985
WBGene00001338	1670.61	0.0170297	0.1341	0.126993	0.898946	0.999985
WBGene00001340	4969.49	-0.116947	0.179714	-0.650741	0.515213	0.999985
WBGene00001345	1002.29	-0.0287767	0.163977	-0.175493	0.860692	0.999985
WBGene00001352	5896.29	-0.20986	0.253833	-0.826765	0.40837	0.999985
WBGene00001358	1109.47	0.0497167	0.169234	0.293774	0.768931	0.999985
WBGene00001365	830.757	-0.314799	0.266376	-1.18178	0.237292	0.999985
WBGene00001366	795.763	0.0841761	0.201221	0.418327	0.675708	0.999985
WBGene00001368	672.671	-0.0220846	0.234694	-0.0940997	0.92503	0.999985
WBGene00001371	2120.72	0.0884961	0.210365	0.420679	0.673989	0.999985
WBGene00001372	6038.72	0.100868	0.184231	0.54751	0.584028	0.999985
WBGene00001373	71.2738	0.0163842	0.327873	0.0499712	0.960145	0.999985
WBGene00001374	185.591	0.182088	0.316017	0.576197	0.564482	0.999985
WBGene00001377	39.0467	0.0332916	0.514109	0.064756	0.948368	0.999985
WBGene00001385	33469.5	0.170569	0.168917	1.00978	0.312601	0.999985
WBGene00001386	128095	0.0582287	0.16281	0.357649	0.720606	0.999985
WBGene00001387	848.361	-0.0750053	0.325796	-0.230222	0.81792	0.999985
WBGene00001388	16.9428	0.232536	0.700633	0.331893	0.73997	0.999985
WBGene00001389	437.945	-0.0157361	0.184088	-0.0854816	0.931878	0.999985
WBGene00001390	5061.66	0.138616	0.185351	0.747856	0.454547	0.999985
WBGene00001391	155.209	0.115739	0.459563	0.251845	0.801161	0.999985
WBGene00001392	2872.04	0.217509	0.191894	1.13349	0.25701	0.999985
WBGene00001393	18514.5	-0.145337	0.157667	-0.921803	0.356631	0.999985
WBGene00001394	46156.1	-0.150059	0.17686	-0.848465	0.396179	0.999985
WBGene00001395	7884.91	-0.0792638	0.143567	-0.552103	0.580877	0.999985
WBGene00001396	17219.1	0.0483837	0.131738	0.367272	0.713416	0.999985
WBGene00001397	1810.49	-0.770885	1.10755	-0.696028	0.486411	0.999985
WBGene00001398	27305.1	0.0242177	0.205327	0.117947	0.90611	0.999985
WBGene00001399	1141.73	-0.902967	0.96259	-0.938059	0.348214	0.999985
WBGene00001400	13.4834	-0.622334	0.564986	-1.1015	0.270677	0.999985
WBGene00001401	1272.68	-0.0426133	0.210891	-0.202063	0.839867	0.999985
WBGene00001402	1277.68	-0.0971837	0.22919	-0.424031	0.671543	0.999985
WBGene00001403	2049.95	0.0207513	0.147019	0.141147	0.887754	0.999985
WBGene00001404	7585.94	-0.0784965	0.203595	-0.385552	0.699828	0.999985
WBGene00001405	5840.74	0.0356234	0.129384	0.275331	0.783062	0.999985
WBGene00001406	1063.71	-0.0735841	0.136825	-0.537798	0.590717	0.999985
WBGene00001410	289.751	0.329376	0.360776	0.912964	0.361261	0.999985
WBGene00001411	4156.19	-0.00431099	0.132542	-0.0325255	0.974053	0.999985
WBGene00001412	5633.74	-0.1765	0.17054	-1.03495	0.300693	0.999985
WBGene00001413	3114.9	-0.0157591	0.180508	-0.0873044	0.93043	0.999985
WBGene00001414	363.318	0.0224425	0.242144	0.0926823	0.926156	0.999985
WBGene00001423	34867.9	0.0119787	0.145086	0.0825627	0.934199	0.999985
WBGene00001424	393.095	0.00201237	0.358726	0.00560976	0.995524	0.999985
WBGene00001425	957.649	0.0029105	0.22363	0.0130148	0.989616	0.999985
WBGene00001426	6665.13	0.0645	0.12812	0.503433	0.61466	0.999985
WBGene00001427	15286.9	-0.000226935	0.19609	-0.0011573	0.999077	0.999985
WBGene00001428	1277.2	0.243968	0.175133	1.39304	0.163608	0.999985
WBGene00001429	205.489	0.70137	0.433658	1.61733	0.105806	0.999985
WBGene00001430	670.939	0.245644	0.225619	1.08876	0.276261	0.999985
WBGene00001431	16387.9	-0.0955497	0.136296	-0.701046	0.483275	0.999985
WBGene00001432	42.97	-0.0612243	0.416968	-0.146832	0.883265	0.999985
WBGene00001433	1165.4	0.074573	0.191553	0.389307	0.697049	0.999985
WBGene00001434	3.84855	-0.617161	1.10785	-0.55708	0.577473	NA
WBGene00001435	143.661	-0.409143	0.313027	-1.30705	0.191196	0.999985
WBGene00001436	62.3869	-0.763051	0.406256	-1.87825	0.0603463	0.999985
WBGene00001437	32.3348	0.020313	0.52326	0.0388201	0.969034	0.999985
WBGene00001438	213.352	-0.350514	0.226305	-1.54886	0.121415	0.999985
WBGene00001439	666.821	-0.0392127	0.207332	-0.18913	0.849991	0.999985
WBGene00001440	43.9502	0.465216	0.381271	1.22017	0.2224	0.999985
WBGene00001441	2126.11	-0.115827	0.232344	-0.498518	0.618119	0.999985
WBGene00001442	21.3504	-0.310402	0.518638	-0.598494	0.549511	0.999985
WBGene00001443	4787.59	-0.255894	0.256014	-0.99953	0.317538	0.999985
WBGene00001444	589.274	0.183997	0.249484	0.73751	0.460812	0.999985
WBGene00001445	75.1234	-0.032722	0.446858	-0.0732269	0.941626	0.999985
WBGene00001446	220.742	0.224581	0.400558	0.56067	0.575022	0.999985
WBGene00001447	136.564	0.375146	0.263282	1.42488	0.154191	0.999985
WBGene00001448	390.272	-0.376021	0.21519	-1.74739	0.0805701	0.999985
WBGene00001449	616.524	0.0405054	0.16132	0.251087	0.801746	0.999985
WBGene00001450	160.944	0.624924	0.218537	2.85958	0.00424206	0.2627
WBGene00001451	227.564	-0.510118	0.276909	-1.84218	0.0654484	0.999985
WBGene00001452	921.065	0.0469824	0.139123	0.337703	0.735587	0.999985
WBGene00001453	945.236	0.162772	0.187508	0.868081	0.38535	0.999985
WBGene00001454	422.158	-0.310059	0.279518	-1.10926	0.267316	0.999985
WBGene00001455	400.581	0.0286182	0.164288	0.174195	0.861712	0.999985
WBGene00001456	159.341	1.07899	0.37513	2.87631	0.00402355	0.254662
WBGene00001457	867.112	-0.152945	0.164483	-0.929856	0.352446	0.999985
WBGene00001458	213.23	0.190871	0.239713	0.796249	0.425887	0.999985
WBGene00001459	407.046	-0.027931	0.205291	-0.136056	0.891777	0.999985
WBGene00001460	294.057	0.0196548	0.325206	0.0604379	0.951807	0.999985
WBGene00001461	571.486	-0.0083652	0.172169	-0.0485871	0.961248	0.999985
WBGene00001462	191.638	-0.156941	0.27905	-0.562409	0.573837	0.999985
WBGene00001463	168.776	-0.246059	0.271735	-0.905509	0.365196	0.999985
WBGene00001464	138.357	-0.411662	0.256905	-1.60239	0.10907	0.999985
WBGene00001465	542.914	0.0857412	0.182479	0.469868	0.638449	0.999985
WBGene00001466	99.5053	0.117298	0.253157	0.463339	0.643121	0.999985
WBGene00001468	291.251	0.173379	0.306118	0.566379	0.571137	0.999985
WBGene00001470	1146.59	-0.469849	0.320944	-1.46396	0.143205	0.999985
WBGene00001475	157.24	0.155843	0.338702	0.460118	0.645432	0.999985
WBGene00001476	949.982	0.136475	0.376524	0.36246	0.717008	0.999985
WBGene00001477	7.33711	2.23298	1.68097	1.32839	NA	NA
WBGene00001478	733.576	0.317765	0.218023	1.45749	0.144982	0.999985
WBGene00001479	1645.11	0.23361	0.161151	1.44964	0.14716	0.999985
WBGene00001480	1018.22	0.093541	0.160453	0.582982	0.559906	0.999985
WBGene00001481	910.557	-0.184139	0.20909	-0.880669	0.378497	0.999985
WBGene00001482	1932.57	-0.0611735	0.146085	-0.418752	0.675397	0.999985
WBGene00001483	117.046	-0.373415	0.293093	-1.27405	0.202646	0.999985
WBGene00001484	491.217	-0.347754	0.2603	-1.33598	0.181557	0.999985
WBGene00001485	2881.42	-0.0981291	0.144419	-0.679475	0.496837	0.999985
WBGene00001486	810.417	0.223038	0.194484	1.14682	0.251457	0.999985
WBGene00001487	478.211	0.174314	0.376506	0.462979	0.643379	0.999985
WBGene00001488	8519.71	-0.151143	0.255199	-0.592256	0.553679	0.999985
WBGene00001489	1022.79	0.0958341	0.146709	0.653226	0.513611	0.999985
WBGene00001490	281.077	-0.0603501	0.252558	-0.238956	0.81114	0.999985
WBGene00001491	4134.78	-0.170562	0.191736	-0.889564	0.3737	0.999985
WBGene00001492	365.537	-0.197118	0.292855	-0.673091	0.500889	0.999985
WBGene00001493	3199.19	-0.133086	0.216008	-0.616113	0.53782	0.999985
WBGene00001494	579.064	-0.389628	0.207954	-1.87363	0.0609815	0.999985
WBGene00001495	278.864	-0.18482	0.189822	-0.973652	0.330229	0.999985
WBGene00001496	4535.81	0.0236228	0.170882	0.138241	0.89005	0.999985
WBGene00001497	10378.7	0.0117238	0.134218	0.087349	0.930394	0.999985
WBGene00001498	9869.24	0.0143194	0.155336	0.0921832	0.926552	0.999985
WBGene00001499	6335.79	-0.0438381	0.15907	-0.275591	0.782863	0.999985
WBGene00001500	77.3499	0.0430276	0.447234	0.0962083	0.923355	0.999985
WBGene00001501	12355.3	0.107041	0.226628	0.47232	0.636698	0.999985
WBGene00001502	18920	-0.023607	0.13971	-0.168971	0.865819	0.999985
WBGene00001503	15941.6	-0.0384527	0.18518	-0.20765	0.835502	0.999985
WBGene00001505	1086.77	0.12977	0.157141	0.825816	0.408908	0.999985
WBGene00001506	165.399	-0.112647	0.453407	-0.248446	0.803789	0.999985
WBGene00001507	161.649	0.12178	0.302321	0.402816	0.687084	0.999985
WBGene00001508	1070.73	0.180453	0.143416	1.25825	0.208301	0.999985
WBGene00001509	4425.54	-0.123015	0.195092	-0.630546	0.528337	0.999985
WBGene00001510	2550.04	-0.320905	0.31499	-1.01878	0.308308	0.999985
WBGene00001511	6895.21	-0.174507	0.214113	-0.815021	0.41506	0.999985
WBGene00001512	45.7809	-0.152591	0.325164	-0.469273	0.638875	0.999985
WBGene00001513	4374.44	-0.182	0.205853	-0.884127	0.376628	0.999985
WBGene00001514	6531.41	-0.114849	0.214446	-0.535559	0.592263	0.999985
WBGene00001515	209.373	0.143322	0.262242	0.546526	0.584705	0.999985
WBGene00001516	1693.74	-0.141131	0.262607	-0.537422	0.590976	0.999985
WBGene00001517	125.16	0.143039	0.224357	0.637554	0.523764	0.999985
WBGene00001518	280.601	-0.0332883	0.227694	-0.146198	0.883765	0.999985
WBGene00001519	180.556	-0.018731	0.318529	-0.0588048	0.953108	0.999985
WBGene00001520	9899.27	-0.318615	0.169901	-1.8753	0.0607516	0.999985
WBGene00001522	653.518	0.127373	0.28325	0.449685	0.652938	0.999985
WBGene00001523	487.293	-0.0431718	0.276493	-0.156141	0.875922	0.999985
WBGene00001526	3476.03	-0.201193	0.166494	-1.20841	0.22689	0.999985
WBGene00001527	6658.98	0.0722198	0.153768	0.469666	0.638593	0.999985
WBGene00001528	1.1759	0.465168	1.91261	0.24321	0.807842	NA
WBGene00001529	10.6535	0.0910005	0.664392	0.136968	0.891056	0.999985
WBGene00001530	4.19653	-0.534509	1.10329	-0.484467	0.628055	NA
WBGene00001531	7.95236	-0.588386	0.752779	-0.781619	0.434438	0.999985
WBGene00001532	9.02618	-0.0963626	0.736089	-0.130912	0.895845	0.999985
WBGene00001533	5.52405	-0.675241	0.9222	-0.732207	0.464042	NA
WBGene00001534	3.90652	-0.180158	1.13759	-0.158369	0.874166	NA
WBGene00001535	27.7885	0.0223136	0.470747	0.0474004	0.962194	0.999985
WBGene00001536	94.6385	-0.585984	0.28098	-2.0855	0.0370241	0.967835
WBGene00001537	181.484	-0.172849	0.356662	-0.484629	0.627939	0.999985
WBGene00001538	2356.51	0.00740427	0.203117	0.0364531	0.970921	0.999985
WBGene00001539	2.3795	0.898289	1.2638	0.710782	0.477219	NA
WBGene00001540	8.5813	0.617636	0.744989	0.829054	0.407074	0.999985
WBGene00001541	78.3881	0.206571	0.298322	0.692445	0.488658	0.999985
WBGene00001542	11.0791	-0.0197632	0.767189	-0.0257605	0.979448	0.999985
WBGene00001543	48.2886	-0.503049	0.473396	-1.06264	0.287945	0.999985
WBGene00001544	138.056	-0.293302	0.237475	-1.23509	0.216798	0.999985
WBGene00001545	5.15041	-0.289604	0.907403	-0.319157	0.749607	NA
WBGene00001546	104.542	-0.273739	0.441604	-0.619874	0.535341	0.999985
WBGene00001547	55.4532	-0.366384	0.355681	-1.03009	0.302966	0.999985
WBGene00001548	38.9704	-0.0821177	0.452955	-0.181293	0.856137	0.999985
WBGene00001549	5.31952	0.485373	1.19715	0.405439	0.685155	NA
WBGene00001550	17.4723	-0.58754	0.589495	-0.996683	0.318918	0.999985
WBGene00001551	35.4179	-0.295419	0.392671	-0.752334	0.451851	0.999985
WBGene00001552	23.863	-0.351926	0.546493	-0.643973	0.519593	0.999985
WBGene00001553	36.138	0.142858	0.474823	0.300865	0.763518	0.999985
WBGene00001554	7.52793	-0.070359	0.845974	-0.0831692	0.933717	0.999985
WBGene00001555	122.636	-0.50735	0.299252	-1.6954	0.0900003	0.999985
WBGene00001556	23.8443	-0.553214	0.530999	-1.04184	0.297488	0.999985
WBGene00001557	69.8398	-0.231855	0.273995	-0.846204	0.397439	0.999985
WBGene00001558	18549	-0.03037	0.131087	-0.231679	0.816787	0.999985
WBGene00001559	1519.91	0.0343003	0.190769	0.1798	0.85731	0.999985
WBGene00001560	3762.94	-0.175693	0.234123	-0.75043	0.452996	0.999985
WBGene00001561	5812.83	-0.158923	0.183267	-0.867168	0.38585	0.999985
WBGene00001562	2542.11	-0.283027	0.248816	-1.13749	0.255331	0.999985
WBGene00001563	5689.04	-0.193412	0.222226	-0.870339	0.384115	0.999985
WBGene00001564	6532.59	0.580229	0.467205	1.24192	0.214268	0.999985
WBGene00001565	2055.4	-0.293174	0.280442	-1.0454	0.295838	0.999985
WBGene00001566	3096.98	0.0886235	0.156916	0.564782	0.572222	0.999985
WBGene00001568	6831.52	-0.1506	0.176576	-0.852888	0.393721	0.999985
WBGene00001569	2528.58	-0.327535	0.301047	-1.08799	0.276601	0.999985
WBGene00001570	356.825	-0.144101	0.244996	-0.588178	0.556413	0.999985
WBGene00001571	3768.14	-0.151873	0.184919	-0.821295	0.411478	0.999985
WBGene00001572	1526.64	-0.0693027	0.210608	-0.32906	0.74211	0.999985
WBGene00001574	5829.45	-0.177844	0.204638	-0.869068	0.38481	0.999985
WBGene00001575	22.5703	0.055941	0.438576	0.127551	0.898504	0.999985
WBGene00001577	246.354	0.247776	0.331	0.748569	0.454117	0.999985
WBGene00001578	1591.66	0.0882233	0.332354	0.26545	0.790663	0.999985
WBGene00001579	2534.31	-0.194284	0.218997	-0.887151	0.374997	0.999985
WBGene00001580	4638.33	-0.231007	0.25295	-0.913251	0.36111	0.999985
WBGene00001581	8793.77	-0.269866	0.353035	-0.764417	0.444618	0.999985
WBGene00001582	7561.24	-0.0655042	0.17405	-0.376353	0.706654	0.999985
WBGene00001583	963.935	-0.535822	0.228326	-2.34674	0.0189384	0.684595
WBGene00001584	5916.99	-0.0860373	0.156264	-0.550588	0.581916	0.999985
WBGene00001585	1937.85	-0.0270315	0.203745	-0.132673	0.894452	0.999985
WBGene00001586	31.7702	-0.112983	0.434301	-0.260149	0.794749	0.999985
WBGene00001587	49.4314	0.0644863	0.322424	0.200004	0.841477	0.999985
WBGene00001588	99.9092	0.161058	0.317525	0.507229	0.611994	0.999985
WBGene00001589	3411.78	-0.0191315	0.17796	-0.107504	0.914389	0.999985
WBGene00001590	1348.42	0.0368365	0.155116	0.237477	0.812287	0.999985
WBGene00001591	797.886	0.264919	0.344172	0.76973	0.44146	0.999985
WBGene00001592	902.177	0.0730139	0.163198	0.447395	0.65459	0.999985
WBGene00001593	32.5617	-0.162907	0.409406	-0.397912	0.690695	0.999985
WBGene00001594	174.509	0.0597508	0.224874	0.265708	0.790464	0.999985
WBGene00001595	41906.7	-0.171373	0.213656	-0.802098	0.422496	0.999985
WBGene00001596	9288.54	-0.267231	0.258065	-1.03552	0.300427	0.999985
WBGene00001597	11007.1	-0.237915	0.240147	-0.990707	0.321829	0.999985
WBGene00001598	35573.2	-0.0877271	0.167181	-0.524743	0.599762	0.999985
WBGene00001599	9357.25	-0.239496	0.209738	-1.14188	0.253503	0.999985
WBGene00001600	3291.26	-0.0427704	0.16786	-0.254798	0.798879	0.999985
WBGene00001601	9978.55	-0.0165207	0.161112	-0.102541	0.918327	0.999985
WBGene00001602	1270.82	0.0256927	0.151295	0.169819	0.865153	0.999985
WBGene00001603	2503	0.136408	0.327419	0.416617	0.676959	0.999985
WBGene00001604	9551.73	-0.288628	0.350613	-0.82321	0.410389	0.999985
WBGene00001605	114.919	0.123224	0.491024	0.250952	0.801851	0.999985
WBGene00001606	8033.4	-0.225406	0.228626	-0.985917	0.324174	0.999985
WBGene00001607	23516.2	-0.0979548	0.218046	-0.44924	0.653259	0.999985
WBGene00001608	62.8481	0.569068	0.518581	1.09736	0.272486	0.999985
WBGene00001609	7624.57	-0.297701	0.341765	-0.871069	0.383717	0.999985
WBGene00001612	46.0799	-0.0798244	0.391412	-0.203939	0.838401	0.999985
WBGene00001613	74.9747	0.0602932	0.355774	0.16947	0.865427	0.999985
WBGene00001614	15.1545	0.225479	0.661175	0.341028	0.733082	0.999985
WBGene00001615	252.391	-0.0138268	0.221034	-0.062555	0.950121	0.999985
WBGene00001616	166.202	-0.106789	0.3888	-0.274663	0.783575	0.999985
WBGene00001617	414.306	-0.14158	0.172301	-0.8217	0.411248	0.999985
WBGene00001618	14.4956	0.174686	0.596422	0.29289	0.769606	0.999985
WBGene00001619	18.3059	0.0397623	0.548753	0.0724593	0.942236	0.999985
WBGene00001620	6465.77	-0.038692	0.198945	-0.194485	0.845796	0.999985
WBGene00001621	247.291	-0.201409	0.200314	-1.00546	0.314673	0.999985
WBGene00001622	470.868	-0.125015	0.248308	-0.503469	0.614635	0.999985
WBGene00001623	249.334	-0.0621063	0.293056	-0.211926	0.832165	0.999985
WBGene00001624	85.505	-0.438872	0.30588	-1.43479	0.151348	0.999985
WBGene00001625	75.9305	0.0512933	0.342904	0.149585	0.881092	0.999985
WBGene00001626	27.9251	0.0689748	0.416251	0.165705	0.868389	0.999985
WBGene00001627	746.797	0.122745	0.169605	0.723714	0.469242	0.999985
WBGene00001628	5007.2	-0.0611004	0.159244	-0.383689	0.701209	0.999985
WBGene00001629	3596.88	0.33177	0.260441	1.27388	0.202707	0.999985
WBGene00001630	5265.35	0.0294125	0.186502	0.157707	0.874688	0.999985
WBGene00001631	2107.86	0.171676	0.201599	0.85157	0.394453	0.999985
WBGene00001632	6740.32	-0.112546	0.188006	-0.598631	0.549419	0.999985
WBGene00001633	2427.03	0.400954	0.222092	1.80535	0.07102	0.999985
WBGene00001635	6398.72	-0.0885816	0.142721	-0.620663	0.534822	0.999985
WBGene00001636	583.243	0.0428454	0.213191	0.200971	0.840721	0.999985
WBGene00001637	323.903	-0.134457	0.187659	-0.7165	0.473683	0.999985
WBGene00001638	2688.28	-0.27335	0.138771	-1.96979	0.0488629	0.999985
WBGene00001639	210.017	0.156488	0.199843	0.783055	0.433595	0.999985
WBGene00001640	1.65952	0.354804	1.46769	0.241743	0.808979	NA
WBGene00001641	0	NA	NA	NA	NA	NA
WBGene00001642	0	NA	NA	NA	NA	NA
WBGene00001643	66.3936	0.0456661	0.369931	0.123445	0.901755	0.999985
WBGene00001644	433.329	0.0596843	0.171314	0.348391	0.727546	0.999985
WBGene00001645	5849.02	-0.0629237	0.156331	-0.402502	0.687315	0.999985
WBGene00001646	306.415	0.129677	0.244004	0.531454	0.595104	0.999985
WBGene00001647	5920.02	-0.0695549	0.213907	-0.325164	0.745057	0.999985
WBGene00001648	5896.46	-0.266318	0.243772	-1.09249	0.274619	0.999985
WBGene00001649	2597.17	-0.045054	0.181346	-0.248442	0.803793	0.999985
WBGene00001650	1193.23	-0.0137318	0.277874	-0.0494173	0.960587	0.999985
WBGene00001651	3013.48	-0.0404836	0.274613	-0.14742	0.8828	0.999985
WBGene00001653	4207.63	-0.312037	0.311905	-1.00042	0.317105	0.999985
WBGene00001660	1645.11	-0.179788	0.216936	-0.828762	0.407239	0.999985
WBGene00001661	3264.95	0.050196	0.146556	0.342504	0.731972	0.999985
WBGene00001662	5111.65	0.0714354	0.130149	0.548874	0.583092	0.999985
WBGene00001663	92.4284	-0.0940258	0.291513	-0.322544	0.747041	0.999985
WBGene00001664	54.94	0.0314848	0.33392	0.0942884	0.92488	0.999985
WBGene00001665	77.4134	0.14352	0.312959	0.45859	0.646529	0.999985
WBGene00001666	52.795	-0.313227	0.357871	-0.875253	0.381436	0.999985
WBGene00001667	13.6027	0.467873	0.561193	0.83371	0.404444	0.999985
WBGene00001668	15.1739	-0.620858	0.564773	-1.09931	0.271635	0.999985
WBGene00001669	274.573	0.00630932	0.198919	0.031718	0.974697	0.999985
WBGene00001670	5.70787	1.73035	0.998887	1.73227	0.0832248	0.999985
WBGene00001671	29.5755	-0.211619	0.455018	-0.465078	0.641875	0.999985
WBGene00001672	25.4487	-0.221366	0.475528	-0.465517	0.641561	0.999985
WBGene00001673	39.165	0.172269	0.648109	0.265803	0.790391	0.999985
WBGene00001674	575.306	0.0884303	0.231212	0.382464	0.702118	0.999985
WBGene00001675	42.2237	0.243119	0.377432	0.64414	0.519485	0.999985
WBGene00001676	28.7047	0.0060102	0.426732	0.0140842	0.988763	0.999985
WBGene00001677	77.0587	0.0160333	0.289157	0.0554484	0.955781	0.999985
WBGene00001678	2009.99	-0.338965	0.288056	-1.17673	0.239303	0.999985
WBGene00001679	8512.47	-0.251582	0.2594	-0.969859	0.332117	0.999985
WBGene00001680	666.202	0.0381098	0.170155	0.223971	0.82278	0.999985
WBGene00001681	37.1032	-0.0753008	0.477863	-0.157578	0.874789	0.999985
WBGene00001682	2501.52	0.214181	0.226385	0.946088	0.344104	0.999985
WBGene00001683	10970.5	-0.0651684	0.182968	-0.356173	0.721711	0.999985
WBGene00001684	10326.4	-0.146407	0.272886	-0.536514	0.591603	0.999985
WBGene00001685	17718.3	-0.21805	0.213464	-1.02148	0.307027	0.999985
WBGene00001686	6007.24	-0.187855	0.18107	-1.03747	0.299516	0.999985
WBGene00001687	162.762	0.534645	0.266314	2.00758	0.0446883	0.999985
WBGene00001688	909.086	-0.0921777	0.175518	-0.525176	0.599461	0.999985
WBGene00001689	1711.89	0.0464965	0.127424	0.364896	0.715189	0.999985
WBGene00001690	128.98	0.674265	0.471411	1.43031	0.152627	0.999985
WBGene00001691	67.164	1.38771	0.582308	2.38312	0.0171667	0.653355
WBGene00001692	7206.31	-0.311794	0.188173	-1.65695	0.0975288	0.999985
WBGene00001693	84.7689	-0.338152	0.430794	-0.78495	0.432483	0.999985
WBGene00001694	4028.07	-0.0209355	0.152325	-0.137439	0.890684	0.999985
WBGene00001695	225.582	1.14419	0.565667	2.02272	0.0431021	0.999985
WBGene00001696	2.03737	0.223053	1.41246	0.157918	0.874521	NA
WBGene00001697	1.38693	-2.77431	2.28717	-1.21298	0.225136	NA
WBGene00001698	4.65579	-0.944226	0.93907	-1.00549	0.314661	NA
WBGene00001699	2540.27	-0.10731	0.243852	-0.440062	0.659892	0.999985
WBGene00001700	11.8473	-0.280044	0.676838	-0.413754	0.679054	0.999985
WBGene00001701	8.70791	0.64828	0.983477	0.659172	0.509786	0.999985
WBGene00001702	728.877	-0.343883	0.252152	-1.36379	0.172633	0.999985
WBGene00001703	754.388	0.697704	0.328288	2.12528	0.0335632	0.917624
WBGene00001704	9.80646	1.4651	0.716786	2.04399	0.0409548	0.999985
WBGene00001705	10.7106	-0.693714	0.668906	-1.03709	0.299695	0.999985
WBGene00001706	0.62307	-2.59596	3.30297	-0.785946	0.431899	NA
WBGene00001707	221.686	-0.0476646	0.293783	-0.162244	0.871114	0.999985
WBGene00001708	1046.02	-0.199557	0.186349	-1.07087	0.284226	0.999985
WBGene00001709	484.706	-0.131625	0.237641	-0.553883	0.579659	0.999985
WBGene00001710	32.087	-0.0276848	0.483838	-0.0572193	0.954371	0.999985
WBGene00001711	6.52381	0.196904	0.845918	0.23277	0.81594	0.999985
WBGene00001712	10.6842	-0.130709	0.683777	-0.191157	0.848403	0.999985
WBGene00001713	1530.89	0.219439	0.215122	1.02007	0.307695	0.999985
WBGene00001714	193.827	1.4792	0.581827	2.54234	0.0110112	0.489106
WBGene00001715	3.32897	0.359056	1.07467	0.334108	0.738298	NA
WBGene00001716	300.989	1.31571	0.596914	2.20418	0.0275117	0.827469
WBGene00001717	89.0509	-0.523378	0.261574	-2.00088	0.0454051	0.999985
WBGene00001718	4.44249	-0.0671317	1.0657	-0.062993	0.949772	NA
WBGene00001719	179.586	0.351223	0.290412	1.2094	0.226511	0.999985
WBGene00001720	1.48481	-0.471117	2.2269	-0.211557	0.832452	NA
WBGene00001721	4.99232	0.416969	0.910349	0.458031	0.64693	NA
WBGene00001722	4.12271	-0.110662	1.11988	-0.0988155	0.921285	NA
WBGene00001723	25.7714	-0.308709	0.42731	-0.722449	0.470019	0.999985
WBGene00001724	133.866	1.47883	0.609715	2.42545	0.0152893	0.612955
WBGene00001725	1745.15	1.58935	0.516224	3.07879	0.00207844	0.162504
WBGene00001726	15.5964	0.278852	0.540046	0.516348	0.605612	0.999985
WBGene00001727	27.2971	-0.178821	0.636404	-0.280986	0.778721	0.999985
WBGene00001728	1.18324	1.01758	2.54188	0.400328	0.688915	NA
WBGene00001729	5.02425	-0.140391	0.921878	-0.152288	0.87896	NA
WBGene00001730	492.238	0.606839	0.533806	1.13682	0.255615	0.999985
WBGene00001731	44.8037	0.333997	0.420947	0.793442	0.42752	0.999985
WBGene00001732	2.82862	-0.0918837	1.19211	-0.0770763	0.938563	NA
WBGene00001733	0.549525	-2.37817	2.79508	-0.850841	0.394857	NA
WBGene00001734	4.26839	0.0896341	1.13966	0.0786502	0.937311	NA
WBGene00001735	7.17676	0.891506	0.753184	1.18365	0.236552	0.999985
WBGene00001736	79.7407	0.916076	0.430038	2.13022	0.0331534	0.916572
WBGene00001737	1.03826	2.78588	2.32856	1.1964	0.231542	NA
WBGene00001738	1.35177	0.488211	1.85772	0.2628	0.792704	NA
WBGene00001739	5.12348	-0.961232	1.15008	-0.835798	0.403268	NA
WBGene00001740	1221.36	0.0267914	0.155118	0.172716	0.862875	0.999985
WBGene00001743	4106.19	-0.0699162	0.189841	-0.368288	0.712659	0.999985
WBGene00001744	10767.5	-0.036493	0.174296	-0.209373	0.834157	0.999985
WBGene00001745	387.405	-0.265208	0.372226	-0.712493	0.47616	0.999985
WBGene00001746	2259.39	-0.323006	0.288444	-1.11982	0.26279	0.999985
WBGene00001747	10183.8	-0.127392	0.186533	-0.682946	0.494641	0.999985
WBGene00001748	18410.7	-0.074071	0.154903	-0.478175	0.632525	0.999985
WBGene00001749	7268.17	0.0404419	0.166611	0.242732	0.808213	0.999985
WBGene00001750	20.7444	0.305937	0.501894	0.609564	0.54215	0.999985
WBGene00001751	62.7068	-0.0371861	0.391498	-0.0949841	0.924327	0.999985
WBGene00001752	734.999	-0.135702	0.403906	-0.335973	0.736892	0.999985
WBGene00001753	1425.36	-0.292815	0.440879	-0.664162	0.506586	0.999985
WBGene00001754	1064.48	0.285122	0.204821	1.39206	0.163906	0.999985
WBGene00001755	5222.79	-0.0566726	0.153233	-0.369845	0.711498	0.999985
WBGene00001756	6.23701	0.592424	0.869526	0.681318	0.49567	0.999985
WBGene00001757	122.675	-0.0582317	0.402472	-0.144685	0.884959	0.999985
WBGene00001758	1724.06	-0.443323	0.559446	-0.792432	0.428109	0.999985
WBGene00001759	50.8183	0.298027	0.314138	0.948713	0.342766	0.999985
WBGene00001760	141.344	-0.097099	0.403082	-0.240891	0.809639	0.999985
WBGene00001761	2799.49	0.37585	0.296964	1.26564	0.205642	0.999985
WBGene00001762	23.126	0.439246	0.560906	0.783101	0.433568	0.999985
WBGene00001763	169.393	0.528996	0.207919	2.54424	0.0109517	0.487719
WBGene00001764	158.551	-0.116282	0.294994	-0.394183	0.693446	0.999985
WBGene00001765	4.4363	0.09704	1.00462	0.0965942	0.923049	NA
WBGene00001766	4.86377	-0.0786683	0.923827	-0.0851548	0.932138	NA
WBGene00001767	41.5164	0.755252	0.474292	1.59238	0.1113	0.999985
WBGene00001768	1766.52	0.1927	0.477392	0.403652	0.686468	0.999985
WBGene00001769	54.2368	0.139335	0.367472	0.379171	0.704561	0.999985
WBGene00001770	369.387	0.756238	0.339247	2.22917	0.0258027	0.796152
WBGene00001771	33.3808	0.40768	0.495728	0.822386	0.410857	0.999985
WBGene00001772	356.078	0.599544	0.255608	2.34556	0.0189984	0.685332
WBGene00001773	3.48014	-0.439599	1.17556	-0.373949	0.708442	NA
WBGene00001774	2425.86	0.243787	0.219443	1.11094	0.266596	0.999985
WBGene00001775	2973.08	0.156494	0.19623	0.797505	0.425158	0.999985
WBGene00001776	1232.07	0.208673	0.330125	0.632104	0.527319	0.999985
WBGene00001777	61.1625	-0.0313088	0.495507	-0.0631855	0.949619	0.999985
WBGene00001778	48.7395	0.0155768	0.321988	0.0483771	0.961416	0.999985
WBGene00001779	9.54438	0.27646	0.723817	0.381947	0.702501	0.999985
WBGene00001780	13.0093	-0.871152	0.584383	-1.49072	0.136035	0.999985
WBGene00001781	43.4537	-0.822232	0.483475	-1.70067	0.0890043	0.999985
WBGene00001782	8.0259	0.34235	1.13518	0.301581	0.762972	0.999985
WBGene00001783	62.6388	-0.297253	0.460042	-0.646143	0.518187	0.999985
WBGene00001784	2991.55	0.174961	0.185252	0.944451	0.344939	0.999985
WBGene00001785	1.3394	-0.211893	1.84101	-0.115096	0.908369	NA
WBGene00001786	536.454	0.650445	0.29616	2.19626	0.0280733	0.83347
WBGene00001787	645.341	-0.0817892	0.162741	-0.502572	0.615265	0.999985
WBGene00001788	47.1919	-0.0700438	0.371767	-0.188408	0.850557	0.999985
WBGene00001789	41.5826	0.192086	0.800337	0.240007	0.810325	0.999985
WBGene00001790	1431.06	0.155161	0.317262	0.489062	0.624798	0.999985
WBGene00001791	573.148	-0.051811	0.161162	-0.321483	0.747844	0.999985
WBGene00001792	91.1103	-0.418766	0.296794	-1.41097	0.158254	0.999985
WBGene00001793	9720.27	-0.148797	0.221267	-0.672479	0.501279	0.999985
WBGene00001794	21166.2	0.0766039	0.211222	0.362671	0.716851	0.999985
WBGene00001795	3588.67	0.150415	0.200928	0.7486	0.454098	0.999985
WBGene00001796	496.64	-0.0972833	0.218048	-0.446155	0.655485	0.999985
WBGene00001803	110.223	0.593624	0.245408	2.41893	0.0155664	0.618325
WBGene00001804	1.18686	-0.875929	2.33272	-0.375496	0.707292	NA
WBGene00001805	73.0025	-0.0230882	0.362329	-0.0637218	0.949192	0.999985
WBGene00001806	32.3307	0.296365	0.470342	0.630104	0.528626	0.999985
WBGene00001808	1605.14	-0.013204	0.202811	-0.0651049	0.94809	0.999985
WBGene00001811	235.81	-0.138385	0.190654	-0.725845	0.467934	0.999985
WBGene00001812	4290.75	-0.19417	0.272731	-0.711948	0.476497	0.999985
WBGene00001813	3928.28	-0.129361	0.15447	-0.837449	0.40234	0.999985
WBGene00001814	3733.16	0.200357	0.193584	1.03499	0.300673	0.999985
WBGene00001815	3943.86	-0.0686267	0.183478	-0.374032	0.70838	0.999985
WBGene00001816	437.647	-0.0770495	0.2035	-0.378621	0.704969	0.999985
WBGene00001817	548.069	0.101112	0.181279	0.557772	0.577	0.999985
WBGene00001818	0.0818388	-0.497286	4.07051	-0.122168	0.902766	NA
WBGene00001819	5151.1	0.225554	0.219591	1.02715	0.304348	0.999985
WBGene00001820	110.093	0.100753	0.309626	0.325403	0.744876	0.999985
WBGene00001821	114.808	-0.00759332	0.260598	-0.0291381	0.976754	0.999985
WBGene00001823	1015.69	0.234732	0.204226	1.14937	0.250403	0.999985
WBGene00001824	315.288	-0.224401	0.234508	-0.956905	0.338615	0.999985
WBGene00001827	10945.6	-0.197433	0.193874	-1.01836	0.308508	0.999985
WBGene00001828	1.03964	1.88652	2.57921	0.731431	0.464516	NA
WBGene00001829	13001.2	-0.262729	0.338643	-0.77583	0.437849	0.999985
WBGene00001830	8897.4	-0.131436	0.180649	-0.727577	0.466873	0.999985
WBGene00001831	3394.89	-0.0011569	0.18	-0.00642722	0.994872	0.999985
WBGene00001832	8609.99	-0.110502	0.182852	-0.604324	0.545628	0.999985
WBGene00001833	4715.23	-0.289409	0.308697	-0.937518	0.348492	0.999985
WBGene00001834	8111.51	-0.284715	0.212259	-1.34136	0.179804	0.999985
WBGene00001835	2007.09	-0.113031	0.188554	-0.599463	0.548864	0.999985
WBGene00001836	3568.38	-0.0307381	0.15552	-0.197647	0.843321	0.999985
WBGene00001837	1429.61	-0.0879101	0.226665	-0.387842	0.698133	0.999985
WBGene00001838	1914.63	-0.0234816	0.162586	-0.144426	0.885164	0.999985
WBGene00001839	498.341	0.0436385	0.352466	0.123809	0.901466	0.999985
WBGene00001840	25474.6	0.0693247	0.155913	0.444636	0.656583	0.999985
WBGene00001841	6.23682	0.556518	0.966516	0.575798	0.564752	0.999985
WBGene00001842	19.3852	-0.306748	0.559752	-0.548007	0.583687	0.999985
WBGene00001843	3355.44	-0.0279961	0.302361	-0.0925918	0.926228	0.999985
WBGene00001844	1085.23	0.00668509	0.164497	0.0406397	0.967583	0.999985
WBGene00001851	8025.45	-0.0837134	0.187607	-0.446216	0.655441	0.999985
WBGene00001852	374.505	0.112499	0.188544	0.596672	0.550727	0.999985
WBGene00001853	2818.11	-0.559646	0.146844	-3.81116	0.000138319	0.020965
WBGene00001854	303.611	-0.848815	0.198931	-4.26688	1.98228e-05	0.00422861
WBGene00001855	14612.9	-0.134625	0.197347	-0.682174	0.495129	0.999985
WBGene00001856	13707.9	-0.0886218	0.185607	-0.47747	0.633028	0.999985
WBGene00001857	17.5288	0.228342	0.500093	0.4566	0.647959	0.999985
WBGene00001858	10.4315	-0.350905	0.826256	-0.424693	0.67106	0.999985
WBGene00001859	66.9458	0.401446	0.302089	1.3289	0.183881	0.999985
WBGene00001860	11084.4	-0.206218	0.262663	-0.785103	0.432393	0.999985
WBGene00001862	5666.83	-0.0144054	0.123451	-0.116689	0.907106	0.999985
WBGene00001863	4798.48	-0.143329	0.383977	-0.373276	0.708943	0.999985
WBGene00001864	1322.35	0.055917	0.206532	0.270742	0.78659	0.999985
WBGene00001865	3420.62	-0.210249	0.283973	-0.740383	0.459067	0.999985
WBGene00001867	2150.86	-0.014239	0.1675	-0.0850088	0.932254	0.999985
WBGene00001869	3910.18	-0.0882214	0.177268	-0.497673	0.618715	0.999985
WBGene00001872	1603.01	-0.111498	0.173339	-0.643235	0.520072	0.999985
WBGene00001874	6206.24	-0.209361	0.221626	-0.94466	0.344832	0.999985
WBGene00001875	23.759	0.318245	0.501068	0.635134	0.525341	0.999985
WBGene00001876	18.0714	-0.0260022	0.531756	-0.0488988	0.961	0.999985
WBGene00001877	66.5392	0.457294	0.350317	1.30537	0.191766	0.999985
WBGene00001878	8.09309	-0.0923635	0.850422	-0.108609	0.913513	0.999985
WBGene00001879	27.5239	-0.131272	0.430811	-0.304709	0.760588	0.999985
WBGene00001880	57.4219	-0.226328	0.367752	-0.615437	0.538266	0.999985
WBGene00001881	20.2293	0.601134	0.532896	1.12805	0.259298	0.999985
WBGene00001882	7.43439	-0.82287	0.868819	-0.947113	0.343581	0.999985
WBGene00001883	0	NA	NA	NA	NA	NA
WBGene00001884	0	NA	NA	NA	NA	NA
WBGene00001885	5.83424	0.595099	0.891293	0.66768	0.504338	0.999985
WBGene00001886	3.36654	0.587438	1.14337	0.513779	0.607407	NA
WBGene00001887	0	NA	NA	NA	NA	NA
WBGene00001888	0	NA	NA	NA	NA	NA
WBGene00001889	1.03947	1.27135	2.13091	0.59662	0.550761	NA
WBGene00001890	4.56511	-1.44888	1.00818	-1.43713	0.150681	NA
WBGene00001891	3.56432	0.115733	1.29357	0.0894674	0.92871	NA
WBGene00001892	12.6276	0.548896	0.681496	0.805428	0.420573	0.999985
WBGene00001893	0	NA	NA	NA	NA	NA
WBGene00001894	0	NA	NA	NA	NA	NA
WBGene00001895	0	NA	NA	NA	NA	NA
WBGene00001896	0	NA	NA	NA	NA	NA
WBGene00001898	415.066	0.0209309	0.318653	0.0656855	0.947628	0.999985
WBGene00001899	15.2801	-0.363219	0.704563	-0.515524	0.606187	0.999985
WBGene00001900	4.2704	0.823166	1.1221	0.733597	0.463195	NA
WBGene00001901	0	NA	NA	NA	NA	NA
WBGene00001902	0	NA	NA	NA	NA	NA
WBGene00001903	0.417488	-2.02891	3.73809	-0.542767	0.58729	NA
WBGene00001904	0.163678	-1.02142	4.05515	-0.251883	0.801132	NA
WBGene00001905	12.1471	-0.168436	0.586589	-0.287145	0.774001	0.999985
WBGene00001906	73.2564	-0.502594	0.297742	-1.68802	0.0914072	0.999985
WBGene00001907	0	NA	NA	NA	NA	NA
WBGene00001908	0.581166	-2.51288	3.36257	-0.747311	0.454876	NA
WBGene00001909	3662.72	-0.0511565	0.126591	-0.40411	0.686132	0.999985
WBGene00001910	905.533	-0.290459	0.201024	-1.4449	0.148487	0.999985
WBGene00001911	3179.22	0.148878	0.184578	0.806585	0.419906	0.999985
WBGene00001912	378.691	0.0141632	0.344633	0.0410965	0.967219	0.999985
WBGene00001913	0.226084	1.74212	4.04423	0.430767	0.666638	NA
WBGene00001914	247.713	-0.1221	0.35697	-0.342046	0.732316	0.999985
WBGene00001915	1837.49	0.0050143	0.172165	0.029125	0.976765	0.999985
WBGene00001916	1.31967	0.0678538	1.90493	0.0356201	0.971585	NA
WBGene00001917	4.22466	1.39276	1.05422	1.32113	0.18646	NA
WBGene00001918	2.98947	0.512301	1.16646	0.439193	0.660522	NA
WBGene00001919	9.47883	-0.341028	0.719361	-0.47407	0.63545	0.999985
WBGene00001920	7.06168	0.0176757	0.746814	0.0236681	0.981117	0.999985
WBGene00001921	8.28543	-0.576074	0.724016	-0.795665	0.426227	0.999985
WBGene00001922	117.589	-0.586122	0.344876	-1.69951	0.0892227	0.999985
WBGene00001923	0	NA	NA	NA	NA	NA
WBGene00001924	0	NA	NA	NA	NA	NA
WBGene00001925	0	NA	NA	NA	NA	NA
WBGene00001926	0	NA	NA	NA	NA	NA
WBGene00001927	0	NA	NA	NA	NA	NA
WBGene00001928	0	NA	NA	NA	NA	NA
WBGene00001929	11.7753	-0.0971212	0.750533	-0.129403	0.897039	0.999985
WBGene00001930	11.132	0.320384	0.678293	0.472339	0.636685	0.999985
WBGene00001931	8.16255	-0.0772345	0.782177	-0.0987429	0.921342	0.999985
WBGene00001932	4.68801	-0.276456	0.961552	-0.28751	0.773722	NA
WBGene00001933	230.841	-0.381562	0.208914	-1.82641	0.0677886	0.999985
WBGene00001934	363.466	-0.0369228	0.194706	-0.189633	0.849597	0.999985
WBGene00001935	163.92	-0.0381222	0.247512	-0.154022	0.877593	0.999985
WBGene00001936	109.543	-0.210366	0.316244	-0.665201	0.505922	0.999985
WBGene00001937	91.0952	-0.203341	0.280978	-0.72369	0.469256	0.999985
WBGene00001938	62.0279	-0.311027	0.359736	-0.864597	0.38726	0.999985
WBGene00001939	4.56273	0.149184	1.03028	0.1448	0.884869	NA
WBGene00001940	8.91864	0.371189	0.699549	0.530612	0.595688	0.999985
WBGene00001941	60.7969	-0.20347	0.337161	-0.603481	0.546189	0.999985
WBGene00001942	653.32	-0.0120628	0.176742	-0.0682505	0.945586	0.999985
WBGene00001943	5.46334	-0.28851	0.989285	-0.291635	0.770566	NA
WBGene00001944	184.445	0.0918954	0.368913	0.249098	0.803285	0.999985
WBGene00001945	1623.8	0.105806	0.200042	0.528918	0.596862	0.999985
WBGene00001946	8365.07	-0.00842298	0.157215	-0.0535762	0.957273	0.999985
WBGene00001947	36.3908	0.0405405	0.458042	0.0885084	0.929473	0.999985
WBGene00001948	157.895	0.381917	0.254864	1.49851	0.134001	0.999985
WBGene00001949	672.653	-0.476803	0.310909	-1.53358	0.125133	0.999985
WBGene00001950	72.9315	-0.373351	0.373514	-0.999565	0.317521	0.999985
WBGene00001951	14.0595	-0.219727	0.587299	-0.37413	0.708307	0.999985
WBGene00001952	17.5734	-0.250507	0.523274	-0.47873	0.632131	0.999985
WBGene00001953	53.4841	0.215715	0.316744	0.68104	0.495846	0.999985
WBGene00001954	14.9316	0.306586	0.603903	0.507674	0.611682	0.999985
WBGene00001955	1885.91	-0.0848458	0.174894	-0.485128	0.627585	0.999985
WBGene00001956	27.8709	0.113286	0.443547	0.255408	0.798408	0.999985
WBGene00001957	3.01971	1.63798	1.27707	1.28261	0.199628	NA
WBGene00001958	10.2559	0.218228	0.687986	0.317198	0.751093	0.999985
WBGene00001959	1.12312	-1.09703	2.29642	-0.477713	0.632854	NA
WBGene00001960	12.3087	0.470117	0.675808	0.695638	0.486656	0.999985
WBGene00001961	11.7865	0.761587	0.598194	1.27314	0.202967	0.999985
WBGene00001962	4.64452	-0.158827	1.01464	-0.156536	0.875611	NA
WBGene00001963	64.4027	0.33936	0.37066	0.915557	0.359899	0.999985
WBGene00001964	0.795765	-0.372203	2.5412	-0.146467	0.883553	NA
WBGene00001965	1.47488	-0.599773	1.85667	-0.323038	0.746667	NA
WBGene00001966	0.66979	-1.66854	2.75532	-0.605569	0.544801	NA
WBGene00001967	0.991717	-0.0505064	1.84071	-0.0274386	0.97811	NA
WBGene00001968	2.36116	-1.80058	1.4525	-1.23965	0.215107	NA
WBGene00001971	17765.1	-0.151889	0.142913	-1.06281	0.28787	0.999985
WBGene00001972	5322.88	-0.0265795	0.150055	-0.177132	0.859405	0.999985
WBGene00001973	9869.31	-0.142565	0.183698	-0.776083	0.4377	0.999985
WBGene00001974	7076.32	-0.191634	0.244201	-0.784737	0.432608	0.999985
WBGene00001975	2536.1	0.0762815	0.179891	0.424042	0.671535	0.999985
WBGene00001976	635.561	0.0406024	0.194311	0.208956	0.834483	0.999985
WBGene00001977	16728	-0.00583513	0.169935	-0.0343375	0.972608	0.999985
WBGene00001978	6589.16	-0.142061	0.202908	-0.700126	0.483849	0.999985
WBGene00001979	4364.62	-0.170737	0.236846	-0.720879	0.470984	0.999985
WBGene00001980	3295.9	-0.396813	0.35767	-1.10944	0.26724	0.999985
WBGene00001981	40.8547	-0.598174	0.578535	-1.03395	0.301162	0.999985
WBGene00001983	6352.25	-0.121918	0.16741	-0.728259	0.466455	0.999985
WBGene00001984	72.6587	1.12315	0.468461	2.39752	0.0165064	0.635676
WBGene00001985	1821.58	-0.0356754	0.195709	-0.182288	0.855357	0.999985
WBGene00001986	321.668	0.108368	0.180144	0.601566	0.547463	0.999985
WBGene00001987	48.5763	0.131962	0.353249	0.373566	0.708727	0.999985
WBGene00001988	18.3943	0.0932809	0.521332	0.178928	0.857994	0.999985
WBGene00001989	60.1578	0.139064	0.320541	0.433843	0.664403	0.999985
WBGene00001990	43.3147	0.386933	0.436027	0.887407	0.37486	0.999985
WBGene00001991	214.629	0.0946418	0.235598	0.401709	0.687898	0.999985
WBGene00001992	29.019	-0.15339	0.390402	-0.392903	0.694391	0.999985
WBGene00001993	8977.83	0.118757	0.20061	0.591983	0.553862	0.999985
WBGene00001994	1702.36	-0.229364	0.349867	-0.655574	0.512098	0.999985
WBGene00001995	274.876	-0.129005	0.19725	-0.654017	0.513101	0.999985
WBGene00001996	3962.57	0.00700719	0.180154	0.0388954	0.968974	0.999985
WBGene00001997	1263.86	-0.0739427	0.163878	-0.451205	0.651842	0.999985
WBGene00001998	2380.47	-0.0791417	0.182021	-0.434794	0.663712	0.999985
WBGene00001999	17880.7	-0.0861501	0.173654	-0.496102	0.619822	0.999985
WBGene00002000	17766.3	-0.163466	0.169029	-0.967088	0.3335	0.999985
WBGene00002001	6032.92	0.0232792	0.144419	0.161193	0.871941	0.999985
WBGene00002002	2609.52	-0.00982365	0.138192	-0.0710868	0.943329	0.999985
WBGene00002003	3262.83	-0.120767	0.218734	-0.552115	0.58087	0.999985
WBGene00002004	3431.45	-0.245525	0.205981	-1.19198	0.233268	0.999985
WBGene00002005	135849	-0.166006	0.19698	-0.842753	0.399367	0.999985
WBGene00002006	239.282	-0.203281	0.25925	-0.78411	0.432975	0.999985
WBGene00002007	41332.5	0.0288748	0.143083	0.201805	0.840069	0.999985
WBGene00002008	19922.3	-0.0659882	0.172994	-0.381448	0.702871	0.999985
WBGene00002010	26842.9	-0.243443	0.192127	-1.26709	0.205122	0.999985
WBGene00002011	1147.32	0.175358	0.253927	0.690585	0.489826	0.999985
WBGene00002012	151.677	0.099308	0.326308	0.304339	0.76087	0.999985
WBGene00002013	27.1091	0.126854	0.432746	0.293137	0.769418	0.999985
WBGene00002015	60.4057	1.19325	0.392109	3.04316	0.00234107	0.178989
WBGene00002016	427.717	1.18448	0.619327	1.91252	0.0558091	0.999985
WBGene00002017	109.125	0.786724	0.331435	2.37369	0.0176112	0.66153
WBGene00002018	531.254	1.14099	0.514458	2.21786	0.0265645	0.81012
WBGene00002019	98.3806	1.1688	0.303005	3.85735	0.000114623	0.0176837
WBGene00002020	79.012	0.885818	0.300131	2.95144	0.00316299	0.211835
WBGene00002021	1342.63	0.265617	0.426498	0.622787	0.533425	0.999985
WBGene00002023	5912.81	-0.0154927	0.174563	-0.0887512	0.92928	0.999985
WBGene00002024	5469.63	0.141487	0.160768	0.880067	0.378823	0.999985
WBGene00002025	12820.9	-0.25011	0.248891	-1.0049	0.314946	0.999985
WBGene00002026	357.202	1.43654	0.938192	1.53118	0.125725	0.999985
WBGene00002027	18469.2	-0.234481	0.225211	-1.04116	0.297801	0.999985
WBGene00002028	2759	-0.17984	0.20986	-0.856953	0.391471	0.999985
WBGene00002029	575.128	-0.314525	0.190544	-1.65067	0.0988068	0.999985
WBGene00002030	71.1252	0.0715149	0.33165	0.215634	0.829273	0.999985
WBGene00002031	426.271	-0.103618	0.237047	-0.437121	0.662024	0.999985
WBGene00002032	4725.4	0.121559	0.142835	0.851046	0.394744	0.999985
WBGene00002033	3274.31	-0.00856115	0.13588	-0.0630052	0.949762	0.999985
WBGene00002034	4214.19	-0.0779171	0.15598	-0.499532	0.617404	0.999985
WBGene00002035	5923.99	-0.160587	0.229007	-0.701233	0.483158	0.999985
WBGene00002036	8491.81	-0.119837	0.274286	-0.436904	0.662181	0.999985
WBGene00002037	2360.88	0.119188	0.172149	0.692353	0.488715	0.999985
WBGene00002038	5023.26	0.0988274	0.194998	0.506814	0.612285	0.999985
WBGene00002039	962.054	0.0669214	0.233289	0.286861	0.774219	0.999985
WBGene00002040	976.411	0.107148	0.221051	0.484722	0.627873	0.999985
WBGene00002041	3013.35	0.0869453	0.162396	0.535392	0.592379	0.999985
WBGene00002042	1170.84	0.0590955	0.169502	0.348641	0.727359	0.999985
WBGene00002043	3874.46	0.0158539	0.17776	0.0891867	0.928934	0.999985
WBGene00002044	2557.24	-0.22263	0.183831	-1.21106	0.225873	0.999985
WBGene00002045	48080.6	0.025677	0.162032	0.158469	0.874087	0.999985
WBGene00002046	3470.8	0.0874631	0.178312	0.490507	0.623776	0.999985
WBGene00002047	5756.67	-0.10058	0.21912	-0.459017	0.646222	0.999985
WBGene00002048	1812.58	-0.150224	0.323355	-0.464579	0.642233	0.999985
WBGene00002050	6388.65	0.163013	0.228423	0.713646	0.475446	0.999985
WBGene00002051	24.1265	0.131635	0.507184	0.259542	0.795217	0.999985
WBGene00002052	4366.78	0.0654382	0.225019	0.290811	0.771196	0.999985
WBGene00002053	15603.3	0.134585	0.217902	0.617639	0.536813	0.999985
WBGene00002054	19152.7	0.154309	0.218528	0.706127	0.480109	0.999985
WBGene00002055	3035.15	-0.103392	0.363262	-0.284621	0.775934	0.999985
WBGene00002056	19563.7	0.0886111	0.176988	0.500662	0.616609	0.999985
WBGene00002057	1288.36	0.222432	0.184635	1.20471	0.228313	0.999985
WBGene00002058	1712.41	-0.207936	0.265941	-0.781886	0.434282	0.999985
WBGene00002059	13019.3	0.066783	0.179668	0.371701	0.710115	0.999985
WBGene00002060	2736.98	0.0304476	0.147868	0.20591	0.836861	0.999985
WBGene00002061	14764.4	-0.064638	0.163177	-0.396122	0.692015	0.999985
WBGene00002062	429.903	0.0357707	0.160443	0.222949	0.823575	0.999985
WBGene00002063	629.149	-0.101747	0.15825	-0.642948	0.520258	0.999985
WBGene00002064	37828.4	0.187437	0.198589	0.94384	0.345252	0.999985
WBGene00002065	15195.2	0.0615306	0.187333	0.328455	0.742568	0.999985
WBGene00002066	23485.7	-0.276733	0.27352	-1.01174	0.31166	0.999985
WBGene00002067	1553.2	0.139111	0.221375	0.628397	0.529744	0.999985
WBGene00002068	9004.85	-0.163378	0.152821	-1.06908	0.285032	0.999985
WBGene00002069	360.969	0.422694	0.228783	1.84758	0.0646634	0.999985
WBGene00002070	10317.7	0.00811875	0.151921	0.0534406	0.957381	0.999985
WBGene00002071	3478.15	0.0292463	0.149564	0.195543	0.844968	0.999985
WBGene00002072	6219.07	-0.190055	0.214772	-0.884916	0.376202	0.999985
WBGene00002073	21444.4	-0.118498	0.230374	-0.514374	0.60699	0.999985
WBGene00002074	15627.4	-0.214032	0.218268	-0.980593	0.326793	0.999985
WBGene00002075	3737.13	-0.333628	0.305104	-1.09349	0.274179	0.999985
WBGene00002076	8715.11	-0.158425	0.211542	-0.748906	0.453914	0.999985
WBGene00002077	25300.6	-0.17469	0.235779	-0.740906	0.458751	0.999985
WBGene00002078	13971.7	-0.222434	0.281796	-0.789347	0.429909	0.999985
WBGene00002079	10466	-0.300274	0.270709	-1.10921	0.267339	0.999985
WBGene00002080	4467.62	-0.264079	0.261726	-1.00899	0.312978	0.999985
WBGene00002081	3112.16	0.04606	0.226234	0.203594	0.83867	0.999985
WBGene00002083	32106.8	-0.0996198	0.196736	-0.506363	0.612602	0.999985
WBGene00002084	64.254	0.605848	0.364668	1.66137	0.0966394	0.999985
WBGene00002085	3.04646	-0.649665	1.19845	-0.542087	0.587759	NA
WBGene00002086	54.7365	0.188399	0.335968	0.560764	0.574959	0.999985
WBGene00002087	45.566	-0.108784	0.328551	-0.331103	0.740567	0.999985
WBGene00002088	40.6579	-0.444968	0.398573	-1.1164	0.26425	0.999985
WBGene00002089	86.8613	-0.0254474	0.263735	-0.0964884	0.923133	0.999985
WBGene00002090	626.377	-0.259877	0.376975	-0.689376	0.490587	0.999985
WBGene00002091	11.1914	-1.61678	0.904632	-1.78722	0.0739016	0.999985
WBGene00002092	17.1023	-0.0622071	0.643046	-0.0967381	0.922934	0.999985
WBGene00002093	9.60429	-0.486961	0.705087	-0.690639	0.489792	0.999985
WBGene00002094	19.8331	0.682659	0.794636	0.859084	0.390294	0.999985
WBGene00002095	11.7435	-0.0126225	0.760775	-0.0165916	0.986762	0.999985
WBGene00002096	0.213876	-0.696627	4.06412	-0.171409	0.863902	NA
WBGene00002097	11.9107	0.000597628	0.642247	0.000930528	0.999258	0.999985
WBGene00002098	0.783903	-1.0945	2.72843	-0.401146	0.688313	NA
WBGene00002099	0.479722	-0.438289	2.96449	-0.147846	0.882464	NA
WBGene00002100	285.787	0.0351447	0.173343	0.202746	0.839333	0.999985
WBGene00002101	56.7151	-0.280944	0.448035	-0.627057	0.530622	0.999985
WBGene00002102	1.02622	2.40492	2.38049	1.01026	0.31237	NA
WBGene00002103	4.10278	0.798459	1.07352	0.743776	0.457012	NA
WBGene00002104	1.17769	0.254954	1.96556	0.129711	0.896795	NA
WBGene00002105	14.6658	0.281178	0.572768	0.49091	0.62349	0.999985
WBGene00002106	11.336	-0.262946	0.627768	-0.418858	0.67532	0.999985
WBGene00002107	46.895	-0.0613254	0.352407	-0.174019	0.861851	0.999985
WBGene00002108	2.80813	-0.271667	1.22373	-0.221998	0.824315	NA
WBGene00002109	64.6183	0.284296	0.326613	0.870439	0.384061	0.999985
WBGene00002110	170.765	0.393877	0.249963	1.57574	0.115085	0.999985
WBGene00002111	53.0855	0.0668456	0.360661	0.185342	0.852961	0.999985
WBGene00002112	52.6398	0.00068887	0.30887	0.00223029	0.99822	0.999985
WBGene00002113	58.746	-0.859499	0.437028	-1.96669	0.0492187	0.999985
WBGene00002114	10.4236	-0.963096	1.3494	-0.71372	0.4754	0.999985
WBGene00002115	9.21836	-0.543644	0.807173	-0.673516	0.500619	0.999985
WBGene00002116	87.4109	0.0265885	0.342763	0.0775709	0.938169	0.999985
WBGene00002117	54.5176	-0.308912	0.425225	-0.726468	0.467552	0.999985
WBGene00002118	32.1191	0.255128	0.574598	0.444012	0.657034	0.999985
WBGene00002119	16.9038	0.721466	0.693088	1.04095	0.297901	0.999985
WBGene00002120	191.314	0.424103	0.490921	0.863893	0.387647	0.999985
WBGene00002121	1.44058	-2.33985	2.23805	-1.04548	0.2958	NA
WBGene00002123	407.758	-0.0803002	0.26084	-0.307853	0.758195	0.999985
WBGene00002124	571.52	-0.44984	0.335491	-1.34084	0.179971	0.999985
WBGene00002125	1307.27	-0.345053	0.307059	-1.12374	0.261125	0.999985
WBGene00002127	2197.61	-0.00695297	0.194125	-0.0358169	0.971428	0.999985
WBGene00002128	67.7314	0.523683	1.33524	0.392202	0.694909	0.999985
WBGene00002129	1239.43	-0.240499	0.190356	-1.26342	0.206438	0.999985
WBGene00002130	4039.72	-0.173521	0.159107	-1.0906	0.275451	0.999985
WBGene00002131	1567.19	-0.138102	0.176233	-0.783631	0.433257	0.999985
WBGene00002132	362.098	-0.0733472	0.170053	-0.431319	0.666237	0.999985
WBGene00002133	565.661	-0.00130479	0.206339	-0.00632353	0.994955	0.999985
WBGene00002134	4434.56	0.0442948	0.162825	0.272039	0.785592	0.999985
WBGene00002135	2842.89	0.0313827	0.197642	0.158785	0.873838	0.999985
WBGene00002136	5504.87	-0.0246983	0.176832	-0.139671	0.88892	0.999985
WBGene00002137	3282.13	0.176922	0.210077	0.842176	0.399689	0.999985
WBGene00002138	2795.42	0.0655179	0.179605	0.364789	0.715269	0.999985
WBGene00002139	1448.37	0.283135	0.216467	1.30798	0.190879	0.999985
WBGene00002140	125.452	-0.00537413	0.279347	-0.0192382	0.984651	0.999985
WBGene00002141	32.9264	0.364982	0.405128	0.900905	0.367639	0.999985
WBGene00002142	43.4512	0.233535	0.38649	0.604245	0.545681	0.999985
WBGene00002143	1647.67	-0.0215181	0.155522	-0.13836	0.889956	0.999985
WBGene00002144	3874.35	-0.221451	0.230836	-0.959347	0.337384	0.999985
WBGene00002146	720.146	0.104479	0.157358	0.663953	0.506721	0.999985
WBGene00002147	5652.77	-0.132687	0.208783	-0.635525	0.525086	0.999985
WBGene00002148	5532.05	-0.309168	0.254047	-1.21697	0.223616	0.999985
WBGene00002149	38.1851	-0.528996	0.413727	-1.27861	0.201034	0.999985
WBGene00002150	88.1353	0.0755205	0.289874	0.260529	0.794456	0.999985
WBGene00002151	180.754	-0.12615	0.225303	-0.559912	0.575539	0.999985
WBGene00002152	16875.7	-0.0802927	0.151527	-0.529891	0.596187	0.999985
WBGene00002153	5177.61	-0.0368062	0.178074	-0.20669	0.836252	0.999985
WBGene00002162	21256.6	0.00670522	0.155462	0.043131	0.965597	0.999985
WBGene00002163	305.344	0.00806753	0.307908	0.0262011	0.979097	0.999985
WBGene00002169	10852.3	-0.175707	0.237239	-0.740634	0.458916	0.999985
WBGene00002173	5625.57	-0.0289997	0.215172	-0.134775	0.89279	0.999985
WBGene00002174	3258.94	-0.0531256	0.199522	-0.266265	0.790035	0.999985
WBGene00002175	1453.44	-0.100746	0.182682	-0.55148	0.581304	0.999985
WBGene00002176	272.734	-0.019198	0.251057	-0.0764688	0.939046	0.999985
WBGene00002177	27.1839	-0.0717244	0.468251	-0.153175	0.87826	0.999985
WBGene00002178	182.366	0.0713277	0.211983	0.336479	0.73651	0.999985
WBGene00002179	1589.75	-0.0946219	0.213047	-0.444136	0.656944	0.999985
WBGene00002180	1241.09	0.140633	0.191386	0.734811	0.462454	0.999985
WBGene00002181	265.098	-0.255347	0.194975	-1.30964	0.190317	0.999985
WBGene00002182	127.059	-0.0805068	0.239026	-0.336813	0.736258	0.999985
WBGene00002183	14944.2	-0.0666626	0.301187	-0.221333	0.824833	0.999985
WBGene00002184	148.655	0.256853	0.240546	1.06779	0.285615	0.999985
WBGene00002185	2442.54	0.0144308	0.173624	0.0831151	0.93376	0.999985
WBGene00002186	1299.49	0.0642153	0.326659	0.196582	0.844154	0.999985
WBGene00002187	2526.54	0.155485	0.214012	0.726525	0.467517	0.999985
WBGene00002188	146.655	-0.0429134	0.400405	-0.107175	0.91465	0.999985
WBGene00002189	4184.97	0.100909	0.18562	0.543634	0.586693	0.999985
WBGene00002190	3901.89	-0.172434	0.281401	-0.612771	0.540028	0.999985
WBGene00002191	13781.3	0.0398856	0.142766	0.279377	0.779955	0.999985
WBGene00002192	8187.31	-0.33346	0.302822	-1.10118	0.27082	0.999985
WBGene00002193	688.422	-0.0656852	0.363828	-0.180539	0.856729	0.999985
WBGene00002194	1.14951	-1.50518	2.32364	-0.64777	0.517134	NA
WBGene00002195	74.9216	-0.263956	0.380494	-0.693718	0.487859	0.999985
WBGene00002196	11524.6	0.0219933	0.118222	0.186034	0.852418	0.999985
WBGene00002198	828.706	0.149608	0.27444	0.545141	0.585657	0.999985
WBGene00002199	508.036	-0.0271172	0.23369	-0.116039	0.907621	0.999985
WBGene00002200	834.796	0.150531	0.270862	0.555747	0.578384	0.999985
WBGene00002201	9883.99	-0.181876	0.224722	-0.809336	0.418322	0.999985
WBGene00002202	19220.7	-0.0760216	0.154443	-0.492231	0.622556	0.999985
WBGene00002203	1413.81	-0.169183	0.246262	-0.687002	0.492081	0.999985
WBGene00002204	220.141	-0.057473	0.371975	-0.154508	0.877209	0.999985
WBGene00002205	2.36721	0.475708	1.64884	0.288511	0.772955	NA
WBGene00002206	261.511	0.109151	0.363716	0.3001	0.764101	0.999985
WBGene00002207	2183.82	-0.198489	0.193717	-1.02463	0.305536	0.999985
WBGene00002208	251.658	-0.129174	0.373481	-0.345865	0.729444	0.999985
WBGene00002210	1257.78	-0.0328065	0.187978	-0.174523	0.861455	0.999985
WBGene00002211	46.7768	0.226903	0.580425	0.390926	0.695852	0.999985
WBGene00002212	182.222	-0.0145174	0.3355	-0.043271	0.965486	0.999985
WBGene00002213	492.256	-0.0509618	0.201863	-0.252457	0.800688	0.999985
WBGene00002214	7265.07	0.000200231	0.163979	0.00122108	0.999026	0.999985
WBGene00002215	2379.77	-0.0783212	0.13927	-0.56237	0.573864	0.999985
WBGene00002216	1046.16	0.0511106	0.207732	0.246041	0.80565	0.999985
WBGene00002217	2219.57	0.0230882	0.203561	0.113421	0.909696	0.999985
WBGene00002218	28.1654	0.421027	0.440866	0.955002	0.339577	0.999985
WBGene00002219	6916.27	-0.0606112	0.200842	-0.301786	0.762815	0.999985
WBGene00002220	880.558	-0.281626	0.214259	-1.31442	0.188704	0.999985
WBGene00002221	3455.11	-0.0450558	0.215115	-0.20945	0.834097	0.999985
WBGene00002222	399.753	-0.0771881	0.19012	-0.405997	0.684745	0.999985
WBGene00002223	7342.85	-0.117385	0.228826	-0.512986	0.607961	0.999985
WBGene00002224	61.7623	-0.417444	0.316769	-1.31781	0.187566	0.999985
WBGene00002225	10192.5	0.112193	0.168391	0.666268	0.50524	0.999985
WBGene00002226	8935.66	0.115058	0.183159	0.628188	0.529881	0.999985
WBGene00002227	351.583	-0.0835722	0.368466	-0.226811	0.820571	0.999985
WBGene00002228	9143.95	-0.183125	0.263892	-0.693941	0.487719	0.999985
WBGene00002229	14530.2	-0.159152	0.283298	-0.561781	0.574265	0.999985
WBGene00002230	698.298	-0.0815237	0.164887	-0.494423	0.621007	0.999985
WBGene00002231	4644.24	-0.190529	0.224943	-0.847012	0.396988	0.999985
WBGene00002232	1227.67	0.212769	0.193232	1.10111	0.270849	0.999985
WBGene00002233	60.6564	-0.404338	0.342125	-1.18184	0.237268	0.999985
WBGene00002234	798.086	0.186007	0.206865	0.89917	0.368562	0.999985
WBGene00002235	407.729	0.0384742	0.179839	0.213937	0.830596	0.999985
WBGene00002238	24914.4	-0.0258283	0.171784	-0.150353	0.880486	0.999985
WBGene00002239	602.171	-0.0339208	0.155807	-0.217711	0.827654	0.999985
WBGene00002240	3088.98	-0.19469	0.233064	-0.835352	0.403519	0.999985
WBGene00002241	5293.75	-0.112712	0.163015	-0.691418	0.489303	0.999985
WBGene00002242	114.891	-0.14864	0.264833	-0.561261	0.574619	0.999985
WBGene00002243	109.498	0.00544347	0.297151	0.0183189	0.985384	0.999985
WBGene00002244	5862.61	-0.2632	0.278798	-0.944054	0.345142	0.999985
WBGene00002245	2838.02	-0.349079	0.275636	-1.26645	0.205352	0.999985
WBGene00002246	41.1916	0.221853	0.362826	0.611459	0.540896	0.999985
WBGene00002247	7705.47	-0.0958593	0.310133	-0.309091	0.757253	0.999985
WBGene00002248	1011.81	-0.0968396	0.356828	-0.27139	0.786091	0.999985
WBGene00002249	11114.6	0.0504604	0.175033	0.288291	0.773124	0.999985
WBGene00002250	18095.1	-0.14894	0.181988	-0.818405	0.413126	0.999985
WBGene00002251	7680.04	-0.24078	0.24761	-0.972417	0.330843	0.999985
WBGene00002252	141.265	0.180561	0.283777	0.636278	0.524595	0.999985
WBGene00002253	2314.03	0.290619	0.18529	1.56845	0.116776	0.999985
WBGene00002254	16264	0.241033	0.185163	1.30173	0.193008	0.999985
WBGene00002255	2832.04	0.0933615	0.159113	0.586762	0.557364	0.999985
WBGene00002256	1864.78	0.0170686	0.190493	0.0896023	0.928603	0.999985
WBGene00002257	1817.6	0.0917688	0.203923	0.450018	0.652698	0.999985
WBGene00002258	18717.2	0.170302	0.311068	0.547473	0.584054	0.999985
WBGene00002259	1728.59	0.208159	0.240963	0.863863	0.387663	0.999985
WBGene00002260	21.1529	-0.364958	0.944929	-0.386228	0.699328	0.999985
WBGene00002261	1175.91	-0.188444	0.188005	-1.00234	0.31618	0.999985
WBGene00002262	4579.75	-0.00837132	0.208478	-0.0401544	0.96797	0.999985
WBGene00002263	19128.6	-0.0389133	0.242642	-0.160374	0.872587	0.999985
WBGene00002264	30089.9	-0.0932267	0.175128	-0.532335	0.594494	0.999985
WBGene00002265	22464.5	0.006293	0.23555	0.0267162	0.978686	0.999985
WBGene00002266	1939.76	0.0965917	0.234098	0.412612	0.679891	0.999985
WBGene00002267	2747.84	0.00681588	0.217774	0.031298	0.975032	0.999985
WBGene00002268	9386.88	0.00174137	0.197447	0.00881944	0.992963	0.999985
WBGene00002269	17327.7	0.318265	0.170022	1.8719	0.0612201	0.999985
WBGene00002270	93.0375	-0.653299	0.287949	-2.2688	0.0232804	0.758985
WBGene00002271	9410.09	-0.247362	0.226423	-1.09248	0.274623	0.999985
WBGene00002272	8792.11	0.480633	0.163841	2.93353	0.00335129	0.219344
WBGene00002273	10171.8	0.433731	0.174966	2.47894	0.0131773	0.55399
WBGene00002274	946.213	0.460331	0.29627	1.55375	0.120243	0.999985
WBGene00002275	2503.21	-0.26105	0.376782	-0.692843	0.488408	0.999985
WBGene00002276	3701.54	-0.250879	0.256027	-0.979892	0.327139	0.999985
WBGene00002280	37808.6	-0.182318	0.344685	-0.528939	0.596847	0.999985
WBGene00002282	91.4408	-0.266176	0.369148	-0.721054	0.470877	0.999985
WBGene00002285	3.96541	0.840619	1.22314	0.687261	0.491918	NA
WBGene00002295	2316.57	-0.249673	0.323422	-0.771972	0.440131	0.999985
WBGene00002297	6758.49	-0.216838	0.238243	-0.910156	0.36274	0.999985
WBGene00002299	1203.12	0.0581887	0.184353	0.315638	0.752277	0.999985
WBGene00002324	1429.69	-0.124419	0.200377	-0.620921	0.534652	0.999985
WBGene00002335	4426.48	-0.118191	0.140545	-0.840946	0.400378	0.999985
WBGene00002344	29997.7	-0.0715129	0.12612	-0.567025	0.570697	0.999985
WBGene00002348	2841.88	0.0994775	1.21759	0.0817002	NA	NA
WBGene00002363	13568.8	-0.113446	0.15422	-0.73561	0.461968	0.999985
WBGene00002368	5242.38	-0.23489	0.278623	-0.843039	0.399207	0.999985
WBGene00002393	42.8007	0.825249	0.419746	1.96607	0.049291	0.999985
WBGene00002497	1846.26	-0.176405	0.186385	-0.946454	0.343917	0.999985
WBGene00002583	6315.31	-0.248486	0.318471	-0.780248	0.435245	0.999985
WBGene00002601	48.3401	0.41022	0.33387	1.22868	0.219192	0.999985
WBGene00002632	1650.17	-0.124961	0.208597	-0.599054	0.549137	0.999985
WBGene00002637	12114.4	-0.242796	0.303629	-0.799648	0.423915	0.999985
WBGene00002694	8205.65	-0.285022	0.229952	-1.23948	0.215166	0.999985
WBGene00002696	6268.93	-0.00688942	0.158854	-0.0433695	0.965407	0.999985
WBGene00002717	8940.83	-0.344322	0.303153	-1.13581	0.256038	0.999985
WBGene00002783	6906.15	-0.22633	0.234335	-0.965839	0.334125	0.999985
WBGene00002827	330.287	-0.127094	0.179426	-0.708336	0.478736	0.999985
WBGene00002845	19444.7	-0.347433	0.329054	-1.05586	0.291034	0.999985
WBGene00002850	11614.6	-0.0653378	0.234091	-0.279113	0.780158	0.999985
WBGene00002855	8645.73	0.0427042	0.149542	0.285568	0.775209	0.999985
WBGene00002879	8740.38	0.00865106	0.183801	0.0470675	0.962459	0.999985
WBGene00002881	394.329	-0.112884	0.225861	-0.499794	0.61722	0.999985
WBGene00002889	4001.61	-0.229414	0.340407	-0.673939	0.50035	0.999985
WBGene00002891	16771.8	-0.0280929	0.162282	-0.173112	0.862563	0.999985
WBGene00002915	7034.15	-0.132482	0.352658	-0.375666	0.707165	0.999985
WBGene00002957	5500.1	-0.151146	0.227652	-0.663936	0.506731	0.999985
WBGene00002974	235.819	-0.0446555	0.244088	-0.182948	0.854839	0.999985
WBGene00002975	107.073	0.105642	0.288954	0.365602	0.714662	0.999985
WBGene00002976	61.768	0.296224	0.376823	0.786108	0.431804	0.999985
WBGene00002977	908.145	-0.096198	0.204328	-0.470801	0.637783	0.999985
WBGene00002978	61198.2	-0.0182194	0.208323	-0.0874574	0.930308	0.999985
WBGene00002979	2433.52	0.0235352	0.142235	0.165467	0.868576	0.999985
WBGene00002980	15427.1	0.218928	0.171607	1.27575	0.202044	0.999985
WBGene00002981	4149.12	-0.0895123	0.175916	-0.508835	0.610868	0.999985
WBGene00002982	1279.25	0.132558	0.160751	0.82462	0.409587	0.999985
WBGene00002983	140.176	0.456489	0.389598	1.17169	0.241321	0.999985
WBGene00002985	6983.61	-0.177768	0.177581	-1.00105	0.3168	0.999985
WBGene00002986	1990.53	-0.0668671	0.148811	-0.449341	0.653185	0.999985
WBGene00002987	15.8003	0.210137	0.6275	0.334879	0.737716	0.999985
WBGene00002988	265.752	0.116659	0.207194	0.563045	0.573404	0.999985
WBGene00002989	321.737	0.216591	0.222812	0.972077	0.331012	0.999985
WBGene00002990	762.132	0.124548	0.170331	0.731209	0.464651	0.999985
WBGene00002991	647.838	-0.049367	0.193484	-0.255147	0.798609	0.999985
WBGene00002992	2157.1	-0.0965164	0.181473	-0.53185	0.59483	0.999985
WBGene00002993	0	NA	NA	NA	NA	NA
WBGene00002994	8250.93	-0.142024	0.221928	-0.639957	0.522201	0.999985
WBGene00002996	1051.48	-0.138678	0.199538	-0.694996	0.487058	0.999985
WBGene00002997	506.661	-0.103511	0.193003	-0.536316	0.59174	0.999985
WBGene00002998	3507.65	-0.275394	0.22999	-1.19742	0.231144	0.999985
WBGene00002999	2906.6	-0.10991	0.246588	-0.445722	0.655798	0.999985
WBGene00003000	281.589	-0.0449402	0.184617	-0.243424	0.807677	0.999985
WBGene00003001	285.142	0.276397	0.209319	1.32046	0.186681	0.999985
WBGene00003002	8642.26	-0.278503	0.346728	-0.803231	0.421841	0.999985
WBGene00003003	914.612	0.00886886	0.189436	0.0468171	0.962659	0.999985
WBGene00003006	556.94	0.0595464	0.175773	0.338768	0.734785	0.999985
WBGene00003007	818.818	-0.0891175	0.186031	-0.479046	0.631906	0.999985
WBGene00003008	28.03	0.263469	0.427799	0.615871	0.53798	0.999985
WBGene00003009	6836.59	-0.154395	0.162111	-0.952403	0.340893	0.999985
WBGene00003010	2943.89	-0.00716695	0.172548	-0.041536	0.966869	0.999985
WBGene00003011	699.623	-0.122268	0.225685	-0.541765	0.58798	0.999985
WBGene00003012	3801.71	-0.136168	0.197179	-0.690584	0.489827	0.999985
WBGene00003014	1872.98	-0.0830182	0.183029	-0.45358	0.650131	0.999985
WBGene00003015	237.215	0.0293992	0.244404	0.120289	0.904254	0.999985
WBGene00003017	168.613	-0.0426825	0.241966	-0.176399	0.859981	0.999985
WBGene00003018	5.132	0.0186488	0.92199	0.0202267	0.983863	NA
WBGene00003019	878.074	0.0582118	0.177881	0.327251	0.743478	0.999985
WBGene00003020	3963.99	-0.185404	0.245914	-0.753941	0.450885	0.999985
WBGene00003021	6083.17	-0.26954	0.302593	-0.890769	0.373053	0.999985
WBGene00003022	2837.09	0.0499821	0.1627	0.307205	0.758688	0.999985
WBGene00003024	352.746	0.00350808	0.211631	0.0165764	0.986775	0.999985
WBGene00003025	5840.37	-0.196351	0.203271	-0.965957	0.334066	0.999985
WBGene00003026	12296.9	-0.448727	0.336115	-1.33504	0.181863	0.999985
WBGene00003029	166.003	-0.202672	0.347511	-0.58321	0.559752	0.999985
WBGene00003030	4197.19	-0.31862	0.295105	-1.07968	0.280284	0.999985
WBGene00003031	106.973	0.124943	0.300136	0.416287	0.6772	0.999985
WBGene00003033	42.1193	0.14134	0.357627	0.395217	0.692683	0.999985
WBGene00003034	4511.64	-0.219	0.234355	-0.934477	0.350058	0.999985
WBGene00003035	1519.03	-0.0499356	0.196171	-0.254551	0.79907	0.999985
WBGene00003036	9982.81	-0.0897432	0.189448	-0.473708	0.635708	0.999985
WBGene00003037	4651.44	-0.105773	0.181604	-0.582434	0.560275	0.999985
WBGene00003038	1090.2	0.0148638	0.153387	0.0969037	0.922803	0.999985
WBGene00003039	0	NA	NA	NA	NA	NA
WBGene00003040	3313.61	-0.292206	0.234456	-1.24632	0.212648	0.999985
WBGene00003041	3997.32	0.00742077	0.149016	0.0497984	0.960283	0.999985
WBGene00003043	1991.24	-0.244283	0.275089	-0.888015	0.374532	0.999985
WBGene00003044	2079.09	0.0398996	0.171398	0.232789	0.815925	0.999985
WBGene00003045	1070.69	-0.0443951	0.168025	-0.264217	0.791613	0.999985
WBGene00003046	152.771	-0.115688	0.221985	-0.521151	0.602261	0.999985
WBGene00003047	5581.42	-0.152191	0.201304	-0.756024	0.449635	0.999985
WBGene00003048	3657.91	-0.199914	0.27371	-0.730388	0.465153	0.999985
WBGene00003052	15047.4	-0.0756131	0.145812	-0.518565	0.604064	0.999985
WBGene00003053	6568.25	0.0321905	0.138019	0.233232	0.815582	0.999985
WBGene00003055	2972.4	-0.067521	0.226163	-0.29855	0.765283	0.999985
WBGene00003056	931.934	0.0789879	0.164176	0.481118	0.630433	0.999985
WBGene00003057	409.301	1.57757	0.562616	2.80399	0.0050474	0.295641
WBGene00003058	1.49133	-0.834231	1.86259	-0.447887	0.654235	NA
WBGene00003059	2736.71	-0.0370353	0.182031	-0.203456	0.838779	0.999985
WBGene00003060	2191.59	-0.271403	0.37546	-0.722855	0.469769	0.999985
WBGene00003061	6058.05	0.106041	0.190022	0.558049	0.576811	0.999985
WBGene00003062	7649.37	0.0135073	0.139931	0.0965279	0.923101	0.999985
WBGene00003063	12195.9	-0.0326111	0.124752	-0.261408	0.793778	0.999985
WBGene00003064	3056.96	0.195735	0.183732	1.06533	0.286727	0.999985
WBGene00003065	4654.05	0.0637852	0.159737	0.399313	0.689662	0.999985
WBGene00003066	3434.93	0.0239852	0.163022	0.147128	0.883031	0.999985
WBGene00003067	2699.04	-0.0600287	0.255178	-0.235243	0.81402	0.999985
WBGene00003068	1649.34	-0.181012	0.269047	-0.672788	0.501082	0.999985
WBGene00003071	2111.13	-0.256527	0.36674	-0.699479	0.484252	0.999985
WBGene00003072	2517.26	-0.135347	0.33703	-0.401588	0.687987	0.999985
WBGene00003073	18221.3	-0.0206464	0.180443	-0.114421	0.908904	0.999985
WBGene00003074	2623.81	0.099307	0.160373	0.619227	0.535767	0.999985
WBGene00003075	33.6321	0.859661	0.480281	1.78991	0.0734682	0.999985
WBGene00003076	2629.18	0.108924	0.205744	0.529413	0.596519	0.999985
WBGene00003077	1798.69	0.0686668	0.219686	0.312568	0.754609	0.999985
WBGene00003078	1174.25	0.0576891	0.179601	0.321207	0.748053	0.999985
WBGene00003079	1354.25	-0.000474995	0.192926	-0.00246206	0.998036	0.999985
WBGene00003080	1040.29	0.10936	0.25875	0.42265	0.672551	0.999985
WBGene00003081	1715.23	0.0734579	0.24596	0.298659	0.765201	0.999985
WBGene00003082	3213.93	0.0609263	0.192111	0.317142	0.751136	0.999985
WBGene00003083	4055.98	-0.23527	0.2096	-1.12247	0.261662	0.999985
WBGene00003084	1369.48	-0.221162	0.20936	-1.05637	0.290797	0.999985
WBGene00003085	14855.3	-0.184003	0.233562	-0.787814	0.430806	0.999985
WBGene00003086	6776.5	-0.15551	0.214944	-0.723489	0.469379	0.999985
WBGene00003087	1381.13	-0.257368	0.164906	-1.5607	0.118596	0.999985
WBGene00003088	0	NA	NA	NA	NA	NA
WBGene00003089	245.441	0.466446	0.199527	2.33776	0.0193998	0.693475
WBGene00003090	40664.7	0.738879	0.214978	3.43699	0.000588214	0.0643275
WBGene00003091	11296.9	1.44217	0.347835	4.14615	3.3811e-05	0.00656428
WBGene00003092	138.34	0.951703	0.560446	1.69812	0.0894857	0.999985
WBGene00003093	9253.34	0.248063	1.04825	0.236645	0.812932	0.999985
WBGene00003094	76.6488	-0.22473	0.455068	-0.493839	0.62142	0.999985
WBGene00003095	115.381	0.41479	0.586247	0.707535	0.479234	0.999985
WBGene00003096	7977.87	-0.39775	0.396047	-1.0043	0.315234	0.999985
WBGene00003097	12180.7	0.515668	0.272109	1.89508	0.0580822	0.999985
WBGene00003098	6.78304	-4.33422	1.39112	-3.11563	0.0018355	0.149602
WBGene00003099	1078.24	-0.331634	2.2061	-0.150326	0.880507	0.999985
WBGene00003100	57.2049	-0.0450149	0.301413	-0.149346	0.88128	0.999985
WBGene00003102	172.513	0.0788882	0.222368	0.354764	0.722766	0.999985
WBGene00003104	141.756	1.1713	0.444329	2.63611	0.00838617	0.414013
WBGene00003106	55.8355	0.454836	0.413861	1.09901	0.271766	0.999985
WBGene00003107	650.352	-0.141608	0.246648	-0.574129	0.56588	0.999985
WBGene00003111	692.531	-0.315837	0.24813	-1.27287	0.203065	0.999985
WBGene00003112	186.245	0.0623851	0.22163	0.281483	0.77834	0.999985
WBGene00003114	5.96132	-0.982236	0.843216	-1.16487	0.244072	0.999985
WBGene00003119	4520.13	0.0712364	0.145738	0.488797	0.624986	0.999985
WBGene00003123	5696.4	0.0283523	0.194282	0.145934	0.883974	0.999985
WBGene00003124	601.105	0.126802	0.252739	0.501712	0.61587	0.999985
WBGene00003129	2604.14	-0.0405978	0.159663	-0.254272	0.799286	0.999985
[truncated: 44,732 more rows]

## Sheet: N2vsfust1
	baseMean	log2FoldChange	lfcSE	stat	pvalue	padj
WBGene00000001	3135.06	0.0246446	0.283348	0.0869763	0.93069	0.999989
WBGene00000002	329.244	0.0950774	0.336146	0.282845	0.777295	0.999989
WBGene00000003	603.799	0.888053	0.507691	1.7492	0.0802563	0.999989
WBGene00000004	606.896	0.0803707	0.269705	0.297995	0.765707	0.999989
WBGene00000005	699.907	0.300733	0.281298	1.06909	0.285029	0.999989
WBGene00000006	452.725	0.410226	0.354927	1.1558	0.247761	0.999989
WBGene00000007	1149.36	0.345225	0.380927	0.906275	0.36479	0.999989
WBGene00000008	86.0522	0.014838	0.472038	0.031434	0.974923	0.999989
WBGene00000009	50.1365	-0.176154	0.547817	-0.321557	0.747789	0.999989
WBGene00000010	1142.84	0.186444	0.343265	0.543148	0.587028	0.999989
WBGene00000012	16.428	-0.72682	0.62856	-1.15633	0.247548	0.999989
WBGene00000013	23.7841	0.677236	0.534069	1.26807	0.204773	0.999989
WBGene00000014	0.519698	-2.418	3.35411	-0.720906	0.470967	NA
WBGene00000015	28.5864	1.04826	0.607274	1.72617	0.0843172	0.999989
WBGene00000016	167.483	0.428499	0.307205	1.39483	0.163067	0.999989
WBGene00000017	153.289	-0.0883967	0.534585	-0.165356	0.868664	0.999989
WBGene00000018	720.712	0.0138571	0.380096	0.0364567	0.970918	0.999989
WBGene00000019	489.128	-0.0106092	0.385296	-0.0275351	0.978033	0.999989
WBGene00000020	1124.74	0.105965	0.345182	0.306981	0.758858	0.999989
WBGene00000021	44.6447	-0.227683	0.495785	-0.459237	0.646064	0.999989
WBGene00000022	2539.22	-0.0914493	0.359282	-0.254533	0.799084	0.999989
WBGene00000023	423.681	-0.0691747	0.343048	-0.201647	0.840193	0.999989
WBGene00000024	56.9466	1.18245	1.41284	0.83693	0.402632	0.999989
WBGene00000025	1.36711	-1.5391	2.26769	-0.678709	0.497322	0.999989
WBGene00000026	0.967973	0.216684	2.54517	0.0851354	0.932154	NA
WBGene00000027	3.04841	1.6346	1.38728	1.17828	0.238684	0.999989
WBGene00000028	0.432038	-2.06857	4.0063	-0.51633	0.605624	NA
WBGene00000029	34.5652	1.58194	1.89437	0.835074	0.403676	0.999989
WBGene00000030	50.5302	1.22011	1.91819	0.636072	0.524729	0.999989
WBGene00000031	107.153	1.21304	1.23891	0.979115	0.327523	0.999989
WBGene00000032	0.70274	1.83004	2.70003	0.677784	0.497909	NA
WBGene00000033	63.0263	1.24896	0.809292	1.54327	0.122765	0.999989
WBGene00000034	99.7656	1.00425	1.31545	0.763422	0.445212	0.999989
WBGene00000035	313.497	-0.018247	0.349572	-0.0521982	0.958371	0.999989
WBGene00000036	903.451	-0.0995852	0.415432	-0.239715	0.810551	0.999989
WBGene00000037	55.9137	0.185636	0.484139	0.383435	0.701397	0.999989
WBGene00000038	23.4903	-0.195245	0.579732	-0.336784	0.736279	0.999989
WBGene00000039	333.499	0.633553	0.401878	1.57648	0.114916	0.999989
WBGene00000040	15881.3	0.0400064	0.241685	0.165531	0.868526	0.999989
WBGene00000041	34895.4	0.0238343	0.31047	0.0767686	0.938808	0.999989
WBGene00000042	39.8388	0.182245	0.467986	0.389423	0.696963	0.999989
WBGene00000043	18.7675	-0.0714563	0.59725	-0.119642	0.904767	0.999989
WBGene00000044	46.0693	0.592255	0.395512	1.49744	0.134279	0.999989
WBGene00000045	13.899	-0.165655	0.594175	-0.278797	0.7804	0.999989
WBGene00000046	22.8915	-0.33805	0.524677	-0.6443	0.519381	0.999989
WBGene00000047	156.219	0.317339	0.450852	0.703865	0.481517	0.999989
WBGene00000048	31.5328	-0.62541	0.455845	-1.37198	0.17007	0.999989
WBGene00000049	12.5765	0.0192359	0.723589	0.026584	0.978792	0.999989
WBGene00000050	55.1608	-0.0861183	0.372326	-0.231298	0.817083	0.999989
WBGene00000051	154.946	0.491771	0.370947	1.32572	0.184934	0.999989
WBGene00000053	10.0096	0.540791	0.742834	0.728011	0.466607	0.999989
WBGene00000054	172.338	-0.0836375	0.288956	-0.289447	0.772239	0.999989
WBGene00000055	190.189	0.193852	0.294011	0.659336	0.50968	0.999989
WBGene00000056	67.0748	0.442578	0.412506	1.0729	0.283316	0.999989
WBGene00000057	231.077	0.303337	0.330593	0.917556	0.358851	0.999989
WBGene00000058	30.9585	-0.232099	0.602408	-0.385284	0.700027	0.999989
WBGene00000059	34.6723	0.315924	0.471932	0.669427	0.503223	0.999989
WBGene00000060	25.4112	0.224419	0.599763	0.37418	0.708271	0.999989
WBGene00000061	12.0809	0.738877	0.733279	1.00763	0.31363	0.999989
WBGene00000062	19.2351	0.459741	0.574454	0.800309	0.423532	0.999989
WBGene00000063	14692.7	0.40707	0.457044	0.890657	0.373113	0.999989
WBGene00000064	51260.5	0.146659	0.279131	0.525412	0.599297	0.999989
WBGene00000065	9642.46	0.330582	0.302383	1.09326	0.274281	0.999989
WBGene00000066	47788.1	0.206793	0.338472	0.61096	0.541226	0.999989
WBGene00000067	32797.5	0.0650131	0.297231	0.218729	0.826861	0.999989
WBGene00000068	593.272	0.313607	0.346591	0.904833	0.365554	0.999989
WBGene00000069	58.0841	0.35225	0.389634	0.904054	0.365967	0.999989
WBGene00000070	630.241	-0.0433018	0.348536	-0.124239	0.901126	0.999989
WBGene00000071	568.917	0.101736	0.236841	0.429552	0.667521	0.999989
WBGene00000072	601.23	0.430283	0.252817	1.70195	0.0887644	0.999989
WBGene00000073	897.687	-0.0296348	0.246624	-0.120162	0.904355	0.999989
WBGene00000074	1190.96	0.0098729	0.372676	0.0264919	0.978865	0.999989
WBGene00000075	1025	-0.148973	0.249875	-0.596192	0.551047	0.999989
WBGene00000079	2789.41	0.206658	0.386697	0.534419	0.593052	0.999989
WBGene00000080	3417.17	-0.0647842	0.236133	-0.274355	0.783812	0.999989
WBGene00000081	14312	-0.101914	0.30194	-0.337529	0.735718	0.999989
WBGene00000082	161.935	0.51348	0.45757	1.12219	0.261782	0.999989
WBGene00000083	2508.49	0.117699	0.283962	0.414489	0.678516	0.999989
WBGene00000084	641.534	0.185507	0.240987	0.769782	0.441429	0.999989
WBGene00000085	45.6073	-0.0779094	0.418391	-0.186212	0.852279	0.999989
WBGene00000086	398.949	0.473672	0.463824	1.02123	0.307144	0.999989
WBGene00000088	1216.27	-0.312811	0.247978	-1.26145	0.207147	0.999989
WBGene00000089	344.711	0.201227	0.304909	0.659957	0.509281	0.999989
WBGene00000090	3395.56	-0.176167	0.343613	-0.51269	0.608168	0.999989
WBGene00000092	1073.24	-0.0124035	0.305075	-0.0406574	0.967569	0.999989
WBGene00000093	928.988	0.118715	0.306246	0.387647	0.698277	0.999989
WBGene00000094	1098.58	0.245234	0.361917	0.677598	0.498026	0.999989
WBGene00000095	609.931	0.00270121	0.271427	0.00995188	0.99206	0.999989
WBGene00000096	41.4173	0.259546	0.466451	0.556426	0.577919	0.999989
WBGene00000097	1505.51	0.19425	0.347153	0.559551	0.575786	0.999989
WBGene00000098	10030.9	-0.0488778	0.228235	-0.214155	0.830426	0.999989
WBGene00000099	3583.83	-0.0821448	0.242441	-0.338824	0.734742	0.999989
WBGene00000100	5294.46	0.1081	0.321212	0.336538	0.736465	0.999989
WBGene00000101	11150.6	0.00385129	0.339868	0.0113317	0.990959	0.999989
WBGene00000102	6640.16	-0.0773778	0.347033	-0.22297	0.823559	0.999989
WBGene00000103	667.39	-0.0677855	0.330412	-0.205155	0.837451	0.999989
WBGene00000105	2522	0.441266	0.479374	0.920506	0.357309	0.999989
WBGene00000106	2007.08	-0.0233375	0.395107	-0.0590664	0.952899	0.999989
WBGene00000107	14770.7	-0.243443	0.276684	-0.879858	0.378936	0.999989
WBGene00000108	8.67556	-0.355907	1.10924	-0.320856	0.74832	0.999989
WBGene00000109	6354.01	-0.116663	0.301495	-0.386947	0.698796	0.999989
WBGene00000110	7748.04	-0.082326	0.251487	-0.327357	0.743398	0.999989
WBGene00000111	499.947	-0.66866	0.52355	-1.27716	0.201544	0.999989
WBGene00000112	9177.71	0.138341	0.317969	0.435076	0.663508	0.999989
WBGene00000113	1227.34	-0.132378	0.266796	-0.496175	0.619771	0.999989
WBGene00000114	39063.4	0.153592	0.349336	0.439667	0.660178	0.999989
WBGene00000115	9737.97	0.224714	0.252205	0.890998	0.37293	0.999989
WBGene00000116	1368.81	-0.257729	0.272989	-0.944102	0.345117	0.999989
WBGene00000117	2025.85	0.0942172	0.253197	0.37211	0.709811	0.999989
WBGene00000118	5634.54	0.204825	0.289512	0.707482	0.479267	0.999989
WBGene00000120	791.865	0.33486	0.235982	1.41901	0.155897	0.999989
WBGene00000121	8527.59	0.0637105	0.299734	0.212557	0.831673	0.999989
WBGene00000122	9041.95	0.136787	0.258281	0.529604	0.596386	0.999989
WBGene00000123	3952.14	0.0822294	0.483144	0.170196	0.864856	0.999989
WBGene00000133	488.487	-1.06079	0.33237	-3.1916	0.00141487	0.469826
WBGene00000134	31.064	-0.25907	0.478992	-0.540865	0.588601	0.999989
WBGene00000135	70.5126	0.0481109	0.447932	0.107407	0.914466	0.999989
WBGene00000136	2404.85	0.402946	0.307425	1.31071	0.189955	0.999989
WBGene00000137	704.054	-0.249515	0.338828	-0.736407	0.461483	0.999989
WBGene00000138	1110.68	0.606997	0.417669	1.4533	0.146142	0.999989
WBGene00000139	483.399	0.101059	0.365219	0.276709	0.782004	0.999989
WBGene00000140	1788.81	0.197054	0.38287	0.514677	0.606779	0.999989
WBGene00000142	5698.15	-0.171654	0.247845	-0.692586	0.48857	0.999989
WBGene00000143	4204.04	-0.089384	0.239761	-0.372804	0.709294	0.999989
WBGene00000144	1648.13	-0.332238	0.342387	-0.970359	0.331867	0.999989
WBGene00000145	1663.96	-0.529941	0.403061	-1.31479	0.188579	0.999989
WBGene00000146	6439.34	-0.04217	0.304173	-0.138638	0.889736	0.999989
WBGene00000147	1447.57	0.134855	0.27264	0.494626	0.620864	0.999989
WBGene00000148	2797.52	-0.0849219	0.229761	-0.36961	0.711673	0.999989
WBGene00000149	8532.23	0.182571	0.396521	0.460433	0.645205	0.999989
WBGene00000150	2011.8	0.13315	0.253433	0.525385	0.599315	0.999989
WBGene00000151	4051.36	-0.333177	0.286977	-1.16099	0.245646	0.999989
WBGene00000155	9360.76	0.00336221	0.273425	0.0122967	0.990189	0.999989
WBGene00000156	4003.32	-0.00747993	0.415239	-0.0180136	0.985628	0.999989
WBGene00000157	895.704	-0.230959	0.33244	-0.694739	0.487219	0.999989
WBGene00000158	4194.75	-0.0512741	0.288889	-0.177487	0.859126	0.999989
WBGene00000159	3177.1	-0.560484	0.418583	-1.339	0.180569	0.999989
WBGene00000160	5419.59	0.000503564	0.3237	0.00155565	0.998759	0.999989
WBGene00000161	2089.56	0.0866278	0.34189	0.253379	0.799975	0.999989
WBGene00000162	3299.25	-0.216254	0.301083	-0.718254	0.472601	0.999989
WBGene00000163	5095.46	-0.18987	0.275369	-0.689511	0.490502	0.999989
WBGene00000164	1029.67	-0.132576	0.259843	-0.510215	0.609901	0.999989
WBGene00000165	2561.6	-0.166945	0.289545	-0.576576	0.564226	0.999989
WBGene00000166	59.1747	0.621636	0.432441	1.4375	0.150575	0.999989
WBGene00000168	3741.46	0.0789386	0.41092	0.192102	0.847662	0.999989
WBGene00000169	3179.72	0.0250536	0.293258	0.0854322	0.931918	0.999989
WBGene00000170	2874.21	0.213036	0.279412	0.762445	0.445794	0.999989
WBGene00000171	69.2532	-0.0510842	0.36981	-0.138137	0.890133	0.999989
WBGene00000172	1366.96	0.281395	0.285594	0.985298	0.324478	0.999989
WBGene00000173	3.50873	1.54889	1.21916	1.27045	0.203923	0.999989
WBGene00000174	98.9193	-0.0720032	0.40112	-0.179506	0.857541	0.999989
WBGene00000175	13502.8	0.220076	0.332999	0.660889	0.508684	0.999989
WBGene00000176	3472.65	0.611805	0.358782	1.70523	0.088152	0.999989
WBGene00000177	379.416	-0.35642	0.314778	-1.13229	0.257512	0.999989
WBGene00000178	4959.88	0.038766	0.261059	0.148495	0.881952	0.999989
WBGene00000179	4083.58	0.276691	0.245859	1.12541	0.260416	0.999989
WBGene00000180	810.2	-0.108657	0.241271	-0.450355	0.652455	0.999989
WBGene00000181	8738.56	-0.152259	0.283886	-0.536338	0.591725	0.999989
WBGene00000182	17028.8	0.285584	0.294784	0.968792	0.332649	0.999989
WBGene00000183	13743.1	0.294654	0.328933	0.895786	0.370367	0.999989
WBGene00000184	2065.56	0.283024	0.302922	0.934312	0.350143	0.999989
WBGene00000185	4.90501	-2.64266	1.2579	-2.10085	0.0356542	0.999989
WBGene00000186	2427.03	0.00788507	0.381857	0.0206493	0.983525	0.999989
WBGene00000187	2384.04	0.136752	0.226302	0.604288	0.545652	0.999989
WBGene00000188	38.9738	0.506675	0.541213	0.936183	0.349179	0.999989
WBGene00000189	1059.8	-0.256162	0.32563	-0.786668	0.431476	0.999989
WBGene00000190	1371.76	-1.05829	1.5417	-0.686443	NA	NA
WBGene00000191	76.7073	0.343841	0.548991	0.626315	0.531109	0.999989
WBGene00000192	6408.3	0.136662	0.279173	0.489524	0.624471	0.999989
WBGene00000193	9.11325	0.230624	0.762811	0.302335	0.762397	0.999989
WBGene00000195	744.249	-0.137267	0.3294	-0.416719	0.676884	0.999989
WBGene00000196	2095.55	-0.225947	0.272581	-0.828915	0.407152	0.999989
WBGene00000197	16518.9	-0.114058	0.24347	-0.468468	0.63945	0.999989
WBGene00000198	11654.9	0.388495	0.283252	1.37156	0.170202	0.999989
WBGene00000199	3845.41	-0.161104	0.242741	-0.663687	0.506891	0.999989
WBGene00000200	6146.07	0.0370659	0.224844	0.164852	0.869061	0.999989
WBGene00000201	5416.52	-0.0483372	0.213258	-0.22666	0.820688	0.999989
WBGene00000202	1925.88	-0.363959	0.303044	-1.20101	0.229747	0.999989
WBGene00000203	2945.84	-0.262493	0.349352	-0.751371	0.452429	0.999989
WBGene00000204	2316.85	0.233892	0.322477	0.725298	0.468269	0.999989
WBGene00000205	2336.32	-0.395813	0.3694	-1.0715	0.283944	0.999989
WBGene00000206	16607.7	-0.143767	0.247691	-0.580431	0.561624	0.999989
WBGene00000207	15781.2	0.154163	0.283995	0.542836	0.587243	0.999989
WBGene00000208	2469.57	-0.329181	0.288194	-1.14222	0.253364	0.999989
WBGene00000209	9629.74	-0.429687	0.437166	-0.982892	0.32566	0.999989
WBGene00000210	7434.54	-0.238719	0.333538	-0.715715	0.474167	0.999989
WBGene00000211	539.19	-0.109978	0.262605	-0.418798	0.675364	0.999989
WBGene00000212	1026.66	0.139457	0.336045	0.414994	0.678146	0.999989
WBGene00000213	378.513	0.801276	1.30325	0.61483	0.538667	0.999989
WBGene00000214	120120	0.127284	0.414205	0.307297	0.758618	0.999989
WBGene00000215	32421.5	0.0782576	0.342312	0.228615	0.819168	0.999989
WBGene00000216	51438.4	-0.0757977	0.26971	-0.281034	0.778684	0.999989
WBGene00000217	15277.8	-0.148555	0.329829	-0.450401	0.652421	0.999989
WBGene00000218	29994.8	0.3036	0.397175	0.764398	0.44463	0.999989
WBGene00000219	71732.7	0.24264	0.462863	0.524216	0.600128	0.999989
WBGene00000220	87.5659	0.254569	0.421586	0.603835	0.545953	0.999989
WBGene00000221	4984.55	-0.0835552	0.302269	-0.276427	0.78222	0.999989
WBGene00000222	600.835	0.199495	0.415282	0.480383	0.630955	0.999989
WBGene00000223	8563.26	0.079718	0.319534	0.249482	0.802988	0.999989
WBGene00000224	1899.29	0.189406	0.249832	0.758132	0.448372	0.999989
WBGene00000225	1646.89	0.15457	0.280063	0.551911	0.581009	0.999989
WBGene00000226	4541.78	0.0208988	0.405129	0.0515856	0.958859	0.999989
WBGene00000227	2057.21	-0.0358082	0.398194	-0.0899266	0.928346	0.999989
WBGene00000228	7589	0.17859	0.36161	0.493874	0.621395	0.999989
WBGene00000229	92913.4	0.0261707	0.288321	0.0907693	0.927676	0.999989
WBGene00000230	29021.1	0.107423	0.227656	0.471867	0.637022	0.999989
WBGene00000231	9267.05	0.230253	0.528195	0.435924	0.662892	0.999989
WBGene00000232	264.417	0.262106	0.29651	0.883972	0.376711	0.999989
WBGene00000233	652.587	-0.07449	0.292464	-0.254698	0.798957	0.999989
WBGene00000235	6707.6	-0.458725	0.397467	-1.15412	0.24845	0.999989
WBGene00000236	3512.83	-0.555538	0.401098	-1.38504	0.16604	0.999989
WBGene00000237	931.635	0.168394	0.365973	0.460126	0.645426	0.999989
WBGene00000238	1029.72	0.240764	0.335048	0.718597	0.472389	0.999989
WBGene00000239	1638.43	-0.0974554	0.355555	-0.274094	0.784013	0.999989
WBGene00000240	4049.62	0.374956	0.276279	1.35716	0.174729	0.999989
WBGene00000241	22.1864	0.829617	0.589892	1.40639	0.159609	0.999989
WBGene00000242	22.7961	-0.0140664	0.503108	-0.027959	0.977695	0.999989
WBGene00000244	56.8275	0.262441	0.371826	0.705815	0.480303	0.999989
WBGene00000245	1259.31	0.111931	0.269925	0.414675	0.67838	0.999989
WBGene00000246	255.198	0.00199007	0.306799	0.00648655	0.994825	0.999989
WBGene00000247	1733.64	0.0737808	0.281395	0.262196	0.79317	0.999989
WBGene00000248	2906.69	-0.0879146	0.230754	-0.380988	0.703212	0.999989
WBGene00000249	2497.7	0.215058	0.268327	0.801476	0.422856	0.999989
WBGene00000250	2025.31	-0.110531	0.263946	-0.418765	0.675388	0.999989
WBGene00000251	450.824	0.766065	0.684418	1.11929	0.263014	0.999989
WBGene00000252	442.377	1.12532	0.64652	1.74058	0.081757	0.999989
WBGene00000253	1285.02	0.256885	0.339998	0.755549	0.44992	0.999989
WBGene00000254	10702.9	0.0909888	0.293517	0.309995	0.756565	0.999989
WBGene00000255	67.5027	-0.564292	0.577972	-0.976331	0.328901	0.999989
WBGene00000256	2725.11	0.858057	0.405214	2.11754	0.034214	0.999989
WBGene00000257	3958.44	-0.0924394	0.280543	-0.329502	0.741776	0.999989
WBGene00000259	2247.56	0.0125558	0.25027	0.0501689	0.959988	0.999989
WBGene00000262	293.514	-0.153682	0.268936	-0.571444	0.567699	0.999989
WBGene00000263	11348.3	0.273483	0.260993	1.04786	0.294704	0.999989
WBGene00000264	2090.67	-0.0512611	0.258199	-0.198534	0.842628	0.999989
WBGene00000265	2479.28	-0.0786306	0.239717	-0.328014	0.742901	0.999989
WBGene00000266	2196.28	-0.131296	0.292555	-0.448792	0.653582	0.999989
WBGene00000267	284.421	0.0951587	0.288926	0.329354	0.741888	0.999989
WBGene00000268	3372.19	0.194736	0.307347	0.633602	0.526341	0.999989
WBGene00000269	1371.38	0.0737484	0.239822	0.307513	0.758453	0.999989
WBGene00000270	1126.46	-0.183837	0.314023	-0.585425	0.558262	0.999989
WBGene00000271	3650.5	-0.0286168	0.300519	-0.0952247	0.924136	0.999989
WBGene00000272	7.79144	0.684927	0.972695	0.704153	0.481337	0.999989
WBGene00000273	14592.6	0.221168	0.374834	0.590043	0.555162	0.999989
WBGene00000274	3604.97	-0.197159	0.315005	-0.625893	0.531385	0.999989
WBGene00000275	9169.13	-0.201016	0.238405	-0.843171	0.399133	0.999989
WBGene00000276	5469.89	0.173851	0.242461	0.717027	0.473357	0.999989
WBGene00000277	4222.87	0.125676	0.401491	0.313023	0.754263	0.999989
WBGene00000279	235.208	0.661172	0.327434	2.01925	0.0434611	0.999989
WBGene00000280	70.9331	0.448766	0.351217	1.27774	0.20134	0.999989
WBGene00000281	3793.39	0.386353	0.291139	1.32704	0.184496	0.999989
WBGene00000282	6731.76	0.22169	0.279591	0.792907	0.427832	0.999989
WBGene00000283	1899.45	-0.0425931	0.256137	-0.16629	0.867928	0.999989
WBGene00000284	118.513	0.128208	0.404743	0.316764	0.751423	0.999989
WBGene00000285	248.215	-0.652563	0.360699	-1.80916	0.0704258	0.999989
WBGene00000286	393.405	-0.183884	0.267381	-0.687724	0.491627	0.999989
WBGene00000287	86.4213	-0.499288	0.458713	-1.08845	0.276394	0.999989
WBGene00000288	159.084	-0.142119	0.308227	-0.461087	0.644736	0.999989
WBGene00000289	1969.37	-0.0240384	0.407179	-0.0590364	0.952923	0.999989
WBGene00000292	5786.25	0.0281286	0.220233	0.127722	0.898369	0.999989
WBGene00000293	7253.18	0.0244384	0.222844	0.109666	0.912675	0.999989
WBGene00000294	5488.57	0.167025	0.276338	0.604424	0.545562	0.999989
WBGene00000295	80.7582	0.260901	0.383011	0.681183	0.495755	0.999989
WBGene00000296	34.8669	-0.0608437	0.472041	-0.128895	0.897441	0.999989
WBGene00000298	2591.49	-0.536412	0.33122	-1.61951	0.105338	0.999989
WBGene00000301	340.681	-0.114514	0.430588	-0.265949	0.790279	0.999989
WBGene00000302	275.175	0.260479	0.404738	0.643576	0.519851	0.999989
WBGene00000308	0.639272	-1.6367	2.8142	-0.581585	0.560846	NA
WBGene00000310	0	NA	NA	NA	NA	NA
WBGene00000311	0	NA	NA	NA	NA	NA
WBGene00000366	6286.28	0.0535099	0.487679	0.109724	0.912628	0.999989
WBGene00000367	500.112	0.0345086	0.371873	0.0927966	0.926065	0.999989
WBGene00000368	675.202	-0.228773	0.341126	-0.67064	0.50245	0.999989
WBGene00000369	3662.28	0.0769853	0.330619	0.232852	0.815877	0.999989
WBGene00000370	1778	-0.10404	0.247542	-0.420293	0.674271	0.999989
WBGene00000371	18136.3	-0.153782	0.343304	-0.447947	0.654192	0.999989
WBGene00000372	10.0091	-1.07929	0.849803	-1.27005	0.204066	0.999989
WBGene00000373	736.371	0.478134	0.374206	1.27773	0.201344	0.999989
WBGene00000374	776.476	-0.300691	0.24116	-1.24685	0.212453	0.999989
WBGene00000375	2521.08	-0.390477	0.324639	-1.2028	0.229052	0.999989
WBGene00000376	8643	0.0731639	0.391139	0.187053	0.851619	0.999989
WBGene00000377	18581.5	-0.0183403	0.22429	-0.0817703	0.934829	0.999989
WBGene00000378	19459.1	-0.115119	0.224133	-0.51362	0.607518	0.999989
WBGene00000379	16830	-0.00548637	0.218373	-0.0251238	0.979956	0.999989
WBGene00000380	39376.7	-0.260104	0.328056	-0.792866	0.427856	0.999989
WBGene00000381	19137.3	-0.220331	0.263913	-0.834864	0.403794	0.999989
WBGene00000382	4539.77	0.0169043	0.232975	0.0725586	0.942157	0.999989
WBGene00000383	7265.4	-0.000887099	0.376891	-0.00235373	0.998122	0.999989
WBGene00000386	7660.41	-0.0203273	0.349268	-0.0581995	0.95359	0.999989
WBGene00000387	1176.13	-0.111893	0.420606	-0.266029	0.790217	0.999989
WBGene00000388	889.253	-0.234725	0.322483	-0.72787	0.466693	0.999989
WBGene00000389	177.337	0.104502	0.361974	0.2887	0.772811	0.999989
WBGene00000390	8279.26	-0.0196363	0.22471	-0.0873852	0.930365	0.999989
WBGene00000391	611.958	0.313201	0.292918	1.06925	0.284959	0.999989
WBGene00000392	1514.22	0.0622529	0.257273	0.241973	0.808801	0.999989
WBGene00000393	1588.06	0.284499	0.229807	1.23799	0.215719	0.999989
WBGene00000395	154.779	-0.0604437	0.589695	-0.1025	0.91836	0.999989
WBGene00000396	866.956	-0.043165	0.521492	-0.0827722	0.934033	0.999989
WBGene00000397	2217.64	0.309417	0.371754	0.832317	0.40523	0.999989
WBGene00000399	61.313	-0.340577	0.60531	-0.562648	0.573674	0.999989
WBGene00000401	76.718	0.602029	0.365067	1.64909	0.0991291	0.999989
WBGene00000402	116.585	0.277162	0.575297	0.481771	0.629969	0.999989
WBGene00000403	2138.94	0.0551016	0.389812	0.141354	0.88759	0.999989
WBGene00000405	8627.1	-0.238293	0.29008	-0.821473	0.411377	0.999989
WBGene00000406	243.274	0.00306393	0.259707	0.0117977	0.990587	0.999989
WBGene00000407	1791.09	-0.0211747	0.231527	-0.0914566	0.92713	0.999989
WBGene00000408	3191.63	0.121759	0.247285	0.492383	0.622449	0.999989
WBGene00000409	2129.18	0.0992596	0.374808	0.264828	0.791142	0.999989
WBGene00000410	1825.45	-0.0301434	0.222866	-0.135253	0.892412	0.999989
WBGene00000411	8385.83	0.0824231	0.332868	0.247615	0.804433	0.999989
WBGene00000412	35.3408	0.449357	0.635682	0.706889	0.479635	0.999989
WBGene00000413	1704.26	0.00650364	0.379509	0.017137	0.986327	0.999989
WBGene00000414	2189.7	-0.466667	0.347086	-1.34453	0.178778	0.999989
WBGene00000415	3241.96	-0.0134597	0.364118	-0.0369652	0.970513	0.999989
WBGene00000416	3677.37	-0.110789	0.262942	-0.421346	0.673503	0.999989
WBGene00000417	7341.92	-0.0986432	0.294695	-0.334729	0.737829	0.999989
WBGene00000418	1551.91	0.0861765	0.33936	0.253938	0.799543	0.999989
WBGene00000419	4607.99	0.0125511	0.389384	0.0322331	0.974286	0.999989
WBGene00000420	2950.01	-0.18675	0.28762	-0.649294	0.516149	0.999989
WBGene00000421	6961.05	0.0611074	0.395684	0.154435	0.877267	0.999989
WBGene00000422	78.4668	-0.263225	0.455581	-0.577779	0.563414	0.999989
WBGene00000423	2512.64	-0.192662	0.259926	-0.741218	0.458561	0.999989
WBGene00000424	2046.95	0.0792895	0.238476	0.332484	0.739524	0.999989
WBGene00000425	291.326	0.674757	0.371273	1.81742	0.0691531	0.999989
WBGene00000426	3810.07	-0.0367701	0.252703	-0.145507	0.884311	0.999989
WBGene00000427	3.52045	-1.37111	1.28131	-1.07008	0.284583	0.999989
WBGene00000428	19.9199	-0.292597	0.612939	-0.477368	0.6331	0.999989
WBGene00000429	15.2761	-0.529314	0.696904	-0.759522	0.44754	0.999989
WBGene00000430	13.4092	-0.068727	0.797937	-0.0861309	0.931362	0.999989
WBGene00000431	46.9217	0.658327	0.438727	1.50054	0.133475	0.999989
WBGene00000432	0.901013	-1.15315	2.59629	-0.444153	0.656932	NA
WBGene00000433	3.92077	-1.02109	1.13771	-0.897497	0.369454	0.999989
WBGene00000434	16.7255	0.126157	0.619192	0.203745	0.838553	0.999989
WBGene00000435	17.8366	0.221579	0.612315	0.361871	0.717449	0.999989
WBGene00000436	6.25062	0.780928	0.880532	0.886882	0.375142	0.999989
WBGene00000437	278.819	0.183936	0.353582	0.520207	0.602919	0.999989
WBGene00000438	255.562	-0.000973691	0.416114	-0.00233996	0.998133	0.999989
WBGene00000439	18.0776	0.160605	0.575202	0.279214	0.78008	0.999989
WBGene00000440	4.17709	0.746849	1.05975	0.704741	0.480971	0.999989
WBGene00000441	754.714	0.254107	0.337014	0.753996	0.450852	0.999989
WBGene00000442	51.2606	0.00455932	0.392869	0.0116052	0.990741	0.999989
WBGene00000443	779.849	0.67924	0.286825	2.36814	0.017878	0.999989
WBGene00000444	529.491	0.429491	0.461475	0.930693	0.352013	0.999989
WBGene00000445	18.097	0.112121	0.706901	0.158609	0.873977	0.999989
WBGene00000446	18.8308	0.277351	0.583071	0.475673	0.634307	0.999989
WBGene00000447	34.8512	-0.166659	0.440769	-0.37811	0.705349	0.999989
WBGene00000448	95.7236	0.295818	0.552622	0.535299	0.592443	0.999989
WBGene00000449	20.7332	0.469875	0.653457	0.719061	0.472103	0.999989
WBGene00000450	1.56563	-0.291385	1.7255	-0.168869	0.865899	0.999989
WBGene00000451	27.5766	1.10047	0.595816	1.84699	0.0647482	0.999989
WBGene00000452	17.3957	0.164737	0.61769	0.266698	0.789701	0.999989
WBGene00000453	162.624	0.363783	0.44316	0.820886	0.411711	0.999989
WBGene00000454	12.5173	-0.844902	0.713979	-1.18337	0.236662	0.999989
WBGene00000455	55.2662	-0.118094	0.711885	-0.165889	0.868244	0.999989
WBGene00000457	6.04509	-1.19462	0.90284	-1.32318	0.185775	0.999989
WBGene00000458	378.088	0.351346	0.463884	0.7574	0.44881	0.999989
WBGene00000459	5167.3	0.135394	0.361488	0.374547	0.707998	0.999989
WBGene00000460	838.807	0.223114	0.388023	0.575003	0.56529	0.999989
WBGene00000461	91.3802	-0.0122438	0.434719	-0.0281648	0.977531	0.999989
WBGene00000462	383.005	0.533913	0.354376	1.50663	0.131906	0.999989
WBGene00000463	68.8368	0.360412	0.412346	0.874051	0.38209	0.999989
WBGene00000464	5282.65	-0.214578	0.254088	-0.8445	0.39839	0.999989
WBGene00000465	54746.7	-0.0913721	0.40702	-0.224491	0.822376	0.999989
WBGene00000466	2560.74	0.0446935	0.26502	0.168642	0.866078	0.999989
WBGene00000467	3205.75	-0.146663	0.232088	-0.631929	0.527433	0.999989
WBGene00000468	2.1258	0.698811	1.41029	0.49551	0.62024	0.999989
WBGene00000469	25.7292	-0.5797	0.516568	-1.12221	0.261772	0.999989
WBGene00000472	21034.6	0.0986892	0.265863	0.371204	0.710486	0.999989
WBGene00000473	61582.4	-0.0779071	0.265923	-0.292969	0.769546	0.999989
WBGene00000474	35752.4	-0.605345	0.413606	-1.46358	0.143309	0.999989
WBGene00000475	36908.7	-0.212253	0.271417	-0.782015	0.434206	0.999989
WBGene00000476	78.2296	0.114709	0.560263	0.204741	0.837774	0.999989
WBGene00000477	139.252	-0.161483	0.394306	-0.409536	0.682146	0.999989
WBGene00000478	58.373	-0.000141116	0.54457	-0.000259133	0.999793	0.999989
WBGene00000479	68116.3	0.227809	0.41791	0.545115	0.585674	0.999989
WBGene00000480	7975.94	0.14335	0.290318	0.493769	0.62147	0.999989
WBGene00000481	138.017	0.0314001	0.324103	0.096883	0.922819	0.999989
WBGene00000482	1544.39	0.0180142	0.328278	0.0548749	0.956238	0.999989
WBGene00000483	1.26633	1.05721	1.82821	0.578273	0.56308	0.999989
WBGene00000484	20.2932	0.650759	0.644563	1.00961	0.312681	0.999989
WBGene00000485	113.855	0.321064	0.444374	0.722508	0.469982	0.999989
WBGene00000487	6.86044	-0.46911	0.85905	-0.546079	0.585011	0.999989
WBGene00000488	39.5045	0.326783	0.542435	0.602438	0.546883	0.999989
WBGene00000490	39.8768	0.0748467	0.480003	0.15593	0.876088	0.999989
WBGene00000491	159.992	0.27253	0.347022	0.78534	0.432254	0.999989
WBGene00000492	64.2235	0.130961	0.359643	0.364141	0.715753	0.999989
WBGene00000493	100.736	0.613374	0.38991	1.57312	0.115692	0.999989
WBGene00000496	13474.7	-0.0913882	0.41018	-0.2228	0.823691	0.999989
WBGene00000497	268.162	-0.0871762	0.367568	-0.23717	0.812525	0.999989
WBGene00000498	3344.14	-0.109247	0.296078	-0.368979	0.712143	0.999989
WBGene00000499	946.172	0.19934	0.220461	0.904195	0.365892	0.999989
WBGene00000500	3884.91	0.00436307	0.232956	0.0187291	0.985057	0.999989
WBGene00000501	129.451	-0.122432	0.405235	-0.302126	0.762556	0.999989
WBGene00000502	4535.83	-0.276437	0.334358	-0.826768	0.408369	0.999989
WBGene00000503	107.486	0.529054	0.470821	1.12368	0.261147	0.999989
WBGene00000506	1240	-0.148493	0.246386	-0.602683	0.54672	0.999989
WBGene00000507	2159.03	0.181644	0.358829	0.506212	0.612708	0.999989
WBGene00000508	1107.88	0.202254	0.393344	0.51419	0.607119	0.999989
WBGene00000509	3881.3	-0.035839	0.212551	-0.168614	0.8661	0.999989
WBGene00000510	303.855	0.272157	0.255679	1.06445	0.287126	0.999989
WBGene00000511	476.995	-0.459054	0.381864	-1.20214	0.229309	0.999989
WBGene00000512	2124.79	-0.454638	0.385156	-1.1804	0.237842	0.999989
WBGene00000513	16.9224	-0.0335654	0.589897	-0.0569004	0.954625	0.999989
WBGene00000514	602.862	-0.0757901	0.294662	-0.25721	0.797017	0.999989
WBGene00000515	2012.68	0.117475	0.369254	0.318141	0.750378	0.999989
WBGene00000516	360.891	0.160596	0.347589	0.462028	0.644061	0.999989
WBGene00000517	2314.22	-0.0276796	0.256088	-0.108086	0.913927	0.999989
WBGene00000518	340.535	0.169594	0.364457	0.465333	0.641693	0.999989
WBGene00000519	3404.32	-0.170826	0.247565	-0.690026	0.490178	0.999989
WBGene00000520	3425.31	-0.136348	0.243725	-0.559434	0.575865	0.999989
WBGene00000521	1.6071	-0.150395	2.124	-0.0708073	0.943551	0.999989
WBGene00000522	2019.49	0.265177	0.327675	0.809267	0.418361	0.999989
WBGene00000523	140.216	0.221807	0.299249	0.741213	0.458564	0.999989
WBGene00000524	279.959	-0.0743779	0.311397	-0.238852	0.81122	0.999989
WBGene00000525	39.058	-0.634451	0.515493	-1.23076	0.218411	0.999989
WBGene00000526	161.14	0.362455	0.403132	0.899098	0.3686	0.999989
WBGene00000527	5099.07	0.169916	0.242743	0.699985	0.483936	0.999989
WBGene00000528	5041.41	0.168714	0.372471	0.452958	0.650579	0.999989
WBGene00000529	108.411	0.404574	0.4601	0.879317	0.379229	0.999989
WBGene00000530	1005.68	0.0394692	0.416278	0.0948145	0.924462	0.999989
WBGene00000531	173.636	0.465942	0.374612	1.2438	0.213574	0.999989
WBGene00000532	3835.07	0.13113	0.274394	0.477889	0.632729	0.999989
WBGene00000533	2477.59	-0.0850478	0.263108	-0.323242	0.746512	0.999989
WBGene00000534	5093.26	-0.0919278	0.27385	-0.335687	0.737107	0.999989
WBGene00000535	4530.11	-0.0787866	0.341953	-0.230402	0.817779	0.999989
WBGene00000536	1373.92	0.000626043	0.285946	0.00218938	0.998253	0.999989
WBGene00000537	2074.66	-0.0176464	0.302755	-0.0582861	0.953521	0.999989
WBGene00000539	652.415	-0.0177897	0.289539	-0.0614416	0.951008	0.999989
WBGene00000540	644.101	0.0275886	0.323755	0.0852143	0.932091	0.999989
WBGene00000541	419.87	0.444286	0.3917	1.13425	0.256689	0.999989
WBGene00000542	10973	-0.0893117	0.236979	-0.376876	0.706266	0.999989
WBGene00000543	2146.85	0.109837	0.405474	0.270885	0.78648	0.999989
WBGene00000544	363.311	-0.122352	0.346845	-0.352757	0.724271	0.999989
WBGene00000545	2624.74	-0.0270964	0.279054	-0.0971009	0.922646	0.999989
WBGene00000546	1132.63	-0.449409	0.372981	-1.20491	0.228238	0.999989
WBGene00000547	5116.13	-0.170592	0.248787	-0.685695	0.492906	0.999989
WBGene00000548	4878.31	0.0642397	0.415136	0.154744	0.877023	0.999989
WBGene00000549	2321.35	0.0699778	0.286297	0.244424	0.806902	0.999989
WBGene00000550	8600.46	0.0908985	0.351612	0.258519	0.796006	0.999989
WBGene00000551	0.402475	1.03384	3.25475	0.317641	0.750757	NA
WBGene00000552	16993.7	-0.0134972	0.252035	-0.0535527	0.957292	0.999989
WBGene00000553	141.782	0.390618	0.416581	0.937675	0.348411	0.999989
WBGene00000554	1921.47	0.164506	0.233728	0.703838	0.481534	0.999989
WBGene00000555	0.71724	-2.86145	2.62427	-1.09038	0.275545	NA
WBGene00000556	53.1488	-1.99876	0.670583	-2.98063	0.00287652	0.674844
WBGene00000557	203.353	-2.44941	0.775391	-3.15893	0.00158347	0.469826
WBGene00000558	316.155	-1.40894	0.571684	-2.46455	0.0137187	0.999989
WBGene00000559	0.120686	-0.734834	4.08047	-0.180086	0.857085	NA
WBGene00000560	14.1606	-2.57992	0.970454	-2.65847	0.00784963	0.999989
WBGene00000561	2.18066	-1.07396	1.52671	-0.703449	0.481776	0.999989
WBGene00000562	67.3502	0.604915	0.40433	1.49609	0.13463	0.999989
WBGene00000563	5.66412	0.0939646	0.937375	0.100242	0.920152	0.999989
WBGene00000564	3306.97	0.0247514	0.341805	0.0724137	0.942273	0.999989
WBGene00000565	2452.64	0.0746102	0.320444	0.232834	0.815891	0.999989
WBGene00000566	3423.36	-0.0342546	0.260047	-0.131725	0.895202	0.999989
WBGene00000567	13228.8	-0.0952033	0.213014	-0.446935	0.654922	0.999989
WBGene00000583	136.513	0.235051	0.291763	0.805622	0.420461	0.999989
WBGene00000584	77.4684	0.162439	0.4792	0.338979	0.734625	0.999989
WBGene00000585	4293.59	-0.0844816	0.236469	-0.357263	0.720895	0.999989
WBGene00000591	907.353	-0.0708521	0.40717	-0.174011	0.861857	0.999989
WBGene00000592	1767.23	-0.065551	0.256586	-0.255473	0.798357	0.999989
WBGene00000593	7.12749	-0.31353	0.959503	-0.326763	0.743847	0.999989
WBGene00000594	1022.87	0.424171	0.520512	0.81491	0.415124	0.999989
WBGene00000596	3949.49	0.930996	0.688225	1.35275	0.176135	0.999989
WBGene00000597	61367.2	-0.122017	0.375833	-0.324659	0.745439	0.999989
WBGene00000598	2.10769	-2.48184	1.65632	-1.49841	0.134026	0.999989
WBGene00000599	1403.97	0.874906	0.583641	1.49905	0.133861	0.999989
WBGene00000601	4504.97	0.845484	0.514087	1.64463	0.100046	0.999989
WBGene00000602	2838.21	0.734284	0.533124	1.37732	0.168412	0.999989
WBGene00000603	1558.03	1.24037	0.697497	1.77831	0.0753526	0.999989
WBGene00000606	1031.93	0.746275	1.27448	0.585551	0.558178	0.999989
WBGene00000608	132817	-0.212883	0.31463	-0.676615	0.49865	0.999989
WBGene00000609	198579	-0.466711	0.412843	-1.13048	0.258273	0.999989
WBGene00000610	27.5344	0.195166	0.720621	0.27083	0.786522	0.999989
WBGene00000611	846.057	0.25272	0.291331	0.867467	0.385686	0.999989
WBGene00000612	4.39341	0.167974	1.07048	0.156915	0.875312	0.999989
WBGene00000613	0.500109	-1.22643	3.54667	-0.345798	0.729495	NA
WBGene00000614	0.139163	-0.734834	4.08047	-0.180086	0.857085	NA
WBGene00000615	2437.56	1.07246	0.554457	1.93425	0.0530827	0.999989
WBGene00000616	12354.7	0.631175	0.537355	1.1746	0.240156	0.999989
WBGene00000617	13.0288	-0.853036	0.788697	-1.08158	0.279441	0.999989
WBGene00000618	180.905	0.101553	1.524	0.0666357	0.946872	0.999989
WBGene00000620	77.5601	0.498865	0.41669	1.19721	0.231225	0.999989
WBGene00000621	5.40008	0.629876	1.02755	0.612989	0.539883	0.999989
WBGene00000622	66.6016	-0.367179	0.434755	-0.844566	0.398353	0.999989
WBGene00000623	17.7993	-0.896715	0.799904	-1.12103	0.262276	0.999989
WBGene00000624	5.69373	0.353972	1.25045	0.283077	0.777118	0.999989
WBGene00000625	719.933	1.13301	0.628743	1.80203	0.0715413	0.999989
WBGene00000626	1190.82	1.34313	0.707157	1.89933	0.0575208	0.999989
WBGene00000627	4.18396	-0.443514	1.08471	-0.408879	0.682629	0.999989
WBGene00000628	1.33502	-1.82548	2.22827	-0.819237	0.412651	0.999989
WBGene00000629	5.28037	0.402928	0.941979	0.427746	0.668836	0.999989
WBGene00000630	80.6186	-0.517134	0.37378	-1.38352	0.166504	0.999989
WBGene00000631	32.5309	0.204644	0.951101	0.215165	0.829639	0.999989
WBGene00000632	0.399012	-2.03418	3.72382	-0.546261	0.584887	NA
WBGene00000633	1.43012	1.4567	1.87013	0.778929	0.436022	0.999989
WBGene00000634	127.261	0.918635	0.451462	2.0348	0.0418707	0.999989
WBGene00000636	873.825	1.11745	0.59054	1.89225	0.0584583	0.999989
WBGene00000637	54.0175	0.761476	0.50307	1.51366	0.130113	0.999989
WBGene00000638	3335.58	1.13169	0.636576	1.77778	0.0754399	0.999989
WBGene00000639	1592.48	1.52532	0.651814	2.34012	0.0192776	0.999989
WBGene00000640	4.64014	-0.1856	1.00956	-0.183842	0.854138	0.999989
WBGene00000641	538.18	0.911414	0.67824	1.34379	0.179016	0.999989
WBGene00000642	1.08486	-1.01933	2.07612	-0.490979	0.623441	NA
WBGene00000644	218.154	0.240062	0.398399	0.602567	0.546797	0.999989
WBGene00000645	42.4861	0.456367	0.512339	0.890752	0.373062	0.999989
WBGene00000646	101.465	0.540544	0.442387	1.22188	0.221753	0.999989
WBGene00000647	2375.1	1.22249	0.615432	1.98639	0.0469904	0.999989
WBGene00000648	2.63987	-0.35287	1.3943	-0.253079	0.800207	0.999989
WBGene00000649	4017.8	1.25405	1.04706	1.19768	0.231042	0.999989
WBGene00000650	7.56702	0.0604128	0.901053	0.0670468	0.946544	0.999989
WBGene00000651	3.2186	-1.31346	1.40567	-0.934401	0.350097	0.999989
WBGene00000652	744.189	0.348642	0.341333	1.02141	0.307058	0.999989
WBGene00000653	3040.99	1.21708	0.574767	2.11753	0.034215	0.999989
WBGene00000654	0.188758	0.0908444	4.05546	0.0224005	0.982128	NA
WBGene00000655	122.556	1.22396	0.574217	2.13153	0.0330455	0.999989
WBGene00000656	121656	0.143101	0.24926	0.574105	0.565897	0.999989
WBGene00000657	103437	0.114206	0.330473	0.345585	0.729654	0.999989
WBGene00000658	10.7044	0.231611	0.690709	0.335324	0.737381	0.999989
WBGene00000659	8.3719	-0.886408	0.784793	-1.12948	0.258696	0.999989
WBGene00000660	7.28074	-0.486541	1.00127	-0.485925	0.62702	0.999989
WBGene00000661	6.91322	0.135563	0.845147	0.160401	0.872565	0.999989
WBGene00000662	10.6373	0.193394	0.702417	0.275326	0.783066	0.999989
WBGene00000663	1175.27	1.10379	0.667069	1.65468	0.0979891	0.999989
WBGene00000664	148.099	0.771385	0.463628	1.6638	0.0961525	0.999989
WBGene00000665	363.536	0.75654	1.17418	0.644313	NA	NA
WBGene00000666	878.878	0.82209	0.600648	1.36867	0.171102	0.999989
WBGene00000667	13141.6	0.372785	0.339668	1.0975	0.272424	0.999989
WBGene00000668	111276	-0.154229	0.309232	-0.498748	0.617957	0.999989
WBGene00000669	8967.89	-0.221202	0.381131	-0.580383	0.561656	0.999989
WBGene00000670	3810	-0.116135	0.303369	-0.382816	0.701856	0.999989
WBGene00000671	3304.48	0.237015	0.29461	0.804504	0.421106	0.999989
WBGene00000672	1734.58	1.31609	0.702958	1.87221	0.0611769	0.999989
WBGene00000673	63828.3	-0.83582	0.458311	-1.8237	0.068198	0.999989
WBGene00000674	229.51	0.175031	0.299001	0.585385	0.558289	0.999989
WBGene00000675	48840	-0.0533247	0.377248	-0.141352	0.887592	0.999989
WBGene00000676	1.29611	-3.67512	3.10239	-1.18461	0.236173	0.999989
WBGene00000677	59013.8	-0.460844	0.342342	-1.34615	0.178254	0.999989
WBGene00000678	1471.28	1.26332	0.645225	1.95795	0.0502354	0.999989
WBGene00000679	4.55189	-0.42343	1.06323	-0.39825	0.690446	0.999989
WBGene00000680	95458.1	-0.562053	0.426928	-1.31651	0.188004	0.999989
WBGene00000681	1981.53	1.06682	0.650014	1.64122	0.100752	0.999989
WBGene00000682	3.57422	-0.686779	1.21212	-0.566592	0.570992	0.999989
WBGene00000683	921.074	1.30786	1.06447	1.22864	0.219205	0.999989
WBGene00000684	172.034	0.862442	0.448037	1.92494	0.0542374	0.999989
WBGene00000685	291.229	0.774908	0.454145	1.7063	0.0879518	0.999989
WBGene00000687	298.3	0.720745	0.495548	1.45444	0.145824	0.999989
WBGene00000688	0.309444	-0.588887	4.02481	-0.146314	0.883673	NA
WBGene00000689	99.3319	1.64169	0.732631	2.24082	0.0250377	0.999989
WBGene00000690	46.0984	0.582609	0.379837	1.53384	0.125069	0.999989
WBGene00000691	1670.07	0.426194	0.537547	0.79285	0.427865	0.999989
WBGene00000692	3870.24	-0.123919	0.429649	-0.28842	0.773025	0.999989
WBGene00000693	125271	0.125878	0.250146	0.503218	0.614811	0.999989
WBGene00000694	813.552	0.977514	0.637797	1.53264	0.125364	0.999989
WBGene00000695	4.22927	0.530772	1.11183	0.477385	0.633088	0.999989
WBGene00000696	139639	-0.138779	0.242143	-0.573128	0.566558	0.999989
WBGene00000697	10.4876	0.248428	0.709718	0.350038	0.72631	0.999989
WBGene00000698	202196	-0.0636974	0.226236	-0.281553	0.778286	0.999989
WBGene00000699	4752.84	0.708211	0.502135	1.4104	0.158422	0.999989
WBGene00000700	37.175	1.16417	0.723038	1.61011	0.107374	0.999989
WBGene00000701	40.8514	0.817665	0.719604	1.13627	0.255843	0.999989
WBGene00000702	18.4296	-0.657229	0.85686	-0.767021	0.443069	0.999989
WBGene00000703	163248	-0.181664	0.420311	-0.432214	0.665586	0.999989
WBGene00000704	996.22	1.22919	0.625366	1.96555	0.049351	0.999989
WBGene00000705	63.9252	1.19702	0.78718	1.52064	0.12835	0.999989
WBGene00000706	4.78669	0.969623	1.06148	0.913462	0.360999	0.999989
WBGene00000707	6976.99	0.87666	0.510113	1.71856	0.0856944	0.999989
WBGene00000708	2639.32	-0.0960814	0.415751	-0.231103	0.817235	0.999989
WBGene00000709	0	NA	NA	NA	NA	NA
WBGene00000710	144.369	1.79603	0.732815	2.45086	0.0142515	0.999989
WBGene00000711	2484.5	1.26237	0.625755	2.01736	0.0436579	0.999989
WBGene00000712	137368	-0.139992	0.361543	-0.387208	0.698602	0.999989
WBGene00000713	189118	-0.545511	0.38053	-1.43356	0.151699	0.999989
WBGene00000714	494.886	-0.172234	0.430506	-0.400072	0.689103	0.999989
WBGene00000715	29851.9	0.342302	0.349578	0.979187	0.327487	0.999989
WBGene00000716	53480.6	-0.0747896	0.340163	-0.219864	0.825977	0.999989
WBGene00000717	1900.02	0.880145	0.632282	1.39201	0.163918	0.999989
WBGene00000718	957.569	1.23959	0.665802	1.8618	0.0626313	0.999989
WBGene00000719	4752.09	0.893723	0.644632	1.38641	0.165622	0.999989
WBGene00000720	24374.4	0.352716	0.582854	0.605153	0.545077	0.999989
WBGene00000721	2.77363	1.83457	1.34721	1.36175	0.173276	0.999989
WBGene00000722	10113.4	0.24826	0.576162	0.430886	0.666551	0.999989
WBGene00000723	937.945	0.59579	0.412226	1.4453	0.148373	0.999989
WBGene00000724	1.59045	-0.215782	1.78445	-0.120923	0.903752	0.999989
WBGene00000725	23.1294	1.1243	0.595078	1.88933	0.0588475	0.999989
WBGene00000726	770.427	-0.255069	0.283549	-0.89956	0.368355	0.999989
WBGene00000727	888.673	0.82112	0.486873	1.68652	0.0916958	0.999989
WBGene00000728	3637.53	0.255147	0.253791	1.00534	0.314733	0.999989
WBGene00000729	166.4	0.896657	0.726494	1.23422	0.217119	0.999989
WBGene00000730	350.178	1.40837	0.67905	2.07402	0.038077	0.999989
WBGene00000731	46.0936	-0.53893	0.61298	-0.879196	0.379295	0.999989
WBGene00000732	32864.8	0.183265	0.350413	0.522997	0.600977	0.999989
WBGene00000733	98126.2	0.11131	0.23178	0.480241	0.631056	0.999989
WBGene00000734	2755.07	1.13087	0.61885	1.82737	0.0676436	0.999989
WBGene00000735	1365.98	1.22234	0.646906	1.88952	0.0588218	0.999989
WBGene00000736	2.23796	1.93468	1.48638	1.3016	0.193053	0.999989
WBGene00000737	0.28409	0.0908444	4.05546	0.0224005	0.982128	NA
WBGene00000738	8.8029	0.36729	0.850504	0.43185	0.66585	0.999989
WBGene00000739	6200.53	0.0924387	0.363525	0.254284	0.799276	0.999989
WBGene00000740	2685.06	0.539904	0.484687	1.11392	0.265312	0.999989
WBGene00000741	984.455	0.451956	0.476378	0.948735	0.342755	0.999989
WBGene00000742	756.287	0.0751799	0.544984	0.137949	0.890281	0.999989
WBGene00000743	283.467	0.592935	0.63293	0.93681	0.348856	0.999989
WBGene00000744	0	NA	NA	NA	NA	NA
WBGene00000745	87.9128	0.854234	0.770456	1.10874	0.267543	0.999989
WBGene00000746	138.286	1.05104	0.589745	1.78219	0.0747179	0.999989
WBGene00000747	68.7771	1.07267	0.498657	2.15111	0.0314675	0.999989
WBGene00000748	1347.47	1.22639	0.634513	1.93281	0.05326	0.999989
WBGene00000749	199.127	-0.842979	0.54326	-1.5517	0.120733	0.999989
WBGene00000750	34.0055	0.332546	0.571249	0.582138	0.560474	0.999989
WBGene00000751	109204	-0.269498	0.310641	-0.867556	0.385638	0.999989
WBGene00000752	29285.3	-0.390677	0.356135	-1.09699	0.272645	0.999989
WBGene00000753	2089.41	0.734437	0.440895	1.66579	0.095756	0.999989
WBGene00000754	150601	-0.490931	0.391645	-1.25351	0.21002	0.999989
WBGene00000755	81.6825	0.646968	0.587904	1.10047	0.271129	0.999989
WBGene00000756	3.84306	-1.23841	1.18459	-1.04544	0.29582	0.999989
WBGene00000757	75075.9	-0.413285	0.358878	-1.15161	0.249483	0.999989
WBGene00000758	0.432038	-2.06857	4.0063	-0.51633	0.605624	NA
WBGene00000759	190.315	0.315762	0.362064	0.872114	0.383146	0.999989
WBGene00000760	18.4151	0.123189	0.552044	0.223152	0.823417	0.999989
WBGene00000761	1896.93	0.0626807	0.315649	0.198577	0.842593	0.999989
WBGene00000762	1546.8	-0.123506	0.267635	-0.461473	0.64446	0.999989
WBGene00000763	1294.64	-0.278741	0.249939	-1.11524	0.264749	0.999989
WBGene00000764	989.547	-0.350238	0.330302	-1.06036	0.288983	0.999989
WBGene00000765	3484.82	-0.00571548	0.28156	-0.0202993	0.983805	0.999989
WBGene00000766	2244.83	0.00223397	0.219067	0.0101976	0.991864	0.999989
WBGene00000767	4604.46	-0.0427534	0.228936	-0.186748	0.851858	0.999989
WBGene00000768	1229.2	-0.0133871	0.264392	-0.0506335	0.959618	0.999989
WBGene00000770	3092.83	0.208565	0.367127	0.568099	0.569968	0.999989
WBGene00000771	734.917	-0.456382	0.384336	-1.18746	0.235047	0.999989
WBGene00000772	6811.47	0.185636	0.401668	0.462163	0.643965	0.999989
WBGene00000773	4142.77	-0.238196	0.280394	-0.849505	0.3956	0.999989
WBGene00000774	992.107	-0.201471	0.257889	-0.781234	0.434665	0.999989
WBGene00000775	774.214	0.127915	0.317822	0.402472	0.687336	0.999989
WBGene00000776	54602.2	-0.0777429	0.270202	-0.287722	0.77356	0.999989
WBGene00000777	9071.58	0.124119	0.23397	0.530492	0.595771	0.999989
WBGene00000778	205.827	0.156437	0.307738	0.508346	0.611211	0.999989
WBGene00000779	15218.5	0.0493739	0.244769	0.201717	0.840138	0.999989
WBGene00000780	2326.26	0.37327	0.312253	1.19541	0.231928	0.999989
WBGene00000781	13323	-1.44722	0.686592	-2.10783	0.0350456	0.999989
WBGene00000782	1.711	1.42615	1.89343	0.753207	0.451325	0.999989
WBGene00000783	2001	-0.0502806	0.341835	-0.14709	0.883061	0.999989
WBGene00000784	7120.58	-0.51861	0.506674	-1.02356	0.306044	0.999989
WBGene00000785	19000.6	-0.00852105	0.315154	-0.0270378	0.97843	0.999989
WBGene00000786	27396.5	-0.15837	0.342861	-0.461906	0.644149	0.999989
WBGene00000787	3867.04	-0.191535	0.301852	-0.634533	0.525733	0.999989
WBGene00000788	16599.1	-0.660281	0.439283	-1.50309	0.132816	0.999989
WBGene00000789	6435.69	-0.0136655	0.257521	-0.0530654	0.95768	0.999989
WBGene00000792	389.609	0.0826823	0.280354	0.294921	0.768054	0.999989
WBGene00000793	1217.19	0.177314	0.341745	0.51885	0.603865	0.999989
WBGene00000794	7054.5	-0.518382	0.352887	-1.46897	0.14184	0.999989
WBGene00000795	1063.46	-0.400827	0.366079	-1.09492	0.273553	0.999989
WBGene00000796	6366.53	-0.16921	0.234864	-0.720459	0.471242	0.999989
WBGene00000797	587.11	-0.393537	0.260248	-1.51216	0.130492	0.999989
WBGene00000798	580.424	-0.101421	0.247417	-0.40992	0.681865	0.999989
WBGene00000799	833.405	0.0563907	0.41755	0.135051	0.892571	0.999989
WBGene00000800	9899.79	-0.183232	0.253347	-0.723243	0.469531	0.999989
WBGene00000801	387.5	-0.0730696	0.260898	-0.28007	0.779424	0.999989
WBGene00000802	91961.8	-0.256031	0.2875	-0.890543	0.373174	0.999989
WBGene00000803	925.759	0.157027	0.388595	0.404088	0.686148	0.999989
WBGene00000804	4238.78	-0.289738	0.340293	-0.851437	0.394527	0.999989
WBGene00000812	2717.15	0.0972678	0.327719	0.296802	0.766617	0.999989
WBGene00000813	3884	-0.301021	0.276263	-1.08962	0.275882	0.999989
WBGene00000814	5052.6	0.0738199	0.227084	0.325078	0.745122	0.999989
WBGene00000815	4361.41	-0.164547	0.237163	-0.693815	0.487798	0.999989
WBGene00000816	3157.29	-0.011368	0.255079	-0.0445666	0.964453	0.999989
WBGene00000817	3531.85	-0.0675428	0.237127	-0.284837	0.775769	0.999989
WBGene00000818	3200.79	-0.0954861	0.239542	-0.39862	0.690174	0.999989
WBGene00000819	73.9815	-0.513756	0.363593	-1.413	0.157657	0.999989
WBGene00000820	299.566	0.16416	0.307258	0.534275	0.593152	0.999989
WBGene00000821	12.7289	-0.16653	0.812737	-0.2049	0.83765	0.999989
WBGene00000822	11861.7	-0.239201	0.288646	-0.828699	0.407275	0.999989
WBGene00000829	0	NA	NA	NA	NA	NA
WBGene00000830	176.211	9.20782	1.05766	8.70585	3.15193e-18	2.11978e-14
WBGene00000831	3794.12	-0.449917	0.279083	-1.61212	0.106935	0.999989
WBGene00000832	985.843	-0.130701	0.233289	-0.560254	0.575306	0.999989
WBGene00000833	48128.8	0.0828598	0.283335	0.292444	0.769947	0.999989
WBGene00000834	4178.75	0.0954159	0.293993	0.324551	0.745521	0.999989
WBGene00000835	2379.15	-0.136312	0.448859	-0.303686	0.761367	0.999989
WBGene00000836	5826.57	-0.0113577	0.328296	-0.034596	0.972402	0.999989
WBGene00000837	8797.55	-0.0214606	0.323043	-0.0664326	0.947033	0.999989
WBGene00000838	11017.6	-0.0483343	0.250796	-0.192723	0.847176	0.999989
WBGene00000839	3954.08	-0.0699364	0.257244	-0.271867	0.785724	0.999989
WBGene00000840	4456.09	-0.0261646	0.250745	-0.104348	0.916894	0.999989
WBGene00000841	382.467	0.422564	0.307011	1.37638	0.168704	0.999989
WBGene00000843	5609.94	-0.292167	0.286903	-1.01835	0.308512	0.999989
WBGene00000845	535.542	0.224565	0.2511	0.894325	0.371148	0.999989
WBGene00000846	3724.24	0.155217	0.312462	0.496754	0.619362	0.999989
WBGene00000851	2.00106	-0.685784	1.62213	-0.422767	0.672465	0.999989
WBGene00000853	13.8451	0.274598	0.6126	0.44825	0.653973	0.999989
WBGene00000854	2741.01	-0.484409	0.341002	-1.42055	0.155449	0.999989
WBGene00000857	577.463	-0.263526	0.358116	-0.735868	0.461811	0.999989
WBGene00000858	165.254	0.16442	0.382172	0.430226	0.667031	0.999989
WBGene00000859	0.921455	-1.19185	2.19789	-0.542271	0.587632	NA
WBGene00000860	3.72062	-1.56223	1.13025	-1.3822	0.166909	0.999989
WBGene00000861	2.59688	-0.716409	1.68147	-0.42606	0.670064	0.999989
WBGene00000862	18.4514	-0.178961	0.632504	-0.28294	0.777223	0.999989
WBGene00000863	3722.8	0.0588916	0.331289	0.177765	0.858908	0.999989
WBGene00000864	54.8784	-0.433051	0.404041	-1.0718	0.28381	0.999989
WBGene00000865	13944.3	0.0093735	0.296005	0.0316667	0.974738	0.999989
WBGene00000866	7447.06	0.0734871	0.280779	0.261725	0.793533	0.999989
WBGene00000867	11238.3	0.162535	0.305869	0.531388	0.59515	0.999989
WBGene00000868	22015.9	-0.0589588	0.334394	-0.176315	0.860046	0.999989
WBGene00000869	21185.9	0.0937595	0.235251	0.398551	0.690224	0.999989
WBGene00000870	173.969	-0.316967	0.421726	-0.751595	0.452295	0.999989
WBGene00000871	8207.94	-0.0388156	0.261089	-0.148668	0.881815	0.999989
WBGene00000872	2996.55	0.0054814	0.426719	0.0128455	0.989751	0.999989
WBGene00000874	4346.46	-0.0600632	0.280905	-0.21382	0.830687	0.999989
WBGene00000875	7849.99	0.00189107	0.346855	0.00545207	0.99565	0.999989
WBGene00000876	4638.09	0.127237	0.247859	0.513344	0.607711	0.999989
WBGene00000877	6755.38	0.118951	0.248127	0.479396	0.631657	0.999989
WBGene00000878	2440.47	-0.268152	0.373711	-0.717538	0.473042	0.999989
WBGene00000879	6548.37	-0.330775	0.373116	-0.88652	0.375337	0.999989
WBGene00000880	2605.59	0.0846645	0.226631	0.373579	0.708717	0.999989
WBGene00000881	23405.3	-0.256623	0.338323	-0.758517	0.448142	0.999989
WBGene00000882	1336.84	-0.503744	0.434842	-1.15845	0.24668	0.999989
WBGene00000883	78177.3	-0.333096	0.341912	-0.974215	0.32995	0.999989
WBGene00000884	673.017	-0.0523683	0.259812	-0.201562	0.840259	0.999989
WBGene00000885	2304.75	-0.245688	0.305121	-0.805216	0.420695	0.999989
WBGene00000886	1555.25	-0.27711	0.29647	-0.934699	0.349943	0.999989
WBGene00000887	1709.49	-0.298304	0.291023	-1.02502	0.305355	0.999989
WBGene00000888	2053.36	-0.0253891	0.271822	-0.0934033	0.925583	0.999989
WBGene00000889	4564.42	-0.47074	0.369996	-1.27228	0.203272	0.999989
WBGene00000890	2766.26	0.0122058	0.225796	0.0540569	0.95689	0.999989
WBGene00000891	3220.95	-0.16526	0.23262	-0.71043	0.477437	0.999989
WBGene00000892	2370.07	-0.351754	0.280639	-1.2534	0.21006	0.999989
WBGene00000893	47.4681	1.13694	0.885419	1.28407	0.199118	0.999989
WBGene00000894	10104.5	-0.0207104	0.448515	-0.0461754	0.96317	0.999989
WBGene00000895	122.935	0.109957	0.344389	0.31928	0.749514	0.999989
WBGene00000896	4689.17	0.274252	0.27662	0.991438	0.321472	0.999989
WBGene00000897	1574.53	-0.0189667	0.297922	-0.0636635	0.949238	0.999989
WBGene00000898	2797.66	-0.145297	0.542972	-0.267597	0.78901	0.999989
WBGene00000899	1087.47	-0.0700909	0.35839	-0.195572	0.844946	0.999989
WBGene00000900	1610.05	-0.102827	0.350224	-0.293605	0.76906	0.999989
WBGene00000901	1745.47	0.0904136	0.36232	0.249541	0.802943	0.999989
WBGene00000902	53.1519	0.428258	0.54655	0.783567	0.433294	0.999989
WBGene00000903	188.609	0.422761	0.523615	0.807389	0.419442	0.999989
WBGene00000904	510.433	0.123423	0.325302	0.379409	0.704384	0.999989
WBGene00000905	165.234	0.180495	0.310089	0.582074	0.560517	0.999989
WBGene00000906	44.5702	0.529495	0.426258	1.24219	0.214165	0.999989
WBGene00000907	29.2087	0.0329728	0.541907	0.0608459	0.951482	0.999989
WBGene00000908	882.799	0.259236	0.434811	0.596204	0.551039	0.999989
WBGene00000910	666.399	-0.300657	0.255151	-1.17835	0.238657	0.999989
WBGene00000911	6406.2	0.0409959	0.407655	0.100565	0.919896	0.999989
WBGene00000912	3681.93	0.258948	0.451959	0.572945	0.566682	0.999989
WBGene00000913	16956.6	-0.0565273	0.376717	-0.150052	0.880723	0.999989
WBGene00000914	554.667	0.223403	0.427194	0.522953	0.601007	0.999989
WBGene00000915	143504	-0.157465	0.254283	-0.619249	0.535752	0.999989
WBGene00000917	1973.21	-0.147899	0.233299	-0.633946	0.526116	0.999989
WBGene00000920	156.7	0.511647	0.498459	1.02646	0.304676	0.999989
WBGene00000928	437.431	0.296938	0.711615	0.417273	0.676479	0.999989
WBGene00000929	784.11	-0.486142	0.344822	-1.40984	0.158588	0.999989
WBGene00000930	169.432	1.85306	0.562342	3.29526	0.000983309	0.400107
WBGene00000931	12468.4	0.0961298	0.351322	0.273623	0.784374	0.999989
WBGene00000932	8.53387	0.650604	0.871479	0.746552	0.455334	0.999989
WBGene00000933	4166.25	-0.288038	0.330264	-0.872145	0.383129	0.999989
WBGene00000934	41.788	0.0656021	0.564204	0.116274	0.907436	0.999989
WBGene00000935	9382.81	0.191553	0.501008	0.382336	0.702212	0.999989
WBGene00000936	411.713	0.130747	0.274753	0.475872	0.634166	0.999989
WBGene00000937	2182.15	-0.0481801	0.228062	-0.211259	0.832685	0.999989
WBGene00000938	3386.29	0.185313	0.440199	0.420976	0.673773	0.999989
WBGene00000939	6661.5	-0.0998326	0.3206	-0.311393	0.755502	0.999989
WBGene00000940	2356.8	0.0271198	0.232691	0.116548	0.907218	0.999989
WBGene00000941	3835.66	-0.171752	0.413613	-0.415248	0.67796	0.999989
WBGene00000942	3900.88	0.310944	0.396854	0.783523	0.43332	0.999989
WBGene00000950	159.298	0.307102	0.378036	0.812363	0.416583	0.999989
WBGene00000951	110.02	0.558894	0.320361	1.74457	0.0810591	0.999989
WBGene00000952	61.3202	0.19111	0.357337	0.534816	0.592777	0.999989
WBGene00000953	45.3019	0.160752	0.396717	0.405207	0.685325	0.999989
WBGene00000955	100.116	0.683643	0.366848	1.86356	0.0623837	0.999989
WBGene00000958	360.079	0.221542	0.348257	0.636146	0.524681	0.999989
WBGene00000959	1300.82	0.170157	0.292856	0.581028	0.561222	0.999989
WBGene00000960	18.1508	-0.209573	0.668196	-0.31364	0.753794	0.999989
WBGene00000961	1439.87	0.266755	0.420254	0.634746	0.525594	0.999989
WBGene00000962	11072.3	-0.0960823	0.463075	-0.207487	0.835629	0.999989
WBGene00000963	2276.1	0.165732	0.266805	0.621171	0.534487	0.999989
WBGene00000964	848.907	0.186645	0.338647	0.55115	0.581531	0.999989
WBGene00000965	3699.55	-0.21476	0.275512	-0.779492	0.43569	0.999989
WBGene00000966	419.51	-0.486799	0.358274	-1.35873	0.174231	0.999989
WBGene00000967	5243.45	-0.039376	0.309482	-0.127232	0.898757	0.999989
WBGene00000968	223.432	-0.388565	0.365898	-1.06195	0.288258	0.999989
WBGene00000969	453.508	-0.00693929	0.407223	-0.0170405	0.986404	0.999989
WBGene00000970	3151.03	-0.230038	0.247659	-0.92885	0.352967	0.999989
WBGene00000971	585.162	-0.285173	0.312908	-0.911363	0.362104	0.999989
WBGene00000972	53.0773	0.00998285	0.48251	0.0206894	0.983493	0.999989
WBGene00000973	1512.93	-0.565619	0.310935	-1.81909	0.068898	0.999989
WBGene00000974	2026.22	-0.406961	0.368455	-1.1045	0.269374	0.999989
WBGene00000975	2938.76	-0.119475	0.234383	-0.509742	0.610232	0.999989
WBGene00000976	3479.4	0.368889	0.274449	1.3441	0.178915	0.999989
WBGene00000977	1147.83	-0.303461	0.349843	-0.86742	0.385712	0.999989
WBGene00000978	68.0921	-0.000779568	0.478791	-0.0016282	0.998701	0.999989
WBGene00000979	18.4339	0.0122535	0.726311	0.0168709	0.98654	0.999989
WBGene00000980	697.075	-0.128971	0.281498	-0.458161	0.646837	0.999989
WBGene00000981	1559.99	-0.0770891	0.38655	-0.199429	0.841927	0.999989
WBGene00000982	2035.66	-0.24672	0.32336	-0.762988	0.445471	0.999989
WBGene00000983	1206.98	-0.21066	0.327498	-0.643241	0.520068	0.999989
WBGene00000984	2102.63	-0.202266	0.316329	-0.639415	0.522553	0.999989
WBGene00000985	6903.63	-0.07007	0.267322	-0.262119	0.79323	0.999989
WBGene00000986	59.6058	-1.60987	0.485087	-3.31872	0.000904309	0.388199
WBGene00000987	3222.57	-0.101725	0.24336	-0.418003	0.675945	0.999989
WBGene00000988	4973.33	-0.382238	0.505333	-0.756409	0.449404	0.999989
WBGene00000989	116.738	-1.44347	0.649381	-2.22284	0.0262263	0.999989
WBGene00000990	502.534	0.0672435	0.348916	0.192721	0.847177	0.999989
WBGene00000991	11239.8	-0.428634	0.293012	-1.46285	0.143508	0.999989
WBGene00000992	464.458	0.156518	0.303742	0.515299	0.606344	0.999989
WBGene00000993	1086.97	0.0278323	0.300002	0.0927736	0.926083	0.999989
WBGene00000994	2072.13	0.119275	0.295037	0.404269	0.686015	0.999989
WBGene00000995	1178.51	0.0927987	0.48146	0.192744	0.847159	0.999989
WBGene00000996	5208.9	-0.200056	0.245052	-0.816382	0.414282	0.999989
WBGene00000998	1234.86	0.0764086	0.495848	0.154097	0.877534	0.999989
WBGene00001000	13598.5	0.290149	0.284913	1.01838	0.308498	0.999989
WBGene00001001	5757.33	-0.0178593	0.232412	-0.0768432	0.938748	0.999989
WBGene00001002	3294.49	-0.0906542	0.264938	-0.342171	0.732222	0.999989
WBGene00001005	11506.8	0.431911	0.421175	1.02549	0.305132	0.999989
WBGene00001006	1329.28	-0.0125196	0.464371	-0.0269604	0.978491	0.999989
WBGene00001007	4116.16	0.0511741	0.306712	0.166847	0.86749	0.999989
WBGene00001008	2749.2	0.148569	0.258606	0.574497	0.565631	0.999989
WBGene00001016	4252.76	0.0136562	0.347598	0.0392874	0.968661	0.999989
WBGene00001017	6668.23	-0.0167974	0.326964	-0.0513738	0.959028	0.999989
WBGene00001018	4096.41	-0.271301	0.32011	-0.847524	0.396703	0.999989
WBGene00001019	3853.75	0.184003	0.249097	0.73868	0.460102	0.999989
WBGene00001020	2976.83	-0.111881	0.286435	-0.390599	0.696094	0.999989
WBGene00001021	648.549	-0.455071	0.398358	-1.14237	0.253301	0.999989
WBGene00001022	1322.96	-0.496567	0.346274	-1.43403	0.151564	0.999989
WBGene00001023	14108.6	0.0144923	0.332453	0.0435921	0.96523	0.999989
WBGene00001025	3522.7	0.156441	0.289859	0.539715	0.589394	0.999989
WBGene00001026	4135.18	0.0892281	0.295177	0.302286	0.762434	0.999989
WBGene00001027	2494.27	-0.121559	0.243914	-0.498367	0.618225	0.999989
WBGene00001028	4135.48	-0.18971	0.26605	-0.713061	0.475808	0.999989
WBGene00001029	12321	-0.0664217	0.238643	-0.278331	0.780758	0.999989
WBGene00001030	15532.5	-0.106108	0.248277	-0.427378	0.669104	0.999989
WBGene00001031	9273.59	0.0854958	0.252254	0.338927	0.734665	0.999989
WBGene00001032	1285.67	-0.0404414	0.228875	-0.176696	0.859747	0.999989
WBGene00001033	1665.1	-0.217788	0.359321	-0.606111	0.544441	0.999989
WBGene00001034	3203.79	0.00337708	0.216737	0.0155815	0.987568	0.999989
WBGene00001035	3140.32	-0.154593	0.233319	-0.662585	0.507597	0.999989
WBGene00001036	771.204	0.427174	0.365305	1.16936	0.242258	0.999989
WBGene00001037	16737.7	-0.057436	0.232594	-0.246937	0.804957	0.999989
WBGene00001038	15707	0.381548	0.290372	1.314	0.188848	0.999989
WBGene00001039	1504.44	-0.281779	0.411955	-0.684004	0.493972	0.999989
WBGene00001040	4273.49	-0.248145	0.326836	-0.759233	0.447713	0.999989
WBGene00001041	4731.23	-0.436269	0.367884	-1.18589	0.235667	0.999989
WBGene00001042	774.707	0.433989	0.275593	1.57475	0.115315	0.999989
WBGene00001043	2967	0.192323	0.402666	0.477624	0.632918	0.999989
WBGene00001044	1273.12	0.094072	0.236309	0.398089	0.690565	0.999989
WBGene00001045	1280.42	0.0889235	0.23858	0.372719	0.709357	0.999989
WBGene00001046	1627.9	-0.0460342	0.239263	-0.1924	0.847429	0.999989
WBGene00001047	12359.6	-0.0455742	0.216233	-0.210764	0.833071	0.999989
WBGene00001048	2494.66	-0.37772	0.331254	-1.14027	0.254172	0.999989
WBGene00001049	2769.43	-0.0436947	0.280143	-0.155973	0.876054	0.999989
WBGene00001050	1188.85	-0.0853497	0.314683	-0.271225	0.786218	0.999989
WBGene00001051	4159.41	0.305247	0.387212	0.78832	0.43051	0.999989
WBGene00001052	101.225	0.202525	0.391072	0.517873	0.604547	0.999989
WBGene00001053	217.327	0.000431825	0.347371	0.00124312	0.999008	0.999989
WBGene00001054	287.815	0.128914	0.319193	0.403874	0.686305	0.999989
WBGene00001055	2346.34	0.027703	0.239499	0.115671	0.907914	0.999989
WBGene00001056	12851.3	-0.0134625	0.270022	-0.0498572	0.960236	0.999989
WBGene00001057	5564.2	-0.180191	0.255599	-0.704977	0.480824	0.999989
WBGene00001058	8788.18	-0.0843462	0.298165	-0.282884	0.777266	0.999989
WBGene00001059	262.69	0.545653	0.473374	1.15269	0.249038	0.999989
WBGene00001060	3166.89	-0.126528	0.237313	-0.533169	0.593917	0.999989
WBGene00001061	4269.34	0.0506829	0.336358	0.150681	0.880227	0.999989
WBGene00001062	0.0680717	1.05262	4.05546	0.259556	0.795207	NA
WBGene00001063	151.846	0.692394	0.330522	2.09485	0.0361842	0.999989
WBGene00001064	282.003	0.298005	0.604249	0.493182	0.621884	0.999989
WBGene00001065	108.513	0.267628	1.48266	0.180505	0.856756	0.999989
WBGene00001066	2711.72	1.1928	1.04637	1.13994	0.25431	0.999989
WBGene00001067	2076	1.12558	0.687496	1.63722	0.101584	0.999989
WBGene00001068	257.408	0.357875	0.46045	0.777228	0.437024	0.999989
WBGene00001069	153.738	0.276269	0.791911	0.348863	0.727192	0.999989
WBGene00001070	220.273	0.131477	0.672511	0.195502	0.845	0.999989
WBGene00001071	249.441	0.074356	0.48958	0.151877	0.879284	0.999989
WBGene00001072	284.86	0.0254038	0.410355	0.0619069	0.950637	0.999989
WBGene00001073	6178.04	0.322611	0.255247	1.26392	0.20626	0.999989
WBGene00001074	2811.94	1.11778	0.69836	1.60057	0.109471	0.999989
WBGene00001075	8.20144	0.0384556	0.863698	0.0445244	0.964486	0.999989
WBGene00001076	103.769	0.144623	0.398291	0.363109	0.716524	0.999989
WBGene00001077	2031.29	0.389437	0.291833	1.33445	0.182056	0.999989
WBGene00001078	272.434	-0.02724	0.29752	-0.0915569	0.92705	0.999989
WBGene00001079	30.027	0.150928	0.578994	0.260673	0.794344	0.999989
WBGene00001080	1279.09	-0.052402	0.39085	-0.134072	0.893346	0.999989
WBGene00001081	1861.42	0.139563	0.537098	0.259847	0.794982	0.999989
WBGene00001082	2018.02	0.0513078	0.291847	0.175803	0.860448	0.999989
WBGene00001085	5947.47	-0.106414	0.316659	-0.336052	0.736832	0.999989
WBGene00001086	2021.9	-0.0896656	0.281267	-0.318792	0.749884	0.999989
WBGene00001087	3086.88	-0.0540347	0.429675	-0.125757	0.899924	0.999989
WBGene00001088	5800.71	-0.0205838	0.262597	-0.0783857	0.937521	0.999989
WBGene00001089	1415.51	-0.0256877	0.337822	-0.0760391	0.939388	0.999989
WBGene00001090	2786.72	-0.0185879	0.280217	-0.0663338	0.947112	0.999989
WBGene00001091	2070.37	0.351507	0.306666	1.14622	0.251704	0.999989
WBGene00001092	2058.96	0.217086	0.291512	0.744689	0.45646	0.999989
WBGene00001093	7036.71	0.00152866	0.29288	0.0052194	0.995836	0.999989
WBGene00001094	16207.9	0.0167158	0.217399	0.0768901	0.938711	0.999989
WBGene00001095	1648.42	-0.104616	0.229449	-0.455947	0.648428	0.999989
WBGene00001096	4.78399	0.606724	0.994754	0.609924	0.541912	0.999989
WBGene00001099	5905.42	0.344068	0.322225	1.06779	0.285617	0.999989
WBGene00001101	1066.63	0.0529019	0.336321	0.157296	0.875012	0.999989
WBGene00001102	4094.3	-0.0748665	0.294782	-0.253972	0.799517	0.999989
WBGene00001103	2.34792	-0.565798	1.39793	-0.404739	0.685669	0.999989
WBGene00001104	26.8299	-0.527528	0.541265	-0.97462	0.329749	0.999989
WBGene00001105	81.8416	0.0665832	0.370704	0.179613	0.857456	0.999989
WBGene00001106	0.399012	-2.03418	3.72382	-0.546261	0.584887	NA
WBGene00001107	6.82358	-1.24113	0.851483	-1.45761	0.144947	0.999989
WBGene00001108	3.815	-0.246116	1.0574	-0.232756	0.815951	0.999989
WBGene00001109	28.6328	0.534926	0.542743	0.985598	0.324331	0.999989
WBGene00001110	1959.22	-0.0769087	0.346791	-0.221772	0.824491	0.999989
WBGene00001111	11.5399	-0.61956	0.717549	-0.86344	0.387896	0.999989
WBGene00001112	4038.93	0.0132023	0.281223	0.0469458	0.962556	0.999989
WBGene00001113	847.826	0.136437	0.281163	0.485259	0.627493	0.999989
WBGene00001115	374.709	0.172896	0.328525	0.526279	0.598694	0.999989
WBGene00001116	337.763	0.471664	0.398176	1.18456	0.236191	0.999989
WBGene00001117	53.0707	0.193848	0.369863	0.524107	0.600204	0.999989
WBGene00001118	124.972	0.418041	0.323892	1.29068	0.196814	0.999989
WBGene00001119	335.111	0.0361231	0.251423	0.143674	0.885758	0.999989
WBGene00001121	29.4786	0.132029	0.487967	0.270569	0.786723	0.999989
WBGene00001122	66.7616	0.288766	0.35633	0.810389	0.417717	0.999989
WBGene00001123	178.482	0.657843	0.415917	1.58167	0.113725	0.999989
WBGene00001127	48.562	-1.25172	0.412951	-3.03117	0.00243607	0.618357
WBGene00001129	22.0488	0.346405	0.505056	0.685873	0.492793	0.999989
WBGene00001130	2710.94	-0.0136183	0.409367	-0.0332666	0.973462	0.999989
WBGene00001131	2675.69	0.20794	0.317927	0.654048	0.513081	0.999989
WBGene00001132	4703.88	0.494716	0.340939	1.45104	0.146768	0.999989
WBGene00001133	15.7309	0.163915	0.609492	0.268937	0.787978	0.999989
WBGene00001134	5514.37	-0.00138906	0.274848	-0.00505393	0.995968	0.999989
WBGene00001135	138.683	0.144692	0.310237	0.466393	0.640934	0.999989
WBGene00001136	40.3928	-0.382979	0.520595	-0.735655	0.46194	0.999989
WBGene00001137	42211.6	0.178143	0.313744	0.567798	0.570172	0.999989
WBGene00001145	786.984	0.239992	0.379504	0.632384	0.527136	0.999989
WBGene00001147	2.71906	0.1939	1.61655	0.119947	0.904525	0.999989
WBGene00001148	685.068	0.444457	0.394556	1.12647	0.259965	0.999989
WBGene00001149	9572.41	0.627428	0.334121	1.87785	0.0604018	0.999989
WBGene00001150	282.645	-0.66302	0.352834	-1.87912	0.0602274	0.999989
WBGene00001151	1712.78	-0.0497601	0.25928	-0.191917	0.847808	0.999989
WBGene00001152	614.442	-0.412784	0.320618	-1.28747	0.197932	0.999989
WBGene00001153	5408.18	-0.220121	0.249643	-0.881743	0.377916	0.999989
WBGene00001154	3156.55	-0.150622	0.266625	-0.56492	0.572128	0.999989
WBGene00001155	36601.9	-0.373238	0.528832	-0.705777	0.480327	0.999989
WBGene00001156	6285.98	0.316823	0.571182	0.554681	0.579113	0.999989
WBGene00001157	752.886	-0.33908	0.269004	-1.2605	0.207489	0.999989
WBGene00001158	1412.47	-0.202383	0.357401	-0.566264	0.571214	0.999989
WBGene00001159	203.911	0.519879	0.391805	1.32688	0.184547	0.999989
WBGene00001160	4069.29	0.0512882	0.349382	0.146797	0.883292	0.999989
WBGene00001161	2798.76	-0.117967	0.244167	-0.483141	0.628996	0.999989
WBGene00001162	941.05	0.138002	0.338624	0.407536	0.683614	0.999989
WBGene00001163	387.781	0.613868	0.311969	1.96772	0.0491005	0.999989
WBGene00001164	314.359	0.203349	0.25177	0.807677	0.419277	0.999989
WBGene00001165	321.128	-0.280218	0.332197	-0.843531	0.398931	0.999989
WBGene00001166	8537.5	0.0136974	0.329367	0.041587	0.966828	0.999989
WBGene00001167	221085	0.0778615	0.266174	0.292522	0.769888	0.999989
WBGene00001168	486962	0.175388	0.295765	0.592998	0.553183	0.999989
WBGene00001169	30500.8	0.477766	0.35265	1.35479	0.175485	0.999989
WBGene00001170	34.1452	-0.158513	0.424536	-0.373379	0.708866	0.999989
WBGene00001171	144.178	0.193038	0.350158	0.551288	0.581437	0.999989
WBGene00001172	1974	0.188453	0.504583	0.373483	0.708789	0.999989
WBGene00001173	15014.4	0.056037	0.292768	0.191404	0.848209	0.999989
WBGene00001174	80.1126	0.381614	0.467196	0.816817	0.414033	0.999989
WBGene00001175	212.741	-0.139207	0.393944	-0.353367	0.723813	0.999989
WBGene00001177	3619.42	0.21214	0.385316	0.550561	0.581934	0.999989
WBGene00001178	896.064	0.41176	0.463964	0.887482	0.374819	0.999989
WBGene00001179	800.849	0.119435	0.352878	0.33846	0.735016	0.999989
WBGene00001182	716.129	0.585888	0.418179	1.40105	0.161201	0.999989
WBGene00001184	836.192	-0.345084	0.480309	-0.718462	0.472472	0.999989
WBGene00001185	28.5912	0.192333	0.488614	0.393631	0.693854	0.999989
WBGene00001186	734.394	-0.030078	0.506399	-0.0593958	0.952637	0.999989
WBGene00001187	733.702	0.312724	0.463284	0.675016	0.499666	0.999989
WBGene00001188	318.897	0.489603	0.397874	1.23055	0.218492	0.999989
WBGene00001189	2602.87	0.110004	0.35253	0.312042	0.755009	0.999989
WBGene00001190	225.481	0.262391	0.325038	0.807264	0.419514	0.999989
WBGene00001193	535.284	0.11389	0.31492	0.361649	0.717615	0.999989
WBGene00001194	6400.98	0.0901042	0.468246	0.192429	0.847406	0.999989
WBGene00001196	2135.46	0.284143	0.455332	0.624035	0.532604	0.999989
WBGene00001202	185.793	0.359287	0.397158	0.904645	0.365654	0.999989
WBGene00001204	50.3185	0.0333911	0.386958	0.0862912	0.931235	0.999989
WBGene00001207	138.396	0.299725	0.41819	0.71672	0.473547	0.999989
WBGene00001208	1720.96	0.222865	0.467633	0.476581	0.63366	0.999989
WBGene00001209	16644.7	-0.0144261	0.27371	-0.052706	0.957966	0.999989
WBGene00001210	36.2096	0.194659	0.485118	0.401261	0.688228	0.999989
WBGene00001211	34.0092	0.488461	0.568913	0.858586	0.390569	0.999989
WBGene00001214	3052.44	0.0208869	0.375091	0.055685	0.955593	0.999989
WBGene00001215	2512.87	0.0470898	0.434918	0.108273	0.913779	0.999989
WBGene00001223	0.216019	-0.734834	4.08047	-0.180086	0.857085	NA
WBGene00001224	3286.09	0.0380447	0.340427	0.111756	0.911017	0.999989
WBGene00001225	12827.7	0.0273388	0.229916	0.118908	0.905348	0.999989
WBGene00001226	17184	-0.054696	0.235545	-0.23221	0.816375	0.999989
WBGene00001227	11700.8	-0.0990656	0.224329	-0.441608	0.658773	0.999989
WBGene00001228	8999.26	-0.0374222	0.226953	-0.16489	0.869031	0.999989
WBGene00001229	8497.99	0.0419988	0.244924	0.171477	0.863848	0.999989
WBGene00001230	6325.57	-0.0589429	0.21395	-0.275499	0.782933	0.999989
WBGene00001231	5417.97	-0.143199	0.296732	-0.482588	0.629388	0.999989
WBGene00001232	6919.59	0.0266081	0.22886	0.116264	0.907444	0.999989
WBGene00001233	4924.18	0.177011	0.240547	0.73587	0.46181	0.999989
WBGene00001234	4626.56	0.204716	0.304855	0.67152	0.501889	0.999989
WBGene00001235	1299.93	-0.195201	0.237367	-0.82236	0.410872	0.999989
WBGene00001236	1493.66	0.23742	0.314566	0.754753	0.450397	0.999989
WBGene00001237	2.96745	0.0596473	1.3158	0.0453316	0.963843	0.999989
WBGene00001239	21085.7	0.491588	0.406576	1.20909	0.226627	0.999989
WBGene00001240	14435.2	0.793641	0.450758	1.76068	0.0782926	0.999989
WBGene00001241	4682.21	0.369358	0.31039	1.18998	0.234054	0.999989
WBGene00001242	175.39	-0.0278245	0.429159	-0.064835	0.948305	0.999989
WBGene00001243	17098.3	0.147629	0.442417	0.333688	0.738615	0.999989
WBGene00001244	27930	0.523832	0.36761	1.42497	0.154166	0.999989
WBGene00001245	219.55	0.458087	0.384791	1.19048	0.233857	0.999989
WBGene00001246	480.58	-0.0564284	0.410411	-0.137492	0.890642	0.999989
WBGene00001247	694.468	0.359226	0.343518	1.04573	0.295687	0.999989
WBGene00001248	619.611	0.167822	0.256466	0.654365	0.512876	0.999989
WBGene00001249	318.121	0.404542	0.433505	0.93319	0.350722	0.999989
WBGene00001250	1104.69	0.252545	0.245995	1.02663	0.304596	0.999989
WBGene00001251	1513.12	0.24956	0.266717	0.935673	0.349442	0.999989
WBGene00001252	31.9538	-0.37917	0.444311	-0.85339	0.393443	0.999989
WBGene00001253	88.2448	0.253426	0.403451	0.628147	0.529908	0.999989
WBGene00001258	5941.49	-0.00748059	0.364207	-0.0205394	0.983613	0.999989
WBGene00001259	13361.4	-0.0756843	0.294841	-0.256695	0.797414	0.999989
WBGene00001262	7439.67	0.0147011	0.277473	0.0529819	0.957746	0.999989
WBGene00001263	24176.8	0.0566824	0.341422	0.166018	0.868143	0.999989
WBGene00001281	3433.93	-0.0989175	0.258831	-0.38217	0.702335	0.999989
WBGene00001284	4216.95	-0.210913	0.231829	-0.909776	0.362941	0.999989
WBGene00001303	10636.9	0.217284	0.2586	0.84023	0.40078	0.999989
WBGene00001309	2486.45	-0.0786385	0.261568	-0.300643	0.763687	0.999989
WBGene00001310	4.26211	-0.184584	1.24276	-0.148527	0.881927	0.999989
WBGene00001311	20.1713	-0.126302	0.510355	-0.24748	0.804537	0.999989
WBGene00001320	7456.83	0.118366	0.361587	0.327353	0.743401	0.999989
WBGene00001324	2612.96	0.142698	0.389427	0.36643	0.714044	0.999989
WBGene00001325	789.268	-0.0583021	0.35714	-0.163247	0.870324	0.999989
WBGene00001328	7354.37	0.247319	0.407891	0.606336	0.544292	0.999989
WBGene00001329	4043.03	0.0609199	0.35986	0.169288	0.86557	0.999989
WBGene00001330	3325.77	0.329411	0.353471	0.931933	0.351371	0.999989
WBGene00001331	3437.64	0.351313	0.263392	1.33381	0.182268	0.999989
WBGene00001332	3149.82	-0.326446	0.299539	-1.08983	0.275788	0.999989
WBGene00001333	16370.5	0.158315	0.353237	0.448183	0.654021	0.999989
WBGene00001334	4717.84	-0.027494	0.217599	-0.126352	0.899453	0.999989
WBGene00001335	749.824	-0.0558809	0.233893	-0.238916	0.811171	0.999989
WBGene00001336	9833.96	-0.0789885	0.231353	-0.34142	0.732787	0.999989
WBGene00001337	14312.2	0.0182587	0.297268	0.0614217	0.951023	0.999989
WBGene00001338	1815.51	-0.363853	0.315752	-1.15234	0.249182	0.999989
WBGene00001340	4463.24	0.0256645	0.267607	0.0959037	0.923597	0.999989
WBGene00001345	828.615	0.379323	0.518534	0.73153	0.464456	0.999989
WBGene00001352	5300.1	-0.0737169	0.305631	-0.241196	0.809404	0.999989
WBGene00001358	1211.81	-0.34565	0.353212	-0.97859	0.327782	0.999989
WBGene00001365	687.968	0.0456336	0.30567	0.14929	0.881325	0.999989
WBGene00001366	755.603	0.0661257	0.283444	0.233294	0.815533	0.999989
WBGene00001368	583.2	0.226768	0.464139	0.488578	0.62514	0.999989
WBGene00001371	2222.27	-0.204664	0.325922	-0.627954	0.530034	0.999989
WBGene00001372	7269.04	-0.548585	0.401469	-1.36644	0.1718	0.999989
WBGene00001373	57.1875	0.529781	0.443271	1.19516	0.232023	0.999989
WBGene00001374	175.07	0.176967	0.415391	0.426026	0.670089	0.999989
WBGene00001377	45.5805	-0.527863	0.507992	-1.03912	0.29875	0.999989
WBGene00001385	31575.1	0.174108	0.225649	0.771586	0.44036	0.999989
WBGene00001386	120529	0.0693633	0.23224	0.298671	0.765191	0.999989
WBGene00001387	803.094	-0.0787836	0.379486	-0.207606	0.835537	0.999989
WBGene00001388	28.4501	-1.1613	0.596409	-1.94716	0.0515162	0.999989
WBGene00001389	525.211	-0.632771	0.421963	-1.49959	0.133721	0.999989
WBGene00001390	4459.27	0.357988	0.434374	0.824146	0.409856	0.999989
WBGene00001391	178.26	-0.418088	0.515732	-0.810668	0.417556	0.999989
WBGene00001392	2966.3	-0.0488435	0.252788	-0.193219	0.846787	0.999989
WBGene00001393	17764.4	-0.188346	0.22155	-0.850125	0.395256	0.999989
WBGene00001394	39556.5	0.129486	0.300106	0.431467	0.666129	0.999989
WBGene00001395	7018.8	0.0917282	0.309953	0.295942	0.767274	0.999989
WBGene00001396	16016.1	0.0937978	0.260879	0.359545	0.719188	0.999989
WBGene00001397	1957.44	-1.07101	0.648306	-1.65202	0.0985308	0.999989
WBGene00001398	24391.6	0.191231	0.270062	0.7081	0.478883	0.999989
WBGene00001399	1206.64	-1.14716	0.481369	-2.38313	0.0171663	0.999989
WBGene00001400	10.3001	-0.0420378	0.70739	-0.0594266	0.952612	0.999989
WBGene00001401	1231.53	-0.113293	0.267683	-0.423236	0.672123	0.999989
WBGene00001402	1193.8	-0.0685354	0.264739	-0.258879	0.795728	0.999989
WBGene00001403	1935.11	0.0234611	0.303752	0.0772378	0.938434	0.999989
WBGene00001404	7129.65	-0.0649839	0.243967	-0.266363	0.789959	0.999989
WBGene00001405	5577.45	0.00379105	0.223365	0.0169724	0.986459	0.999989
WBGene00001406	915.053	0.204059	0.229276	0.890015	0.373458	0.999989
WBGene00001410	276.822	0.286876	0.492869	0.582054	0.56053	0.999989
WBGene00001411	4122.3	-0.142403	0.219286	-0.649393	0.516084	0.999989
WBGene00001412	5380.16	-0.206441	0.238175	-0.866762	0.386072	0.999989
WBGene00001413	3115.56	-0.175973	0.242606	-0.725343	0.468241	0.999989
WBGene00001414	360.19	-0.118231	0.341549	-0.346162	0.729221	0.999989
WBGene00001423	37754.2	-0.359906	0.304396	-1.18236	0.237062	0.999989
WBGene00001424	411.562	-0.280369	0.418386	-0.67012	0.502781	0.999989
WBGene00001425	1038.38	-0.368256	0.33663	-1.09395	0.273977	0.999989
WBGene00001426	7045.79	-0.24991	0.272898	-0.915764	0.359791	0.999989
WBGene00001427	14252.9	0.0372718	0.262455	0.142012	0.88707	0.999989
WBGene00001428	1418.76	-0.224162	0.45385	-0.493912	0.621369	0.999989
WBGene00001429	211.314	0.403194	0.563091	0.716037	0.473969	0.999989
WBGene00001430	699.885	-0.0478492	0.385039	-0.124271	0.901101	0.999989
WBGene00001431	16790.4	-0.314636	0.286695	-1.09746	0.27244	0.999989
WBGene00001432	43.9881	-0.261762	0.479177	-0.546274	0.584877	0.999989
WBGene00001433	1111.19	0.0460392	0.226221	0.203514	0.838733	0.999989
WBGene00001434	2.29208	0.636287	1.4405	0.441713	0.658697	0.999989
WBGene00001435	125.758	-0.216282	0.433779	-0.4986	0.618061	0.999989
WBGene00001436	47.2668	-0.218623	0.404089	-0.541028	0.588488	0.999989
WBGene00001437	31.4269	-0.0154685	0.59684	-0.0259172	0.979323	0.999989
WBGene00001438	151.928	0.480827	0.335383	1.43366	0.151668	0.999989
WBGene00001439	693.772	-0.308025	0.629631	-0.489215	0.62469	0.999989
WBGene00001440	43.408	0.304246	0.437154	0.69597	0.486448	0.999989
WBGene00001441	1726.45	0.337197	0.54776	0.615593	0.538163	0.999989
WBGene00001442	16.6529	0.273058	0.549346	0.497061	0.619146	0.999989
WBGene00001443	4147.72	-0.0181096	0.330198	-0.0548448	0.956262	0.999989
WBGene00001444	739.866	-0.589792	0.416761	-1.41518	0.157015	0.999989
WBGene00001445	68.3335	0.0694922	0.55487	0.12524	0.900333	0.999989
WBGene00001446	217.232	0.0980232	0.434478	0.225612	0.821503	0.999989
WBGene00001447	128.804	0.365382	0.52249	0.699309	0.484359	0.999989
WBGene00001448	326.088	-0.0448732	0.271854	-0.165064	0.868894	0.999989
WBGene00001449	625.79	-0.168346	0.261914	-0.642752	0.520385	0.999989
WBGene00001450	173.175	0.191518	0.299895	0.638616	0.523073	0.999989
WBGene00001451	218.414	-0.55041	0.330399	-1.66589	0.0957346	0.999989
WBGene00001452	943.549	-0.181775	0.286962	-0.633447	0.526442	0.999989
WBGene00001453	865.447	0.258822	0.245267	1.05527	0.291304	0.999989
WBGene00001454	353.922	0.0096023	0.366434	0.0262047	0.979094	0.999989
WBGene00001455	400.4	-0.134355	0.275753	-0.48723	0.626095	0.999989
WBGene00001456	185.456	0.288346	0.462218	0.62383	0.532739	0.999989
WBGene00001457	774.234	0.00451499	0.243708	0.0185263	0.985219	0.999989
WBGene00001458	213.456	0.0244882	0.277117	0.0883675	0.929585	0.999989
WBGene00001459	375.244	0.0468125	0.252044	0.185732	0.852655	0.999989
WBGene00001460	263.032	0.176513	0.386106	0.457161	0.647555	0.999989
WBGene00001461	631.424	-0.433762	0.367529	-1.18021	0.237916	0.999989
WBGene00001462	171.657	-0.0169959	0.365809	-0.046461	0.962943	0.999989
WBGene00001463	181.366	-0.569646	0.459466	-1.2398	0.215049	0.999989
WBGene00001464	121.023	-0.218314	0.330713	-0.660133	0.509169	0.999989
WBGene00001465	451.971	0.489057	0.32926	1.48532	0.137459	0.999989
WBGene00001466	101.417	-0.103126	0.341465	-0.302011	0.762644	0.999989
WBGene00001468	280.403	0.126408	0.326059	0.387683	0.698251	0.999989
WBGene00001470	969.081	-0.182788	0.377635	-0.484035	0.628361	0.999989
WBGene00001475	136.581	0.410288	0.459461	0.892977	0.37187	0.999989
WBGene00001476	1223.43	-0.681865	0.441984	-1.54274	0.122894	0.999989
WBGene00001477	8.65106	1.03489	1.51755	0.681951	0.49527	0.999989
WBGene00001478	837.694	-0.235322	0.464954	-0.506118	0.612774	0.999989
WBGene00001479	1663.42	0.026863	0.250368	0.107294	0.914555	0.999989
WBGene00001480	962.832	0.0881744	0.249206	0.353822	0.723473	0.999989
WBGene00001481	894.036	-0.288184	0.269383	-1.06979	0.284712	0.999989
WBGene00001482	1988.87	-0.293464	0.312259	-0.93981	0.347315	0.999989
WBGene00001483	98.9215	-0.0537282	0.371124	-0.144771	0.884891	0.999989
WBGene00001484	378.907	0.222226	0.46348	0.479473	0.631602	0.999989
WBGene00001485	2542.31	0.0984019	0.233381	0.421636	0.673291	0.999989
WBGene00001486	947.216	-0.371661	0.402795	-0.922705	0.356161	0.999989
WBGene00001487	543.967	-0.345276	0.402495	-0.857838	0.390982	0.999989
WBGene00001488	7239.24	0.154209	0.371846	0.414713	0.678352	0.999989
WBGene00001489	866.331	0.444122	0.388056	1.14448	0.252426	0.999989
WBGene00001490	227.595	0.396621	0.496398	0.798998	0.424292	0.999989
WBGene00001491	3426.58	0.208299	0.424322	0.490898	0.623498	0.999989
WBGene00001492	312.916	0.0739357	0.400247	0.184725	0.853444	0.999989
WBGene00001493	2807.61	0.0752984	0.575612	0.130814	0.895922	0.999989
WBGene00001494	438.294	0.225931	0.261217	0.864918	0.387084	0.999989
WBGene00001495	232.234	0.177712	0.29172	0.609188	0.5424	0.999989
WBGene00001496	4210.36	0.0747309	0.268471	0.278358	0.780738	0.999989
WBGene00001497	10574.3	-0.199978	0.282532	-0.707808	0.479064	0.999989
WBGene00001498	9045.21	0.102807	0.222088	0.46291	0.643429	0.999989
WBGene00001499	6276.02	-0.176344	0.254169	-0.693808	0.487803	0.999989
WBGene00001500	72.4716	0.0514373	0.580355	0.0886307	0.929375	0.999989
WBGene00001501	11534.9	0.142105	0.233316	0.60907	0.542478	0.999989
WBGene00001502	17181.3	0.0910991	0.229888	0.396277	0.691901	0.999989
WBGene00001503	13990.1	0.178746	0.325426	0.549268	0.582821	0.999989
WBGene00001505	1032.45	0.114368	0.246742	0.463514	0.642996	0.999989
WBGene00001506	117.851	0.827198	0.38523	2.14728	0.0317707	0.999989
WBGene00001507	153.521	0.111858	0.352652	0.317191	0.751099	0.999989
WBGene00001508	966.243	0.325242	0.312468	1.04088	0.297931	0.999989
WBGene00001509	4204.48	-0.139537	0.246968	-0.564998	0.572075	0.999989
WBGene00001510	2114.22	0.0365617	0.455227	0.0803153	0.935986	0.999989
WBGene00001511	6323.21	-0.0932999	0.282945	-0.329746	0.741592	0.999989
WBGene00001512	45.7568	-0.299319	0.409814	-0.730378	0.465159	0.999989
WBGene00001513	4127.4	-0.179506	0.261731	-0.685842	0.492813	0.999989
WBGene00001514	5963.73	-0.0197319	0.300137	-0.0657429	0.947583	0.999989
WBGene00001515	187.975	0.294726	0.313039	0.941499	0.346449	0.999989
WBGene00001516	1476.82	0.0861602	0.364091	0.236644	0.812933	0.999989
WBGene00001517	119.1	0.112127	0.33573	0.333978	0.738396	0.999989
WBGene00001518	247.062	0.166569	0.314093	0.530318	0.595892	0.999989
WBGene00001519	156.15	0.240796	0.341374	0.705374	0.480578	0.999989
WBGene00001520	8512.4	-0.0649444	0.22368	-0.290345	0.771552	0.999989
WBGene00001522	708.952	-0.261568	0.272278	-0.960664	0.336721	0.999989
WBGene00001523	515.91	-0.358551	0.516209	-0.694584	0.487316	0.999989
WBGene00001526	2979.56	0.0714579	0.431019	0.165788	0.868323	0.999989
WBGene00001527	6282.27	0.0752565	0.224361	0.335426	0.737304	0.999989
WBGene00001528	0.891498	1.24339	2.22525	0.558766	0.576321	NA
WBGene00001529	11.055	-0.130241	0.695248	-0.18733	0.851402	0.999989
WBGene00001530	5.43549	-1.1927	1.08907	-1.09516	0.273448	0.999989
WBGene00001531	6.99063	-0.397524	0.845618	-0.470099	0.638284	0.999989
WBGene00001532	8.67574	-0.126117	0.731614	-0.172381	0.863138	0.999989
WBGene00001533	4.00474	-0.0608784	1.12025	-0.0543436	0.956661	0.999989
WBGene00001534	4.29775	-0.53931	1.22446	-0.440448	0.659612	0.999989
WBGene00001535	33.2618	-0.591484	0.484827	-1.21999	0.222469	0.999989
WBGene00001536	67.7502	0.138494	0.353532	0.391745	0.695247	0.999989
WBGene00001537	159.498	0.0180669	0.461753	0.0391267	0.968789	0.999989
WBGene00001538	2058.76	0.241412	0.328012	0.735985	0.46174	0.999989
WBGene00001539	3.50969	-0.563146	1.27353	-0.442193	0.658349	0.999989
WBGene00001540	8.58052	0.484017	0.864798	0.559688	0.575692	0.999989
WBGene00001541	74.5757	0.160614	0.408594	0.393088	0.694254	0.999989
WBGene00001542	13.4443	-0.664249	0.691412	-0.960714	0.336696	0.999989
WBGene00001543	40.8656	-0.216037	0.504408	-0.428297	0.668435	0.999989
WBGene00001544	125.927	-0.185704	0.307954	-0.603023	0.546493	0.999989
WBGene00001545	4.44528	-0.0999245	1.02591	-0.0974009	0.922408	0.999989
WBGene00001546	101.899	-0.364139	0.474788	-0.766951	0.443111	0.999989
WBGene00001547	41.0229	0.275235	0.537519	0.512047	0.608618	0.999989
WBGene00001548	33.7952	0.123463	0.575504	0.21453	0.830133	0.999989
WBGene00001549	7.11779	-0.512479	1.05555	-0.485508	0.627316	0.999989
WBGene00001550	22.0614	-1.19474	0.525164	-2.27499	0.0229066	0.999989
WBGene00001551	29.1756	0.108097	0.454204	0.237992	0.811887	0.999989
WBGene00001552	19.9101	-0.0128874	0.597743	-0.0215601	0.982799	0.999989
WBGene00001553	33.3903	0.209806	0.452117	0.464052	0.64261	0.999989
WBGene00001554	8.79704	-0.609678	0.849108	-0.718022	0.472744	0.999989
WBGene00001555	93.0528	0.10447	0.386526	0.270279	0.786946	0.999989
WBGene00001556	20.204	-0.264777	0.597351	-0.443251	0.657584	0.999989
WBGene00001557	67.4001	-0.277847	0.346561	-0.801725	0.422712	0.999989
WBGene00001558	16862	0.0810335	0.274279	0.295442	0.767656	0.999989
WBGene00001559	1363.54	0.186154	0.320104	0.581541	0.560876	0.999989
WBGene00001560	3180.21	0.142006	0.498893	0.284642	0.775918	0.999989
WBGene00001561	4871.48	0.187485	0.400931	0.467624	0.640053	0.999989
WBGene00001562	2084.65	0.111686	0.473895	0.235677	0.813684	0.999989
WBGene00001563	4906.13	0.0629906	0.352635	0.178628	0.85823	0.999989
WBGene00001564	12314.6	-1.22032	1.10549	-1.10387	0.269649	0.999989
WBGene00001565	1693.64	0.085455	0.496499	0.172115	0.863347	0.999989
WBGene00001566	3181.22	-0.15158	0.277152	-0.546921	0.584433	0.999989
WBGene00001568	6271.84	-0.0719698	0.23953	-0.300462	0.763825	0.999989
WBGene00001569	2219.09	-0.131721	0.387821	-0.339644	0.734125	0.999989
WBGene00001570	288.363	0.307522	0.440904	0.69748	0.485502	0.999989
WBGene00001571	3360.13	0.0102289	0.271613	0.0376597	0.969959	0.999989
WBGene00001572	1263.72	0.3276	0.293966	1.11442	0.265101	0.999989
WBGene00001574	4979.83	0.107999	0.425141	0.254032	0.799471	0.999989
WBGene00001575	24.0551	-0.296427	0.516776	-0.573608	0.566233	0.999989
WBGene00001577	240.401	0.153829	0.396588	0.38788	0.698105	0.999989
WBGene00001578	1558.13	-0.017285	0.339664	-0.0508884	0.959414	0.999989
WBGene00001579	2250.58	-0.0232936	0.306186	-0.0760768	0.939358	0.999989
WBGene00001580	3895.75	0.0997481	0.353115	0.28248	0.777575	0.999989
WBGene00001581	8065.56	-0.191413	0.532993	-0.359129	0.719499	0.999989
WBGene00001582	6649.44	0.143411	0.278519	0.514906	0.606619	0.999989
WBGene00001583	816.036	-0.258819	0.297786	-0.869146	0.384767	0.999989
WBGene00001584	5657.47	-0.120163	0.241085	-0.498424	0.618185	0.999989
WBGene00001585	1757.86	0.0922584	0.263635	0.349947	0.726378	0.999989
WBGene00001586	26.3662	0.271175	0.495998	0.546726	0.584567	0.999989
WBGene00001587	44.1795	0.201113	0.403557	0.498351	0.618236	0.999989
WBGene00001588	84.8065	0.49989	0.377478	1.32429	0.185406	0.999989
WBGene00001589	3141.59	0.0540706	0.251502	0.214991	0.829774	0.999989
WBGene00001590	1379.05	-0.185201	0.312457	-0.592725	0.553365	0.999989
WBGene00001591	935.115	-0.350567	0.607748	-0.57683	0.564054	0.999989
WBGene00001592	830.603	0.14738	0.318779	0.462326	0.643848	0.999989
WBGene00001593	30.9118	-0.196122	0.445368	-0.44036	0.659677	0.999989
WBGene00001594	161.624	0.131367	0.280375	0.46854	0.639398	0.999989
WBGene00001595	36520.5	0.0563477	0.347753	0.162034	0.871279	0.999989
WBGene00001596	7737.01	0.0839883	0.50537	0.166192	0.868006	0.999989
WBGene00001597	9032.1	0.16258	0.420793	0.386367	0.699225	0.999989
WBGene00001598	34691.8	-0.176084	0.255991	-0.687853	0.491546	0.999989
WBGene00001599	9157.01	-0.33269	0.265762	-1.25183	0.210631	0.999989
WBGene00001600	3200.03	-0.124512	0.235857	-0.527911	0.597561	0.999989
WBGene00001601	9530.3	-0.0484588	0.226168	-0.214261	0.830344	0.999989
WBGene00001602	1319.61	-0.23796	0.344629	-0.690483	0.489891	0.999989
WBGene00001603	2620.99	-0.159589	0.365371	-0.436787	0.662266	0.999989
WBGene00001604	9922.91	-0.52926	0.332612	-1.59122	0.11156	0.999989
WBGene00001605	121.873	-0.199695	0.548161	-0.3643	0.715634	0.999989
WBGene00001606	7046.19	-0.0205618	0.356865	-0.0576179	0.954053	0.999989
WBGene00001607	23336.4	-0.233037	0.303795	-0.767089	0.443029	0.999989
WBGene00001608	60.5593	0.49184	0.523153	0.940146	0.347143	0.999989
WBGene00001609	6548.91	-0.03872	0.432591	-0.0895071	0.928679	0.999989
WBGene00001612	39.4061	0.198006	0.432088	0.458254	0.64677	0.999989
WBGene00001613	78.1613	-0.225791	0.384676	-0.586964	0.557228	0.999989
WBGene00001614	12.1143	0.806657	0.763026	1.05718	0.290429	0.999989
WBGene00001615	231.58	0.0622472	0.293598	0.212015	0.832095	0.999989
WBGene00001616	137.192	0.288883	0.388046	0.744455	0.456601	0.999989
WBGene00001617	364.841	0.0583	0.259527	0.22464	0.82226	0.999989
WBGene00001618	12.8857	0.372067	0.761865	0.488364	0.625292	0.999989
WBGene00001619	21.2498	-0.499399	0.520294	-0.95984	0.337136	0.999989
WBGene00001620	5430.63	0.316753	0.338953	0.934506	0.350043	0.999989
WBGene00001621	220.239	-0.0453611	0.331223	-0.136951	0.89107	0.999989
WBGene00001622	435.631	-0.0731731	0.31624	-0.231385	0.817016	0.999989
WBGene00001623	260.009	-0.342824	0.480021	-0.714187	0.475112	0.999989
WBGene00001624	93.811	-0.820845	0.485958	-1.68913	0.0911951	0.999989
WBGene00001625	75.9735	-0.109987	0.338316	-0.325102	0.745104	0.999989
WBGene00001626	26.8304	-0.0219571	0.517188	-0.0424548	0.966136	0.999989
WBGene00001627	687.575	0.201441	0.264199	0.762458	0.445787	0.999989
WBGene00001628	4431	0.128934	0.302317	0.426487	0.669753	0.999989
WBGene00001629	3493.3	0.242536	0.309152	0.78452	0.432735	0.999989
WBGene00001630	4661.56	0.22477	0.246099	0.913332	0.361068	0.999989
WBGene00001631	2039.55	0.09827	0.283901	0.346141	0.729236	0.999989
WBGene00001632	5980.58	0.0662159	0.277934	0.238243	0.811693	0.999989
WBGene00001633	2838.18	-0.234815	0.448458	-0.523605	0.600553	0.999989
WBGene00001635	5817.72	0.0201473	0.2297	0.0877114	0.930106	0.999989
WBGene00001636	590.788	-0.158498	0.255049	-0.62144	0.53431	0.999989
WBGene00001637	296.202	-0.0366516	0.285154	-0.128533	0.897728	0.999989
WBGene00001638	2277.56	0.0280781	0.268103	0.104729	0.916591	0.999989
WBGene00001639	244.525	-0.426892	0.305221	-1.39863	0.161923	0.999989
WBGene00001640	2.44096	-0.898033	1.34123	-0.669558	0.503139	0.999989
WBGene00001641	0	NA	NA	NA	NA	NA
WBGene00001642	0	NA	NA	NA	NA	NA
WBGene00001643	67.1135	-0.13302	0.445216	-0.298775	0.765112	0.999989
WBGene00001644	422.982	-0.0402693	0.245777	-0.163845	0.869853	0.999989
WBGene00001645	5337.43	0.0361414	0.239164	0.151116	0.879885	0.999989
WBGene00001646	521.109	-1.28335	0.43911	-2.92262	0.00347095	0.784428
WBGene00001647	5744.69	-0.144756	0.262226	-0.55203	0.580928	0.999989
WBGene00001648	4644.98	0.256071	0.399291	0.641315	0.521318	0.999989
WBGene00001649	2362	0.0631191	0.242084	0.260732	0.794299	0.999989
WBGene00001650	938.82	0.567034	0.401703	1.41158	0.158075	0.999989
WBGene00001651	2740.01	0.0692586	0.380925	0.181817	0.855727	0.999989
WBGene00001653	3677.5	-0.103387	0.377756	-0.273688	0.784324	0.999989
WBGene00001660	1491.28	-0.0681953	0.314198	-0.217046	0.828173	0.999989
WBGene00001661	3825.1	-0.523335	0.41162	-1.2714	0.203585	0.999989
WBGene00001662	4760.87	0.113287	0.229463	0.493704	0.621515	0.999989
WBGene00001663	79.7741	0.186023	0.353988	0.525507	0.59923	0.999989
WBGene00001664	50.9967	0.0670769	0.38653	0.173536	0.86223	0.999989
WBGene00001665	69.6454	0.318161	0.390841	0.814042	0.415621	0.999989
WBGene00001666	41.5283	0.21973	0.41869	0.524804	0.599719	0.999989
WBGene00001667	12.5684	0.530402	0.635255	0.834945	0.403749	0.999989
WBGene00001668	14.1017	-0.588047	0.624403	-0.941775	0.346308	0.999989
WBGene00001669	249.371	0.115501	0.285518	0.404533	0.685821	0.999989
WBGene00001670	11.8799	-0.767907	0.72431	-1.06019	0.289057	0.999989
WBGene00001671	39.2692	-1.02072	0.425061	-2.40135	0.0163347	0.999989
WBGene00001672	27.6739	-0.602061	0.521745	-1.15394	0.248525	0.999989
WBGene00001673	51.3077	-0.710892	0.564128	-1.26016	0.207612	0.999989
WBGene00001674	525.252	0.195256	0.325075	0.60065	0.548073	0.999989
WBGene00001675	45.7245	-0.161954	0.404797	-0.400087	0.689093	0.999989
WBGene00001676	32.2384	-0.46358	0.458878	-1.01025	0.312377	0.999989
WBGene00001677	75.4388	-0.0914373	0.446806	-0.204647	0.837848	0.999989
WBGene00001678	1660.12	0.0276255	0.35442	0.0779458	0.937871	0.999989
WBGene00001679	6886.83	0.19032	0.415233	0.458344	0.646705	0.999989
WBGene00001680	597.251	0.1979	0.311537	0.635238	0.525273	0.999989
WBGene00001681	30.3639	0.34321	0.557257	0.615892	0.537966	0.999989
WBGene00001682	2203.83	0.441337	0.298898	1.47655	0.139797	0.999989
WBGene00001683	10875.8	-0.198877	0.276731	-0.718667	0.472346	0.999989
WBGene00001684	8858.04	0.130535	0.29412	0.443816	0.657175	0.999989
WBGene00001685	14870.4	0.116888	0.356077	0.328267	0.74271	0.999989
WBGene00001686	5942.39	-0.310806	0.27655	-1.12387	0.261068	0.999989
WBGene00001687	176.659	0.0944782	0.308131	0.306617	0.759135	0.999989
WBGene00001688	894.611	-0.206712	0.251521	-0.82185	0.411162	0.999989
WBGene00001689	1728.61	-0.143492	0.225781	-0.635535	0.525079	0.999989
WBGene00001690	126.127	0.55539	0.55619	0.998562	0.318007	0.999989
WBGene00001691	63.5297	1.42085	0.751251	1.89131	0.0585827	0.999989
WBGene00001692	6070.26	0.00138376	0.275484	0.00502301	0.995992	0.999989
WBGene00001693	85.9323	-0.525404	0.54928	-0.956533	0.338803	0.999989
WBGene00001694	3472.31	0.254615	0.227019	1.12156	0.26205	0.999989
WBGene00001695	190.568	1.74186	1.17339	1.48447	0.137684	0.999989
WBGene00001696	2.61956	-0.555516	1.36681	-0.406432	0.684425	0.999989
WBGene00001697	1.05204	-2.51619	2.42832	-1.03618	0.300116	NA
WBGene00001698	3.49331	-0.485614	1.15361	-0.420954	0.673789	0.999989
WBGene00001699	2437.99	-0.150638	0.348476	-0.432276	0.665541	0.999989
WBGene00001700	16.6042	-1.20479	0.629049	-1.91526	0.0554597	0.999989
WBGene00001701	7.77273	0.961194	1.01517	0.946835	0.343723	0.999989
WBGene00001702	664.478	-0.253574	0.23909	-1.06058	0.288881	0.999989
WBGene00001703	656.217	1.03393	0.476327	2.17063	0.0299595	0.999989
WBGene00001704	10.2532	1.00662	0.729986	1.37895	0.167909	0.999989
WBGene00001705	9.30106	-0.504192	0.744304	-0.677401	0.498151	0.999989
WBGene00001706	0.216019	-0.734834	4.08047	-0.180086	0.857085	NA
WBGene00001707	202.014	0.0423577	0.451018	0.0939157	0.925176	0.999989
WBGene00001708	884.211	0.114418	0.284237	0.402544	0.687284	0.999989
WBGene00001709	407.846	0.19992	0.327626	0.610207	0.541724	0.999989
WBGene00001710	22.4367	0.994068	0.564385	1.76133	0.0781827	0.999989
WBGene00001711	4.26207	1.96329	1.26917	1.54691	0.121886	0.999989
WBGene00001712	9.73177	-0.0304682	0.734227	-0.041497	0.9669	0.999989
WBGene00001713	1227.18	0.790443	0.350191	2.25717	0.0239972	0.999989
WBGene00001714	181.348	1.55093	0.640275	2.42229	0.0154229	0.999989
WBGene00001715	4.07302	-0.31635	1.04733	-0.302055	0.76261	0.999989
WBGene00001716	293.474	1.17344	0.68279	1.71859	0.0856892	0.999989
WBGene00001717	68.8953	0.0013888	0.397603	0.00349292	0.997213	0.999989
WBGene00001718	2.65209	1.4813	1.31273	1.12841	0.259146	0.999989
WBGene00001719	170.057	0.354705	0.327244	1.08392	0.278402	0.999989
WBGene00001720	1.67537	-0.740045	2.06514	-0.358352	0.72008	0.999989
WBGene00001721	5.64244	-0.120205	0.882313	-0.136239	0.891632	0.999989
WBGene00001722	5.99253	-1.08419	0.968687	-1.11924	0.263037	0.999989
WBGene00001723	25.4087	-0.440283	0.47341	-0.930024	0.352359	0.999989
WBGene00001724	135.694	1.1505	0.599376	1.91949	0.0549218	0.999989
WBGene00001725	1822.3	1.08337	0.688952	1.57249	0.115837	0.999989
WBGene00001726	15.9525	0.0324287	0.574342	0.0564624	0.954973	0.999989
WBGene00001727	24.3792	-0.0294955	0.694648	-0.042461	0.966131	0.999989
WBGene00001728	1.1986	0.681016	2.45377	0.277538	0.781367	0.999989
WBGene00001729	7.4975	-1.24689	0.833625	-1.49575	0.134719	0.999989
WBGene00001730	470.567	0.566546	0.677033	0.836807	0.402701	0.999989
WBGene00001731	47.1486	-0.0125994	0.547661	-0.0230059	0.981646	0.999989
WBGene00001732	4.80916	-1.44478	1.24932	-1.15646	0.247494	0.999989
WBGene00001733	0.779546	-3.00117	2.9054	-1.03296	0.301622	NA
WBGene00001734	7.35207	-1.29659	0.863297	-1.50191	0.133121	0.999989
WBGene00001735	9.83909	-0.346955	0.707258	-0.490564	0.623735	0.999989
WBGene00001736	71.4915	1.14435	0.416476	2.74769	0.00600168	0.987976
WBGene00001737	1.50049	0.77131	1.66999	0.461864	0.644179	0.999989
WBGene00001738	1.08636	1.11209	2.02397	0.549457	0.582692	NA
WBGene00001739	4.64782	-0.963288	1.15031	-0.837414	0.40236	0.999989
WBGene00001740	1331.25	-0.362698	0.304735	-1.19021	0.233965	0.999989
WBGene00001743	3804.26	-0.0151136	0.249847	-0.0604915	0.951764	0.999989
WBGene00001744	9682.78	0.10675	0.250872	0.425517	0.67046	0.999989
WBGene00001745	305.722	0.246417	0.491201	0.501663	0.615904	0.999989
WBGene00001746	1864.17	0.0487834	0.34737	0.140436	0.888315	0.999989
WBGene00001747	8951.57	0.0781724	0.264582	0.295457	0.767645	0.999989
WBGene00001748	16244.9	0.123999	0.274754	0.451308	0.651768	0.999989
WBGene00001749	6398.92	0.254223	0.277248	0.916949	0.359169	0.999989
WBGene00001750	17.9508	0.578916	0.598325	0.96756	0.333264	0.999989
WBGene00001751	58.2294	-0.0183732	0.537012	-0.0342138	0.972707	0.999989
WBGene00001752	818.021	-0.560797	0.500569	-1.12032	0.262577	0.999989
WBGene00001753	1293.95	-0.187148	0.376376	-0.497237	0.619022	0.999989
WBGene00001754	1142.81	-0.0992143	0.257189	-0.385764	0.699672	0.999989
WBGene00001755	5988.42	-0.562	0.341366	-1.64633	0.0996958	0.999989
WBGene00001756	8.5991	-0.483899	0.91473	-0.529007	0.5968	0.999989
WBGene00001757	101.76	0.336658	0.372991	0.902588	0.366744	0.999989
WBGene00001758	1358.57	0.0456337	0.466275	0.0978687	0.922037	0.999989
WBGene00001759	49.0763	0.23669	0.46085	0.513595	0.607535	0.999989
WBGene00001760	179.369	-0.834897	0.476088	-1.75366	0.0794885	0.999989
WBGene00001761	2803.97	0.188109	0.269052	0.699154	0.484456	0.999989
WBGene00001762	21.8482	0.439209	0.558939	0.785791	0.43199	0.999989
WBGene00001763	208.503	-0.27882	0.392582	-0.710221	0.477567	0.999989
WBGene00001764	150.595	-0.137005	0.323713	-0.42323	0.672128	0.999989
WBGene00001765	3.06369	1.21038	1.20037	1.00834	0.31329	0.999989
WBGene00001766	2.89058	1.84712	1.38642	1.33229	0.182765	0.999989
WBGene00001767	34.2306	1.33431	0.533631	2.50044	0.0124038	0.999989
WBGene00001768	1613.17	0.298961	0.439687	0.67994	0.496543	0.999989
WBGene00001769	60.8925	-0.356184	0.411504	-0.865565	0.386729	0.999989
WBGene00001770	439.597	-0.00420907	0.389073	-0.0108182	0.991368	0.999989
WBGene00001771	34.9709	0.0555067	0.459444	0.120813	0.903839	0.999989
WBGene00001772	422.233	-0.122552	0.485979	-0.252176	0.800905	0.999989
WBGene00001773	3.27875	-0.417222	1.28787	-0.323964	0.745965	0.999989
WBGene00001774	2452.78	0.0371953	0.349205	0.106514	0.915174	0.999989
WBGene00001775	3193.8	-0.21234	0.374308	-0.567287	0.570519	0.999989
WBGene00001776	1249.18	-0.00448159	0.335687	-0.0133505	0.989348	0.999989
WBGene00001777	55.4675	0.0584949	0.495186	0.118127	0.905967	0.999989
WBGene00001778	44.062	0.13932	0.394779	0.352906	0.724159	0.999989
WBGene00001779	9.63688	0.0516194	0.71081	0.0726206	0.942108	0.999989
WBGene00001780	8.77009	-0.00339102	0.739418	-0.00458606	0.996341	0.999989
WBGene00001781	43.6504	-0.979809	0.472	-2.07587	0.0379061	0.999989
WBGene00001782	8.643	-0.0688125	1.14899	-0.0598897	0.952244	0.999989
WBGene00001783	64.3775	-0.516092	0.439557	-1.17412	0.240347	0.999989
WBGene00001784	3531.52	-0.440491	0.41746	-1.05517	0.291348	0.999989
WBGene00001785	1.33362	-0.332733	1.88709	-0.176321	0.860042	0.999989
WBGene00001786	512.072	0.610882	0.420273	1.45354	0.146075	0.999989
WBGene00001787	618.714	-0.122952	0.473627	-0.259598	0.795174	0.999989
WBGene00001788	46.0232	-0.153382	0.457832	-0.335018	0.737611	0.999989
WBGene00001789	48.088	-0.360564	0.71387	-0.505083	0.6135	0.999989
WBGene00001790	1468.61	-0.0885517	0.329787	-0.268512	0.788306	0.999989
WBGene00001791	583.378	-0.255195	0.35346	-0.721991	0.4703	0.999989
WBGene00001792	74.6284	-0.0310265	0.399459	-0.0776715	0.938089	0.999989
WBGene00001793	8809.63	-0.0335336	0.279452	-0.119998	0.904485	0.999989
WBGene00001794	20179.3	0.0488992	0.243223	0.201046	0.840662	0.999989
WBGene00001795	3277.43	0.25577	0.309426	0.826596	0.408466	0.999989
WBGene00001796	457.913	-0.0351237	0.302943	-0.115942	0.907699	0.999989
WBGene00001803	114.26	0.266072	0.403013	0.660208	0.50912	0.999989
WBGene00001804	1.5889	-1.387	1.86992	-0.741742	0.458244	0.999989
WBGene00001805	66.4674	0.0537179	0.394843	0.136048	0.891783	0.999989
WBGene00001806	30.6486	0.312398	0.449176	0.695491	0.486747	0.999989
WBGene00001808	1623.77	-0.202439	0.306393	-0.660717	0.508794	0.999989
WBGene00001811	235.601	-0.296026	0.27345	-1.08256	0.279004	0.999989
WBGene00001812	3742.33	0.0290921	0.317222	0.0917091	0.926929	0.999989
WBGene00001813	3523.05	0.0165125	0.234608	0.0703833	0.943889	0.999989
WBGene00001814	3549.29	0.180014	0.292247	0.615963	0.537919	0.999989
WBGene00001815	3527.86	0.0882536	0.263179	0.335337	0.737371	0.999989
WBGene00001816	1167.77	-2.26746	0.250339	-9.05755	1.33418e-19	1.34592e-15
WBGene00001817	506.846	0.16366	0.269913	0.606343	0.544287	0.999989
WBGene00001818	0.362058	-1.90569	4.01795	-0.474293	0.635291	NA
WBGene00001819	4830.88	0.248293	0.314774	0.788798	0.43023	0.999989
WBGene00001820	99.5214	0.220228	0.431961	0.509834	0.610168	0.999989
WBGene00001821	111.987	-0.118648	0.457151	-0.259539	0.795219	0.999989
WBGene00001823	1210.13	-0.412414	0.416781	-0.989522	0.322408	0.999989
WBGene00001824	250.481	0.270992	0.521869	0.519273	0.60357	0.999989
WBGene00001827	9764.31	-0.0392518	0.290835	-0.134962	0.892642	0.999989
WBGene00001828	0.966389	2.21623	2.60264	0.851532	0.394474	NA
WBGene00001829	11652.7	-0.120725	0.396389	-0.304563	0.760699	0.999989
WBGene00001830	8344.75	-0.112157	0.298849	-0.375298	0.707439	0.999989
WBGene00001831	3413.84	-0.176596	0.273744	-0.645114	0.518853	0.999989
WBGene00001832	8283.09	-0.16138	0.260977	-0.618369	0.536332	0.999989
WBGene00001833	4378.21	-0.244349	0.350145	-0.697851	0.48527	0.999989
WBGene00001834	7009.79	-0.0421579	0.311567	-0.135309	0.892367	0.999989
WBGene00001835	1987.59	-0.242075	0.266282	-0.909091	0.363302	0.999989
WBGene00001836	3492.75	-0.13068	0.244399	-0.5347	0.592857	0.999989
WBGene00001837	1217.7	0.214488	0.490041	0.437695	0.661607	0.999989
WBGene00001838	1800.87	-0.0121374	0.255026	-0.047593	0.962041	0.999989
WBGene00001839	481.981	-0.0215788	0.346349	-0.0623037	0.950321	0.999989
WBGene00001840	23728.3	0.110704	0.235602	0.469876	0.638443	0.999989
WBGene00001841	7.86626	-0.267417	0.892585	-0.299598	0.764484	0.999989
WBGene00001842	15.5277	0.171867	0.602654	0.285183	0.775504	0.999989
WBGene00001843	2895.31	0.242292	0.297217	0.815203	0.414956	0.999989
WBGene00001844	991.295	0.10304	0.247549	0.416242	0.677233	0.999989
WBGene00001851	7170.83	0.0757849	0.391489	0.193581	0.846504	0.999989
WBGene00001852	424.444	-0.38807	0.34793	-1.11537	0.264693	0.999989
WBGene00001853	2190.01	-0.0520265	0.299663	-0.173617	0.862167	0.999989
WBGene00001854	203.329	0.0310714	0.427407	0.0726975	0.942047	0.999989
WBGene00001855	14089.3	-0.191072	0.274536	-0.695981	0.486441	0.999989
WBGene00001856	12587.7	-0.0088879	0.26504	-0.0335341	0.973249	0.999989
WBGene00001857	14.3281	0.699322	0.615652	1.1359	0.255996	0.999989
WBGene00001858	8.60759	0.0773294	0.740331	0.104452	0.91681	0.999989
WBGene00001859	66.0201	0.24975	0.386594	0.646028	0.518261	0.999989
WBGene00001860	9953.63	-0.0670794	0.341119	-0.196645	0.844105	0.999989
WBGene00001862	5960.85	-0.308332	0.347324	-0.887736	0.374683	0.999989
WBGene00001863	3997.13	0.224266	0.464371	0.482946	0.629134	0.999989
WBGene00001864	1287.14	-0.029363	0.313003	-0.0938105	0.92526	0.999989
WBGene00001865	3189.43	-0.175691	0.327009	-0.537266	0.591084	0.999989
WBGene00001867	2110.48	-0.120566	0.260126	-0.463489	0.643014	0.999989
WBGene00001869	3702.84	-0.0954226	0.248265	-0.384358	0.700713	0.999989
WBGene00001872	1506.85	-0.100234	0.271508	-0.369174	0.711998	0.999989
WBGene00001874	5890.61	-0.222702	0.265575	-0.838565	0.401713	0.999989
WBGene00001875	26.2384	-0.145727	0.638394	-0.228272	0.819435	0.999989
WBGene00001876	20.8242	-0.573551	0.587382	-0.976452	0.32884	0.999989
WBGene00001877	65.6232	0.333424	0.436391	0.764048	0.444839	0.999989
WBGene00001878	8.44257	-0.377579	0.886973	-0.425694	0.670331	0.999989
WBGene00001879	20.457	0.653013	0.516756	1.26368	0.206346	0.999989
WBGene00001880	39.5182	0.779769	0.440229	1.77128	0.076514	0.999989
WBGene00001881	17.6626	0.961421	0.562793	1.7083	0.0875803	0.999989
WBGene00001882	4.44082	0.280306	1.16873	0.239838	0.810456	0.999989
WBGene00001883	0	NA	NA	NA	NA	NA
WBGene00001884	0	NA	NA	NA	NA	NA
WBGene00001885	4.55624	1.44853	1.04245	1.38954	0.164668	0.999989
WBGene00001886	2.89504	0.981485	1.32175	0.742567	0.457744	0.999989
WBGene00001887	0	NA	NA	NA	NA	NA
WBGene00001888	0	NA	NA	NA	NA	NA
WBGene00001889	1.10483	1.0518	2.01877	0.521012	0.602359	NA
WBGene00001890	4.7777	-1.62608	1.04889	-1.55029	0.121072	0.999989
WBGene00001891	4.13342	-0.377266	1.2142	-0.31071	0.756021	0.999989
WBGene00001892	11.4159	0.716885	0.725332	0.988355	0.322979	0.999989
WBGene00001893	0	NA	NA	NA	NA	NA
WBGene00001894	0	NA	NA	NA	NA	NA
WBGene00001895	0	NA	NA	NA	NA	NA
WBGene00001896	0	NA	NA	NA	NA	NA
WBGene00001898	378.724	0.124568	0.360078	0.345947	0.729383	0.999989
WBGene00001899	11.6161	0.215618	0.848907	0.253995	0.7995	0.999989
WBGene00001900	3.5423	1.50865	1.25549	1.20164	0.229502	0.999989
WBGene00001901	0	NA	NA	NA	NA	NA
WBGene00001902	0	NA	NA	NA	NA	NA
WBGene00001903	0.362058	-1.90569	4.01795	-0.474293	0.635291	NA
WBGene00001904	0	NA	NA	NA	NA	NA
WBGene00001905	12.4328	-0.384546	0.729	-0.527498	0.597848	0.999989
WBGene00001906	57.6477	-0.0564798	0.417056	-0.135425	0.892276	0.999989
WBGene00001907	0	NA	NA	NA	NA	NA
WBGene00001908	0.60343	-2.63009	3.8718	-0.679294	0.496952	NA
WBGene00001909	3795.98	-0.302965	0.353996	-0.855841	0.392085	0.999989
WBGene00001910	690.365	0.337257	0.289637	1.16441	0.244257	0.999989
WBGene00001911	3333.44	-0.15147	0.337439	-0.448881	0.653517	0.999989
WBGene00001912	440.45	-0.541587	0.395186	-1.37046	0.170543	0.999989
WBGene00001913	0.213717	1.56973	4.04425	0.388139	0.697913	NA
WBGene00001914	287.343	-0.65447	0.438689	-1.49188	0.135731	0.999989
WBGene00001915	1458.03	0.563877	0.352686	1.59881	0.109863	0.999989
WBGene00001916	1.03676	0.842452	2.10881	0.399492	0.689531	NA
WBGene00001917	4.56538	0.837148	1.0246	0.817051	0.413899	0.999989
WBGene00001918	4.18552	-0.620379	1.07134	-0.579068	0.562543	0.999989
WBGene00001919	6.74778	0.553929	0.843597	0.656628	0.51142	0.999989
WBGene00001920	9.339	-0.874722	0.87378	-1.00108	0.316789	0.999989
WBGene00001921	5.7654	0.231889	0.907496	0.255526	0.798317	0.999989
WBGene00001922	104.222	-0.446892	0.427396	-1.04562	0.295738	0.999989
WBGene00001923	0	NA	NA	NA	NA	NA
WBGene00001924	0	NA	NA	NA	NA	NA
WBGene00001925	0	NA	NA	NA	NA	NA
WBGene00001926	0	NA	NA	NA	NA	NA
WBGene00001927	0	NA	NA	NA	NA	NA
WBGene00001928	0	NA	NA	NA	NA	NA
WBGene00001929	9.51666	0.424371	0.884828	0.479609	0.631506	0.999989
WBGene00001930	12.5775	-0.221653	0.990601	-0.223756	0.822947	0.999989
WBGene00001931	6.89521	0.211859	0.878731	0.241096	0.809481	0.999989
WBGene00001932	2.87598	1.36328	1.42656	0.955639	0.339255	0.999989
WBGene00001933	183.376	0.0891291	0.287918	0.309565	0.756892	0.999989
WBGene00001934	377.491	-0.297788	0.413974	-0.71934	0.471932	0.999989
WBGene00001935	140.04	0.257715	0.366763	0.702676	0.482258	0.999989
WBGene00001936	111.872	-0.435402	0.45398	-0.959079	0.337519	0.999989
WBGene00001937	75.6804	0.15248	0.40194	0.379359	0.704421	0.999989
WBGene00001938	60.8127	-0.407156	0.631176	-0.645074	0.518879	0.999989
WBGene00001939	4.61445	0.0159951	1.02701	0.0155745	0.987574	0.999989
WBGene00001940	8.01798	0.538281	0.813177	0.661948	0.508005	0.999989
WBGene00001941	46.4934	0.424206	0.465264	0.911753	0.361899	0.999989
WBGene00001942	531.946	0.449388	0.26902	1.67046	0.0948285	0.999989
WBGene00001943	7.75425	-1.1613	0.874494	-1.32797	0.184189	0.999989
WBGene00001944	184.665	-0.069452	0.393929	-0.176306	0.860054	0.999989
WBGene00001945	1542.57	0.0896208	0.267765	0.334699	0.737852	0.999989
WBGene00001946	7413.86	0.180967	0.340474	0.531517	0.595061	0.999989
WBGene00001947	38.4066	-0.281675	0.429121	-0.656401	0.511566	0.999989
WBGene00001948	144.38	0.487086	0.29353	1.65941	0.097034	0.999989
WBGene00001949	512.697	0.10491	0.493479	0.212593	0.831644	0.999989
WBGene00001950	59.5119	0.0104424	0.601989	0.0173465	0.98616	0.999989
WBGene00001951	12.018	0.0999614	0.821812	0.121635	0.903188	0.999989
WBGene00001952	14.1549	0.141599	0.629067	0.225094	0.821906	0.999989
WBGene00001953	47.084	0.463177	0.423865	1.09275	0.274505	0.999989
WBGene00001954	16.7843	-0.223109	0.591792	-0.377006	0.706169	0.999989
WBGene00001955	1560.66	0.309549	0.478199	0.647322	0.517424	0.999989
WBGene00001956	25.0545	0.268352	0.513309	0.522788	0.601122	0.999989
WBGene00001957	4.49278	-0.0874322	0.997599	-0.0876426	0.930161	0.999989
WBGene00001958	7.76245	1.09589	1.09013	1.00528	0.314762	0.999989
WBGene00001959	1.62991	-1.77203	1.81864	-0.974372	0.329872	0.999989
WBGene00001960	11.4606	0.600613	0.840829	0.714311	0.475035	0.999989
WBGene00001961	15.6084	-0.299503	0.829426	-0.361097	0.718027	0.999989
WBGene00001962	4.24835	-0.075262	1.10661	-0.0680111	0.945777	0.999989
WBGene00001963	74.7501	-0.276409	0.339885	-0.813241	0.41608	0.999989
WBGene00001964	0.411449	1.10944	3.73361	0.297148	0.766353	NA
WBGene00001965	1.20056	-0.118141	1.86684	-0.0632838	0.94954	0.999989
WBGene00001966	0.28409	0.0908444	4.05546	0.0224005	0.982128	NA
WBGene00001967	1.63719	-1.24742	1.98059	-0.629821	0.528812	0.999989
WBGene00001968	1.29281	-0.832108	1.75555	-0.473986	0.63551	0.999989
WBGene00001971	16044.7	-0.0266434	0.263408	-0.101149	0.919432	0.999989
WBGene00001972	4885.89	0.0569976	0.231344	0.246375	0.805392	0.999989
WBGene00001973	9411.45	-0.168802	0.23474	-0.719102	0.472078	0.999989
WBGene00001974	6534.32	-0.129987	0.281526	-0.461723	0.64428	0.999989
WBGene00001975	2463.62	-0.00461337	0.252023	-0.0183053	0.985395	0.999989
WBGene00001976	655.849	-0.203393	0.340115	-0.598013	0.549832	0.999989
WBGene00001977	15974.1	-0.0374087	0.240588	-0.155489	0.876436	0.999989
WBGene00001978	5659.05	0.131483	0.352163	0.37336	0.708881	0.999989
WBGene00001979	3922.58	-0.032674	0.314659	-0.10384	0.917297	0.999989
WBGene00001980	2643.86	0.0477033	0.393892	0.121108	0.903606	0.999989
WBGene00001981	34.6185	-0.315103	0.551405	-0.571455	0.567692	0.999989
WBGene00001983	5927.5	-0.0885316	0.239739	-0.369283	0.711917	0.999989
WBGene00001984	78.1579	0.617603	0.487629	1.26654	0.205319	0.999989
WBGene00001985	1606.68	0.168244	0.313126	0.537304	0.591058	0.999989
WBGene00001986	304.528	0.0966996	0.278736	0.346922	0.72865	0.999989
WBGene00001987	48.4006	-0.0186914	0.427386	-0.0437342	0.965116	0.999989
WBGene00001988	13.9471	0.763729	0.642075	1.18947	0.234255	0.999989
WBGene00001989	51.6463	0.455107	0.365144	1.24638	0.212626	0.999989
WBGene00001990	44.113	0.127577	0.398252	0.320341	0.74871	0.999989
WBGene00001991	197.784	0.171504	0.278552	0.615697	0.538094	0.999989
WBGene00001992	27.3508	-0.163738	0.527277	-0.310535	0.756154	0.999989
WBGene00001993	8458.33	0.126014	0.287348	0.438541	0.660994	0.999989
WBGene00001994	1395.24	0.174895	0.470119	0.372023	0.709876	0.999989
WBGene00001995	256.138	-0.0974307	0.28981	-0.336188	0.736729	0.999989
WBGene00001996	3569.71	0.148049	0.272119	0.54406	0.5864	0.999989
WBGene00001997	1168.76	-0.0134366	0.245202	-0.0547981	0.956299	0.999989
WBGene00001998	2382.05	-0.237179	0.266369	-0.890414	0.373244	0.999989
WBGene00001999	15904.1	0.0870902	0.278852	0.312317	0.754799	0.999989
WBGene00002000	16261.9	-0.0765944	0.230533	-0.332249	0.739701	0.999989
WBGene00002001	6126.89	-0.180822	0.284781	-0.634949	0.525462	0.999989
WBGene00002002	2404.9	0.0623286	0.227881	0.273513	0.784459	0.999989
WBGene00002003	2968.17	-0.015015	0.264132	-0.0568464	0.954668	0.999989
WBGene00002004	2871.54	0.0944749	0.345704	0.273283	0.784636	0.999989
WBGene00002005	122518	-0.037184	0.253941	-0.146428	0.883584	0.999989
WBGene00002006	169.092	0.740218	0.459226	1.61188	0.106988	0.999989
WBGene00002007	38897.5	0.0396061	0.236256	0.167641	0.866866	0.999989
WBGene00002008	19446.8	-0.157325	0.229941	-0.684199	0.493849	0.999989
WBGene00002010	21782.8	0.190567	0.320875	0.593897	0.552581	0.999989
WBGene00002011	1146.59	0.00441108	0.34361	0.0128375	0.989757	0.999989
WBGene00002012	139.843	0.164065	0.371907	0.441145	0.659108	0.999989
WBGene00002013	37.8414	-0.898019	0.559608	-1.60473	0.108553	0.999989
WBGene00002015	72.1749	0.277948	0.626183	0.443877	0.657132	0.999989
WBGene00002016	481.923	0.487342	0.515748	0.944921	0.344699	0.999989
WBGene00002017	121.743	0.206725	0.527467	0.39192	0.695117	0.999989
WBGene00002018	668.033	0.101829	0.513122	0.19845	0.842693	0.999989
WBGene00002019	107.222	0.579942	0.46009	1.2605	0.207491	0.999989
WBGene00002020	78.9386	0.651943	0.448501	1.45361	0.146056	0.999989
WBGene00002021	1270.18	0.262704	0.401755	0.653893	0.513181	0.999989
WBGene00002023	5178.95	0.20921	0.293756	0.712191	0.476347	0.999989
WBGene00002024	4881.11	0.319795	0.245152	1.30448	0.192071	0.999989
WBGene00002025	11596.9	-0.133065	0.272766	-0.487838	0.625665	0.999989
WBGene00002026	363.633	1.07521	0.691795	1.55424	0.120128	0.999989
WBGene00002027	15925.3	0.0188616	0.33326	0.0565973	0.954866	0.999989
WBGene00002028	2387.29	0.0675872	0.272044	0.248442	0.803792	0.999989
WBGene00002029	467.202	0.103846	0.27414	0.378805	0.704833	0.999989
WBGene00002030	69.2885	-0.0408708	0.451563	-0.0905096	0.927882	0.999989
WBGene00002031	407.513	-0.135453	0.330577	-0.409746	0.681992	0.999989
WBGene00002032	4718.66	-0.0410971	0.258998	-0.158677	0.873923	0.999989
WBGene00002033	2994.94	0.0859441	0.228313	0.376431	0.706596	0.999989
WBGene00002034	4009.36	-0.0987582	0.231329	-0.426917	0.66944	0.999989
WBGene00002035	5323.01	-0.0213009	0.316807	-0.067236	0.946394	0.999989
WBGene00002036	7565.77	0.0464278	0.368247	0.126078	0.89967	0.999989
WBGene00002037	2057.82	0.371228	0.355136	1.04531	0.295878	0.999989
WBGene00002038	4480.72	0.274803	0.296356	0.927275	0.353784	0.999989
WBGene00002039	897.997	0.100368	0.435785	0.230315	0.817847	0.999989
WBGene00002040	867.333	0.294623	0.318736	0.924351	0.355304	0.999989
WBGene00002041	3020.31	-0.0846106	0.233265	-0.362723	0.716812	0.999989
WBGene00002042	1163.76	-0.0860292	0.265808	-0.323651	0.746202	0.999989
WBGene00002043	3499.62	0.149623	0.230441	0.64929	0.516151	0.999989
WBGene00002044	2027.87	0.286455	0.287551	0.996189	0.319158	0.999989
WBGene00002045	44787.4	0.0662684	0.229232	0.289089	0.772513	0.999989
WBGene00002046	3539.34	-0.131056	0.300261	-0.436474	0.662493	0.999989
WBGene00002047	5126.28	0.0680988	0.335036	0.203258	0.838933	0.999989
WBGene00002048	1609.72	0.0225696	0.43048	0.0524289	0.958187	0.999989
WBGene00002050	5976.27	0.19264	0.240532	0.800889	0.423196	0.999989
WBGene00002051	18.8625	0.732883	0.550488	1.33133	0.183079	0.999989
WBGene00002052	4185.83	0.0220531	0.260617	0.0846187	0.932565	0.999989
WBGene00002053	14045.5	0.284318	0.269537	1.05484	0.2915	0.999989
WBGene00002054	18042	0.162775	0.345522	0.4711	0.637569	0.999989
WBGene00002055	2682.34	0.087827	0.369226	0.237868	0.811984	0.999989
WBGene00002056	18241.6	0.127374	0.420421	0.302967	0.761915	0.999989
WBGene00002057	1274.25	0.0804406	0.355376	0.226353	0.820927	0.999989
WBGene00002058	1406.28	0.197126	0.375925	0.524374	0.600018	0.999989
WBGene00002059	15183.9	-0.499366	0.386242	-1.29288	0.196052	0.999989
WBGene00002060	2697.11	-0.0903011	0.357563	-0.252546	0.800619	0.999989
WBGene00002061	14177.7	-0.111039	0.230899	-0.480896	0.63059	0.999989
WBGene00002062	431.45	-0.133984	0.313224	-0.427757	0.668828	0.999989
WBGene00002063	603.344	-0.140253	0.322713	-0.434607	0.663848	0.999989
WBGene00002064	38343.5	-0.0225309	0.289182	-0.0779124	0.937898	0.999989
WBGene00002065	15252	-0.11252	0.301126	-0.373663	0.708655	0.999989
WBGene00002066	18994.2	0.162409	0.411602	0.394578	0.693154	0.999989
WBGene00002067	1459.53	0.15548	0.392174	0.396457	0.691768	0.999989
WBGene00002068	9482.09	-0.44697	0.317231	-1.40897	0.158843	0.999989
WBGene00002069	423.306	-0.2341	0.4535	-0.516206	0.60571	0.999989
WBGene00002070	9617.38	0.0465772	0.243995	0.190894	0.848609	0.999989
WBGene00002071	3393.05	-0.0633082	0.282572	-0.224043	0.822724	0.999989
WBGene00002072	5702.62	-0.108943	0.271577	-0.40115	0.68831	0.999989
WBGene00002073	19891.9	-0.0681097	0.297137	-0.22922	0.818698	0.999989
WBGene00002074	12507.3	0.268267	0.432835	0.619791	0.535396	0.999989
WBGene00002075	3000.34	0.118073	0.384124	0.307383	0.758552	0.999989
WBGene00002076	7678.91	0.0377948	0.312936	0.120775	0.903869	0.999989
WBGene00002077	21613.6	0.112018	0.316619	0.353794	0.723493	0.999989
WBGene00002078	12220.8	-0.00936698	0.419368	-0.022336	0.98218	0.999989
WBGene00002079	8884.48	-0.00798357	0.360438	-0.0221496	0.982329	0.999989
WBGene00002080	3603.45	0.18477	0.424079	0.435696	0.663057	0.999989
WBGene00002081	2787.1	0.206391	0.278327	0.741542	0.458365	0.999989
WBGene00002083	27807.7	0.152781	0.298844	0.51124	0.609183	0.999989
WBGene00002084	57.907	0.777342	0.448933	1.73153	0.0833567	0.999989
WBGene00002085	3.10302	-0.859635	1.28719	-0.667839	0.504236	0.999989
WBGene00002086	60.812	-0.28246	0.357212	-0.790736	0.429098	0.999989
WBGene00002087	58.1236	-0.855962	0.447126	-1.91436	0.0555737	0.999989
WBGene00002088	32.8655	-0.0557666	0.454223	-0.122774	0.902286	0.999989
WBGene00002089	75.0082	0.234962	0.353699	0.664301	0.506498	0.999989
WBGene00002090	578.104	-0.196079	0.356254	-0.55039	0.582052	0.999989
WBGene00002091	3.61678	1.22085	1.24938	0.977163	0.328489	0.999989
WBGene00002092	13.4441	0.560381	0.688921	0.813419	0.415978	0.999989
WBGene00002093	7.55714	-0.0306125	0.834365	-0.0366896	0.970733	0.999989
WBGene00002094	17.2064	1.02225	0.67105	1.52337	0.127667	0.999989
WBGene00002095	7.94332	1.18127	0.829477	1.42412	0.154413	0.999989
WBGene00002096	0	NA	NA	NA	NA	NA
WBGene00002097	11.5136	-0.0484906	0.656121	-0.0739049	0.941086	0.999989
WBGene00002098	0.909531	-1.54473	2.96029	-0.521816	0.601799	NA
WBGene00002099	1.3039	-2.17592	1.95634	-1.11224	0.266035	0.999989
WBGene00002100	256.671	0.189654	0.288331	0.657765	0.510689	0.999989
WBGene00002101	48.7347	-0.0289939	0.487125	-0.0595204	0.952538	0.999989
WBGene00002102	1.22518	0.891458	1.97695	0.450925	0.652044	0.999989
WBGene00002103	5.69479	-0.293104	0.908075	-0.322775	0.746866	0.999989
WBGene00002104	1.03682	0.280328	2.38023	0.117774	0.906247	NA
WBGene00002105	14.8643	0.0297745	0.687438	0.0433123	0.965453	0.999989
WBGene00002106	12.2508	-0.595709	0.914737	-0.651235	0.514895	0.999989
WBGene00002107	43.9552	-0.0416711	0.46293	-0.0900161	0.928274	0.999989
WBGene00002108	4.03936	-1.18488	1.04215	-1.13696	0.255557	0.999989
WBGene00002109	64.0754	0.122246	0.41949	0.291416	0.770733	0.999989
WBGene00002110	167.358	0.267722	0.30169	0.88741	0.374858	0.999989
WBGene00002111	54.7994	-0.189636	0.401116	-0.472772	0.636376	0.999989
WBGene00002112	45.9826	0.210602	0.468144	0.449865	0.652808	0.999989
WBGene00002113	38.0583	0.0531334	0.547426	0.0970605	0.922678	0.999989
WBGene00002114	12.7344	-1.56786	2.43657	-0.643473	0.519918	0.999989
WBGene00002115	10.2323	-0.88034	0.867085	-1.01529	0.309969	0.999989
WBGene00002116	93.0933	-0.323832	0.516379	-0.627121	0.53058	0.999989
WBGene00002117	51.2174	-0.279652	0.553494	-0.505248	0.613384	0.999989
WBGene00002118	32.3322	0.0689571	0.48209	0.143038	0.88626	0.999989
WBGene00002119	19.8782	-0.045574	0.680584	-0.066963	0.946611	0.999989
WBGene00002120	229.547	-0.283815	0.444513	-0.638484	0.523158	0.999989
WBGene00002121	1.91965	-3.00007	1.76104	-1.70358	0.08846	0.999989
WBGene00002123	340.475	0.278192	0.447242	0.622016	0.533931	0.999989
WBGene00002124	427.245	0.196733	0.372386	0.528304	0.597288	0.999989
WBGene00002125	1044.98	0.118684	0.490187	0.24212	0.808687	0.999989
WBGene00002127	1784.8	0.465491	0.310864	1.49741	0.134286	0.999989
WBGene00002128	71.4269	0.177465	0.877749	0.202182	0.839775	0.999989
WBGene00002129	989.973	0.24132	0.370196	0.651871	0.514484	0.999989
WBGene00002130	3720.5	-0.10394	0.235727	-0.440931	0.659263	0.999989
WBGene00002131	1368.64	0.085256	0.231514	0.368254	0.712684	0.999989
WBGene00002132	325.696	0.0637034	0.241116	0.264202	0.791624	0.999989
WBGene00002133	555.652	-0.117749	0.275381	-0.427585	0.668954	0.999989
WBGene00002134	4201.08	0.0350999	0.268178	0.130883	0.895868	0.999989
WBGene00002135	2247.2	0.607631	0.318427	1.90823	0.0563619	0.999989
WBGene00002136	4942.43	0.124411	0.273102	0.455547	0.648716	0.999989
WBGene00002137	3242.64	0.042399	0.272225	0.15575	0.87623	0.999989
WBGene00002138	2849.53	-0.151602	0.248832	-0.609254	0.542356	0.999989
WBGene00002139	1371.5	0.276514	0.281496	0.982299	0.325953	0.999989
WBGene00002140	101.126	0.487128	0.435976	1.11733	0.263855	0.999989
WBGene00002141	41.6232	-0.447788	0.412636	-1.08519	0.277838	0.999989
WBGene00002142	38.5436	0.455733	0.440997	1.03342	0.301409	0.999989
WBGene00002143	1609.66	-0.116465	0.236347	-0.492769	0.622176	0.999989
WBGene00002144	3329.39	0.042798	0.362439	0.118083	0.906002	0.999989
WBGene00002146	635.649	0.316076	0.306241	1.03212	0.302018	0.999989
WBGene00002147	5045.7	0.0273454	0.329363	0.0830252	0.933831	0.999989
WBGene00002148	4592.54	0.046636	0.381756	0.122162	0.902771	0.999989
WBGene00002149	29.1676	-0.0179617	0.550328	-0.0326382	0.973963	0.999989
WBGene00002150	90.9668	-0.190021	0.347335	-0.547081	0.584323	0.999989
WBGene00002151	150.99	0.219526	0.314296	0.698471	0.484883	0.999989
WBGene00002152	15433	0.0117218	0.224786	0.0521464	0.958412	0.999989
WBGene00002153	4843.27	-0.00958089	0.260519	-0.0367762	0.970663	0.999989
WBGene00002162	21087.8	-0.132093	0.24274	-0.544174	0.586322	0.999989
WBGene00002163	340.463	-0.447542	0.498404	-0.89795	0.369212	0.999989
WBGene00002169	9743.53	-0.0346927	0.329167	-0.105395	0.916062	0.999989
WBGene00002173	4771.1	0.296366	0.344009	0.861504	0.38896	0.999989
WBGene00002174	2764.42	0.268014	0.386925	0.692677	0.488512	0.999989
WBGene00002175	1280.87	0.0978343	0.279008	0.350651	0.72585	0.999989
WBGene00002176	240.691	0.170667	0.321516	0.530818	0.595545	0.999989
WBGene00002177	29.1881	-0.387784	0.501926	-0.772592	0.439764	0.999989
WBGene00002178	165.085	0.191955	0.284401	0.674945	0.499711	0.999989
WBGene00002179	1289.5	0.364001	0.327718	1.11071	0.266692	0.999989
WBGene00002180	1264.58	-0.0783558	0.274753	-0.285187	0.775501	0.999989
WBGene00002181	236.685	-0.112599	0.262044	-0.429693	0.667419	0.999989
WBGene00002182	115.436	0.0333746	0.296294	0.11264	0.910316	0.999989
WBGene00002183	14160	-0.0758072	0.252554	-0.300162	0.764054	0.999989
WBGene00002184	144.503	0.171152	0.328868	0.520425	0.602767	0.999989
WBGene00002185	2561.49	-0.274532	0.278683	-0.985106	0.324572	0.999989
WBGene00002186	1276.31	-0.048041	0.342475	-0.140276	0.888442	0.999989
WBGene00002187	2381.72	0.162866	0.276189	0.589691	0.555398	0.999989
WBGene00002188	136.225	0.0160722	0.384702	0.0417783	0.966675	0.999989
WBGene00002189	3681.27	0.321611	0.342158	0.939948	0.347244	0.999989
WBGene00002190	3189.37	0.249775	0.415278	0.601465	0.54753	0.999989
WBGene00002191	12776.7	0.0948142	0.215141	0.440707	0.659425	0.999989
WBGene00002192	6633.88	0.0908175	0.506184	0.179416	0.857611	0.999989
WBGene00002193	710.747	-0.305284	0.375627	-0.812732	0.416372	0.999989
WBGene00002194	1.27664	-1.71608	1.93887	-0.88509	0.376108	0.999989
WBGene00002195	64.9114	-0.0451822	0.503096	-0.0898083	0.92844	0.999989
WBGene00002196	10396	0.159089	0.245701	0.647487	0.517317	0.999989
WBGene00002198	918.249	-0.297696	0.365314	-0.814903	0.415128	0.999989
WBGene00002199	464.689	0.0713708	0.499012	0.143024	0.886271	0.999989
WBGene00002200	886.649	-0.185882	0.337356	-0.550995	0.581637	0.999989
WBGene00002201	8585.16	0.0545625	0.351645	0.155164	0.876692	0.999989
WBGene00002202	16845.9	0.142217	0.33723	0.421722	0.673228	0.999989
WBGene00002203	1206.87	0.11817	0.363261	0.325303	0.744952	0.999989
WBGene00002204	236.328	-0.39675	0.396921	-0.999569	0.317519	0.999989
WBGene00002205	2.86997	-0.149435	1.38385	-0.107985	0.914008	0.999989
WBGene00002206	291.73	-0.349381	0.41576	-0.840343	0.400716	0.999989
WBGene00002207	1872.87	0.0725329	0.447549	0.162067	0.871253	0.999989
WBGene00002208	232.744	-0.0652162	0.36893	-0.176771	0.859688	0.999989
WBGene00002210	1079.66	0.250783	0.3279	0.764816	0.444381	0.999989
WBGene00002211	44.87	0.189352	0.535531	0.353579	0.723654	0.999989
WBGene00002212	203.425	-0.452678	0.353588	-1.28024	0.20046	0.999989
WBGene00002213	437.091	0.124166	0.323189	0.384191	0.700837	0.999989
WBGene00002214	7170.68	-0.124159	0.242325	-0.512365	0.608396	0.999989
WBGene00002215	2108.3	0.10621	0.241358	0.440052	0.6599	0.999989
WBGene00002216	997.913	0.0205627	0.300602	0.0684051	0.945463	0.999989
WBGene00002217	1962.26	0.220459	0.357392	0.616854	0.537331	0.999989
WBGene00002218	26.218	0.457491	0.550859	0.830504	0.406254	0.999989
WBGene00002219	6353.99	0.0184137	0.304219	0.0605278	0.951735	0.999989
WBGene00002220	754.94	-0.0172684	0.256719	-0.0672656	0.94637	0.999989
WBGene00002221	3303.59	-0.0801598	0.262612	-0.30524	0.760183	0.999989
WBGene00002222	342.739	0.211518	0.291589	0.725397	0.468208	0.999989
WBGene00002223	6524.23	0.0569689	0.325513	0.175013	0.861069	0.999989
WBGene00002224	54.4963	-0.240556	0.355767	-0.676161	0.498938	0.999989
WBGene00002225	9974.88	0.00748544	0.267567	0.027976	0.977681	0.999989
WBGene00002226	8422.68	0.121214	0.299211	0.405114	0.685394	0.999989
WBGene00002227	347.006	-0.201899	0.407878	-0.494998	0.620601	0.999989
WBGene00002228	8062.17	0.00955429	0.360887	0.0264745	0.978879	0.999989
WBGene00002229	13985.1	-0.2103	0.325205	-0.64667	0.517846	0.999989
WBGene00002230	687.905	-0.198174	0.252798	-0.783921	0.433087	0.999989
WBGene00002231	4196.44	-0.0684911	0.304807	-0.224703	0.82221	0.999989
WBGene00002232	1263.9	-0.0435382	0.340267	-0.127953	0.898186	0.999989
WBGene00002233	52.1622	-0.17607	0.428633	-0.410772	0.68124	0.999989
WBGene00002234	756.306	0.17475	0.26993	0.647392	0.517378	0.999989
WBGene00002235	404.62	-0.106216	0.240181	-0.442234	0.65832	0.999989
WBGene00002238	22788.1	0.0674347	0.240204	0.28074	0.77891	0.999989
WBGene00002239	539.14	0.120473	0.30897	0.389918	0.696597	0.999989
WBGene00002240	2721.94	-0.00130663	0.323368	-0.00404069	0.996776	0.999989
WBGene00002241	5167.01	-0.202194	0.246893	-0.818957	0.412811	0.999989
WBGene00002242	107.825	-0.142867	0.323159	-0.442094	0.658421	0.999989
WBGene00002243	93.0369	0.312017	0.386795	0.806674	0.419854	0.999989
WBGene00002244	4973.95	0.0346696	0.296527	0.116919	0.906924	0.999989
WBGene00002245	2351.97	0.00656413	0.367385	0.0178672	0.985745	0.999989
WBGene00002246	33.6447	0.734798	0.437272	1.68041	0.0928768	0.999989
WBGene00002247	6232.41	0.374306	0.34889	1.07285	0.28334	0.999989
WBGene00002248	940.553	-0.0524197	0.365024	-0.143606	0.885812	0.999989
WBGene00002249	11918.6	-0.300502	0.389305	-0.771893	0.440178	0.999989
WBGene00002250	15042.1	0.224254	0.36072	0.621683	0.53415	0.999989
WBGene00002251	6472.53	0.0788863	0.395107	0.199658	0.841748	0.999989
WBGene00002252	129.066	0.277251	0.338831	0.818257	0.41321	0.999989
WBGene00002253	2504.98	-0.114462	0.275406	-0.415611	0.677695	0.999989
WBGene00002254	16556.9	0.0147453	0.269568	0.0546997	0.956378	0.999989
WBGene00002255	2896.05	-0.133473	0.304856	-0.437822	0.661515	0.999989
WBGene00002256	1934.25	-0.240989	0.338043	-0.712896	0.47591	0.999989
WBGene00002257	1828.68	-0.0897481	0.312544	-0.287153	0.773995	0.999989
WBGene00002258	19193.1	-0.0713001	0.380267	-0.1875	0.851268	0.999989
WBGene00002259	1860.85	-0.170861	0.272676	-0.626609	0.530916	0.999989
WBGene00002260	28.1069	-1.19535	0.655508	-1.82355	0.0682204	0.999989
WBGene00002261	932.988	0.323412	0.486673	0.664538	0.506346	0.999989
WBGene00002262	4602.43	-0.181751	0.305493	-0.594943	0.551882	0.999989
WBGene00002263	18533.1	-0.110449	0.412636	-0.267666	0.788956	0.999989
WBGene00002264	26648.1	0.0926215	0.25357	0.36527	0.71491	0.999989
WBGene00002265	21717.1	-0.0599828	0.274057	-0.218869	0.826752	0.999989
WBGene00002266	1621.77	0.486069	0.390997	1.24315	0.213812	0.999989
WBGene00002267	2595.59	0.00561252	0.236988	0.0236827	0.981106	0.999989
WBGene00002268	8570.69	0.101056	0.234541	0.430867	0.666565	0.999989
WBGene00002269	16779.4	0.238945	0.24767	0.964773	0.334659	0.999989
WBGene00002270	69.0367	-0.0207916	0.345325	-0.0602089	0.951989	0.999989
WBGene00002271	7596.43	0.202686	0.282896	0.716469	0.473702	0.999989
WBGene00002272	8293.83	0.485252	0.430208	1.12795	0.259342	0.999989
WBGene00002273	9685.9	0.406859	0.26513	1.53456	0.124891	0.999989
WBGene00002274	905.843	0.418446	0.344295	1.21537	0.224225	0.999989
WBGene00002275	2173.04	-0.0292339	0.360539	-0.0810839	0.935375	0.999989
WBGene00002276	3318.39	-0.109583	0.344265	-0.318309	0.75025	0.999989
WBGene00002280	32756.7	0.0621161	0.376809	0.164848	0.869064	0.999989
WBGene00002282	75.4995	0.129252	0.670609	0.192738	0.847164	0.999989
WBGene00002285	3.35169	1.41009	1.34067	1.05177	0.292903	0.999989
WBGene00002295	1878.21	0.185099	0.471627	0.392469	0.694712	0.999989
WBGene00002297	5797.22	0.0531944	0.371819	0.143065	0.886239	0.999989
WBGene00002299	1130.79	0.0708186	0.361153	0.19609	0.844539	0.999989
WBGene00002324	1306.14	-0.0310618	0.28315	-0.109701	0.912646	0.999989
WBGene00002335	3615.59	0.315701	0.370868	0.851248	0.394631	0.999989
WBGene00002344	25273	0.270058	0.343784	0.785546	0.432134	0.999989
WBGene00002348	2856.26	-0.0793899	1.41191	-0.0562285	0.95516	0.999989
WBGene00002363	11854.3	0.111572	0.268098	0.416162	0.677291	0.999989
WBGene00002368	4724.85	-0.107462	0.33952	-0.316511	0.751615	0.999989
WBGene00002393	44.0699	0.540686	0.582693	0.927908	0.353456	0.999989
WBGene00002497	1717.51	-0.137183	0.28281	-0.485072	0.627625	0.999989
WBGene00002583	5586.03	-0.0690571	0.424809	-0.16256	0.870865	0.999989
WBGene00002601	47.0541	0.289594	0.398838	0.726094	0.467781	0.999989
WBGene00002632	1322.02	0.368971	0.421002	0.876411	0.380807	0.999989
WBGene00002637	10709.1	-0.0612643	0.374432	-0.163619	0.870031	0.999989
WBGene00002694	7022.25	-0.0146528	0.388112	-0.037754	0.969884	0.999989
WBGene00002696	6817.73	-0.387371	0.313803	-1.23444	0.21704	0.999989
WBGene00002717	7254.24	0.0744678	0.464868	0.160191	0.87273	0.999989
WBGene00002783	5334.2	0.368357	0.49872	0.738605	0.460147	0.999989
WBGene00002827	269.164	0.321924	0.339601	0.947948	0.343156	0.999989
WBGene00002845	16017.8	0.0266648	0.462152	0.0576971	0.95399	0.999989
WBGene00002850	11235	-0.131831	0.266176	-0.495278	0.620404	0.999989
WBGene00002855	8396.52	-0.0375787	0.227218	-0.165386	0.86864	0.999989
WBGene00002879	8532.58	-0.0854391	0.251322	-0.339958	0.733888	0.999989
WBGene00002881	316.058	0.371623	0.440672	0.84331	0.399055	0.999989
WBGene00002889	3332.69	0.127147	0.426258	0.298286	0.765485	0.999989
WBGene00002891	14061.8	0.334965	0.269095	1.24478	0.213212	0.999989
WBGene00002915	5566.61	0.403013	0.473752	0.850684	0.394945	0.999989
WBGene00002957	5404.48	-0.25794	0.264934	-0.973602	0.330254	0.999989
WBGene00002974	208.476	0.142445	0.298428	0.477318	0.633136	0.999989
WBGene00002975	90.7061	0.448646	0.357101	1.25636	0.208987	0.999989
WBGene00002976	60.2903	0.165004	0.445259	0.370581	0.71095	0.999989
WBGene00002977	886.162	-0.188562	0.241354	-0.781265	0.434646	0.999989
WBGene00002978	59239.7	-0.087679	0.256825	-0.341396	0.732806	0.999989
WBGene00002979	2272.48	0.0560891	0.228724	0.245226	0.806281	0.999989
WBGene00002980	16764.9	-0.187629	0.3299	-0.568744	0.56953	0.999989
WBGene00002981	4021.01	-0.161482	0.503289	-0.320853	0.748322	0.999989
WBGene00002982	1418.44	-0.313478	0.32363	-0.968629	0.33273	0.999989
WBGene00002983	131.04	0.493241	0.453952	1.08655	0.277237	0.999989
WBGene00002985	6455.94	-0.11892	0.253538	-0.469043	0.639039	0.999989
WBGene00002986	1927.23	-0.135213	0.243514	-0.555258	0.578719	0.999989
WBGene00002987	12.701	0.70205	0.733316	0.957363	0.338384	0.999989
WBGene00002988	233.373	0.346002	0.25619	1.35057	0.176834	0.999989
WBGene00002989	307.951	0.170496	0.300428	0.567511	0.570367	0.999989
WBGene00002990	700.308	0.206472	0.411569	0.501671	0.615899	0.999989
WBGene00002991	576.965	0.117061	0.31207	0.375112	0.707577	0.999989
WBGene00002992	1867.2	0.158381	0.358723	0.441515	0.65884	0.999989
WBGene00002993	0	NA	NA	NA	NA	NA
WBGene00002994	7726.33	-0.118416	0.26144	-0.45294	0.650592	0.999989
WBGene00002996	924.074	0.066123	0.292836	0.225802	0.821355	0.999989
WBGene00002997	489.402	-0.169747	0.261462	-0.649222	0.516195	0.999989
WBGene00002998	3071.06	-0.069503	0.317275	-0.219063	0.826601	0.999989
WBGene00002999	2396.74	0.293848	0.333918	0.879999	0.37886	0.999989
WBGene00003000	232.869	0.358692	0.280088	1.28064	0.20032	0.999989
WBGene00003001	287.279	0.0792713	0.344803	0.229904	0.818167	0.999989
WBGene00003002	7054.06	0.132293	0.521135	0.253855	0.799608	0.999989
WBGene00003003	823.848	0.144644	0.454208	0.318454	0.75014	0.999989
WBGene00003006	469.992	0.414355	0.288172	1.43787	0.15047	0.999989
WBGene00003007	753.639	-0.0162538	0.260043	-0.0625046	0.950161	0.999989
WBGene00003008	27.781	0.119323	0.468004	0.254962	0.798753	0.999989
WBGene00003009	5871.35	0.118356	0.338972	0.349162	0.726968	0.999989
WBGene00003010	2605.46	0.187752	0.31723	0.591849	0.553952	0.999989
WBGene00003011	648.028	-0.0699187	0.312524	-0.223723	0.822973	0.999989
WBGene00003012	3171.6	0.226942	0.406778	0.5579	0.576912	0.999989
WBGene00003014	1737.43	-0.0327241	0.241414	-0.135552	0.892176	0.999989
WBGene00003015	178.735	0.768565	0.490496	1.56691	0.117135	0.999989
WBGene00003017	141.675	0.313219	0.397342	0.788287	0.430529	0.999989
WBGene00003018	5.73012	-0.502789	0.904225	-0.556044	0.578181	0.999989
WBGene00003019	901.329	-0.177642	0.362891	-0.489518	0.624475	0.999989
WBGene00003020	3569.81	-0.0535904	0.297123	-0.180364	0.856867	0.999989
WBGene00003021	5028.98	0.10386	0.466535	0.222619	0.823832	0.999989
WBGene00003022	2828.32	-0.103454	0.260719	-0.396802	0.691514	0.999989
WBGene00003024	288.61	0.451698	0.362938	1.24456	0.213294	0.999989
WBGene00003025	5273.54	-0.0726082	0.264005	-0.275026	0.783296	0.999989
WBGene00003026	10072.4	-0.0715843	0.490679	-0.145888	0.884009	0.999989
WBGene00003029	151.652	-0.109912	0.378104	-0.290692	0.771287	0.999989
WBGene00003030	3508.47	0.0158785	0.395401	0.040158	0.967967	0.999989
WBGene00003031	120.815	-0.369307	0.346956	-1.06442	0.287138	0.999989
WBGene00003033	38.4647	0.271442	0.421012	0.644738	0.519097	0.999989
WBGene00003034	3895.18	0.0315959	0.367137	0.0860602	0.931419	0.999989
WBGene00003035	1548.06	-0.25668	0.308163	-0.832937	0.404881	0.999989
WBGene00003036	9548.61	-0.124994	0.251533	-0.49693	0.619239	0.999989
WBGene00003037	4206.38	0.0178008	0.263137	0.0676485	0.946065	0.999989
WBGene00003038	1119.67	-0.216594	0.254265	-0.851844	0.394301	0.999989
WBGene00003039	0.432038	-2.06857	4.0063	-0.51633	0.605624	NA
WBGene00003040	2845.62	-0.0330535	0.409321	-0.0807522	0.935639	0.999989
WBGene00003041	3776.23	0.00742915	0.23033	0.0322544	0.974269	0.999989
WBGene00003043	1718.21	0.00517249	0.448597	0.0115304	0.9908	0.999989
WBGene00003044	1920.21	0.107573	0.294469	0.365311	0.71488	0.999989
WBGene00003045	1020.54	-0.0674902	0.234656	-0.287614	0.773642	0.999989
WBGene00003046	158.826	-0.368891	0.330774	-1.11524	0.26475	0.999989
WBGene00003047	4948.22	0.0263523	0.27152	0.0970548	0.922683	0.999989
WBGene00003048	3024.5	0.182185	0.467154	0.38999	0.696544	0.999989
WBGene00003052	13675.4	0.0346926	0.267308	0.129785	0.896736	0.999989
WBGene00003053	5935.02	0.16481	0.269886	0.610666	0.541421	0.999989
WBGene00003055	2827.41	-0.0875922	0.378004	-0.231723	0.816753	0.999989
WBGene00003056	796.347	0.397728	0.247963	1.60398	0.108719	0.999989
WBGene00003057	427.391	1.08078	0.649669	1.66358	0.0961961	0.999989
WBGene00003058	1.62001	-1.12342	1.77213	-0.633937	0.526122	0.999989
WBGene00003059	2730.77	-0.188362	0.274993	-0.684972	0.493361	0.999989
WBGene00003060	1856.67	0.0293877	0.4631	0.0634587	0.949401	0.999989
WBGene00003061	6215.07	-0.131399	0.310463	-0.423238	0.672122	0.999989
WBGene00003062	8071.14	-0.291258	0.277259	-1.05049	0.293493	0.999989
WBGene00003063	11484.6	-0.0240584	0.211942	-0.113514	0.909623	0.999989
WBGene00003064	3312.32	-0.199459	0.327548	-0.608948	0.542559	0.999989
WBGene00003065	4323.41	0.113505	0.238293	0.476325	0.633843	0.999989
WBGene00003066	3179.77	0.0838055	0.24494	0.342147	0.732241	0.999989
WBGene00003067	2471.89	0.027922	0.308246	0.0905836	0.927823	0.999989
WBGene00003068	1450.3	0.0178692	0.375697	0.0475628	0.962065	0.999989
WBGene00003071	1907.11	-0.13686	0.493958	-0.277069	0.781727	0.999989
WBGene00003072	2204.67	0.07956	0.468288	0.169895	0.865092	0.999989
WBGene00003073	16813.4	0.0470461	0.242997	0.193608	0.846483	0.999989
WBGene00003074	2732.04	-0.17958	0.297028	-0.604588	0.545453	0.999989
WBGene00003075	33.9723	0.625977	0.465739	1.34405	0.178932	0.999989
WBGene00003076	3272.89	-0.621849	0.465387	-1.3362	0.181484	0.999989
WBGene00003077	2497.15	-0.902184	0.548172	-1.64581	0.0998036	0.999989
WBGene00003078	1192.82	-0.146082	0.326309	-0.447679	0.654385	0.999989
WBGene00003079	1334.27	-0.118098	0.275976	-0.427928	0.668704	0.999989
WBGene00003080	996.547	0.0686478	0.32123	0.213703	0.830779	0.999989
WBGene00003081	1731.94	-0.116708	0.356179	-0.327667	0.743164	0.999989
WBGene00003082	3804.08	-0.539392	0.417786	-1.29107	0.196679	0.999989
WBGene00003083	3520.42	-0.00103669	0.32332	-0.00320639	0.997442	0.999989
WBGene00003084	1201.5	-0.0190094	0.347042	-0.0547756	0.956317	0.999989
WBGene00003085	13235.5	-0.0213517	0.283412	-0.0753381	0.939946	0.999989
WBGene00003086	6292.81	-0.108889	0.293847	-0.370563	0.710963	0.999989
WBGene00003087	1230.5	-0.100409	0.232668	-0.431555	0.666065	0.999989
WBGene00003088	0	NA	NA	NA	NA	NA
WBGene00003089	238.704	0.365035	0.347634	1.05006	0.293693	0.999989
WBGene00003090	44242.3	0.248122	0.230684	1.07559	0.28211	0.999989
WBGene00003091	14922.9	0.131292	0.33315	0.394094	0.693512	0.999989
WBGene00003092	126.402	1.10758	0.539824	2.05174	0.0401951	0.999989
WBGene00003093	10874.1	-0.369949	0.604905	-0.611582	0.540814	0.999989
WBGene00003094	83.4354	-0.573117	0.584739	-0.980123	0.327025	0.999989
WBGene00003095	135.284	-0.237402	0.652498	-0.363836	0.715981	0.999989
WBGene00003096	5340.92	0.637901	0.54024	1.18077	0.237693	0.999989
WBGene00003097	12224.6	0.311486	0.293995	1.0595	0.289374	0.999989
WBGene00003098	0.541638	0.245258	2.63459	0.0930916	0.925831	NA
WBGene00003099	632.917	1.30759	1.74152	0.750832	0.452754	0.999989
WBGene00003100	48.2254	0.303618	0.476369	0.637359	0.523891	0.999989
WBGene00003102	153.864	0.242404	0.32257	0.751477	0.452366	0.999989
WBGene00003104	142.14	0.916394	0.615498	1.48887	0.136522	0.999989
WBGene00003106	57.604	0.174818	0.415562	0.420678	0.67399	0.999989
WBGene00003107	502.446	0.468571	0.354011	1.32361	0.185634	0.999989
WBGene00003111	612.543	-0.141801	0.308522	-0.459614	0.645793	0.999989
WBGene00003112	178.054	0.0262252	0.28848	0.0909083	0.927565	0.999989
WBGene00003114	3.64937	0.0773141	1.10987	0.0696603	0.944464	0.999989
WBGene00003119	4515.78	-0.0907122	0.227753	-0.398292	0.690415	0.999989
WBGene00003123	5346.82	0.0467968	0.266179	0.17581	0.860444	0.999989
WBGene00003124	536.59	0.298848	0.300033	0.996053	0.319224	0.999989
WBGene00003129	2550.93	-0.143599	0.23764	-0.604274	0.545662	0.999989
[truncated: 44,732 more rows]

## Sheet: N2vstdp1
	baseMean	log2FoldChange	lfcSE	stat	pvalue	padj
WBGene00000001	2737.98	0.381915	0.168524	2.26624	0.0234367	0.182981
WBGene00000002	379.603	-0.35899	0.195502	-1.83624	0.0663215	0.308461
WBGene00000003	736.971	0.117671	0.261678	0.449681	0.652941	0.850108
WBGene00000004	561.845	0.2532	0.18999	1.3327	0.182629	0.489316
WBGene00000005	753.183	0.0113505	0.172004	0.0659897	0.947386	0.984382
WBGene00000006	495.313	0.0613518	0.175239	0.350103	0.726261	0.886223
WBGene00000007	1437.83	-0.360327	0.233328	-1.54429	0.122518	0.408585
WBGene00000008	94.6896	-0.316997	0.284908	-1.11263	0.265867	0.577423
WBGene00000009	51.3365	-0.296012	0.35995	-0.822372	0.410865	0.695582
WBGene00000010	1128.63	0.162215	0.201909	0.803407	0.42174	0.703445
WBGene00000012	10.8847	0.333132	0.683703	0.487246	0.626084	0.832655
WBGene00000013	31.1025	-0.25179	0.420164	-0.599267	0.548995	0.789017
WBGene00000014	0.624664	-2.68233	2.86605	-0.935896	0.349327	NA
WBGene00000015	50.0546	-0.732748	0.581512	-1.26007	0.207643	0.517842
WBGene00000016	177.958	0.153131	0.39045	0.392191	0.694917	0.870687
WBGene00000017	150.98	-0.127439	0.896161	-0.142206	0.886918	0.95911
WBGene00000018	762.1	-0.197923	0.218796	-0.904599	0.365678	0.663137
WBGene00000019	574.996	-0.497629	0.192318	-2.58753	0.00966671	0.11267
WBGene00000020	1297.51	-0.346089	0.173318	-1.99684	0.0458426	0.256864
WBGene00000021	45.4519	-0.358479	0.441993	-0.81105	0.417337	0.700822
WBGene00000022	3153.69	-0.695168	0.185053	-3.75659	0.000172241	0.00725411
WBGene00000023	506.994	-0.59263	0.201791	-2.93685	0.0033156	0.0587002
WBGene00000024	130.26	-1.24969	1.30884	-0.954802	0.339678	0.641185
WBGene00000025	0.529479	0.320723	3.52446	0.090999	0.927493	NA
WBGene00000026	0.736503	1.41649	2.81705	0.502826	0.615086	NA
WBGene00000027	4.65026	-0.051082	1.12052	-0.0455877	0.963639	NA
WBGene00000028	0	NA	NA	NA	NA	NA
WBGene00000029	101.97	-1.60189	1.77517	-0.902386	0.366852	0.664237
WBGene00000030	138.507	-1.59007	1.3961	-1.13894	0.254727	0.567622
WBGene00000031	295.805	-1.60914	1.28717	-1.25014	0.21125	0.521787
WBGene00000032	1.49501	-0.754363	1.93472	-0.389908	0.696605	NA
WBGene00000033	175.02	-1.60953	1.28236	-1.25514	0.209429	0.519669
WBGene00000034	247.018	-1.48789	1.30992	-1.13587	0.256012	0.569338
WBGene00000035	321.457	-0.146214	0.216801	-0.674418	0.500046	0.759127
WBGene00000036	928.168	-0.228735	0.200954	-1.13824	0.255018	0.568133
WBGene00000037	56.631	0.0784508	0.363983	0.215534	0.829351	0.93465
WBGene00000038	23.5877	-0.276368	0.606056	-0.45601	0.648383	0.846815
WBGene00000039	647.426	-1.17741	0.268596	-4.38356	1.16755e-05	0.000977767
WBGene00000040	14757	0.199544	0.149515	1.33461	0.182002	0.488308
WBGene00000041	33521	0.0808378	0.141874	0.569785	0.568823	0.800133
WBGene00000042	48.1344	-0.405327	0.363286	-1.11572	0.264541	0.576689
WBGene00000043	19.2312	-0.158653	0.539014	-0.294339	0.768499	0.906834
WBGene00000044	55.6911	-0.0864239	0.342493	-0.252338	0.80078	0.922899
WBGene00000045	12.5179	0.0807026	0.647528	0.124632	0.900815	0.966759
WBGene00000046	31.5933	-1.10429	0.470014	-2.34949	0.0187991	0.165105
WBGene00000047	197.094	-0.404103	0.205802	-1.96355	0.0495824	0.267049
WBGene00000048	23.1639	0.131148	0.479342	0.2736	0.784392	0.914225
WBGene00000049	11.3365	0.244227	0.645559	0.378318	0.705194	0.875718
WBGene00000050	51.2193	0.0679265	0.3368	0.201682	0.840165	0.939066
WBGene00000051	194.7	-0.264988	0.288371	-0.918914	0.358141	0.656538
WBGene00000053	10.9459	0.17676	0.703674	0.251195	0.801663	0.923028
WBGene00000054	168.205	-0.0768739	0.252555	-0.304385	0.760835	0.90331
WBGene00000055	206.562	-0.113361	0.220857	-0.513279	0.607756	0.822135
WBGene00000056	69.2285	0.273557	0.309437	0.884047	0.376671	0.67193
WBGene00000057	206.71	0.609507	0.229192	2.65937	0.00782869	0.0998058
WBGene00000058	31.3228	-0.310727	0.471325	-0.659263	0.509727	0.765645
WBGene00000059	38.2556	-0.021718	0.415121	-0.0523172	0.958276	0.988273
WBGene00000060	35.9954	-0.72085	0.46497	-1.55031	0.121066	0.40598
WBGene00000061	16.2588	-0.262484	0.81552	-0.321861	0.747558	0.897266
WBGene00000062	23.2996	-0.193962	0.489831	-0.395977	0.692122	0.869668
WBGene00000063	17684.6	-0.210054	0.165433	-1.26972	0.204184	0.514137
WBGene00000064	50925.6	0.104375	0.169186	0.616926	0.537284	0.781305
WBGene00000065	11630.6	-0.276592	0.139927	-1.97668	0.0480776	0.262851
WBGene00000066	56080.9	-0.309703	0.242278	-1.2783	0.201145	0.51182
WBGene00000067	38683.7	-0.438336	0.182401	-2.40314	0.0162549	0.152656
WBGene00000068	662.712	-0.0807042	0.202111	-0.399305	0.689668	0.868262
WBGene00000069	62.191	0.0679047	0.306036	0.221885	0.824404	0.932806
WBGene00000070	746.112	-0.537847	0.238723	-2.25302	0.0242579	0.185845
WBGene00000071	587.297	-0.0524748	0.155087	-0.338356	0.735095	0.891163
WBGene00000072	727.619	-0.207004	0.18124	-1.14216	0.253389	0.566563
WBGene00000073	814.95	0.195245	0.170878	1.1426	0.253204	0.566453
WBGene00000074	1205.11	-0.0808687	0.173196	-0.46692	0.640557	0.843189
WBGene00000075	894.068	0.188902	0.169658	1.11343	0.265525	0.577371
WBGene00000079	3014.01	-0.0834421	0.200369	-0.416441	0.677087	0.862779
WBGene00000080	2984.41	0.279459	0.139628	2.00145	0.045344	0.255373
WBGene00000081	13836	-0.0639573	0.166879	-0.383255	0.701531	0.873892
WBGene00000082	362.758	-1.51498	0.283479	-5.34425	9.07919e-08	2.31817e-05
WBGene00000083	3353.55	-0.699449	0.195009	-3.58674	0.000334834	0.0119989
WBGene00000084	733.59	-0.25742	0.156401	-1.6459	0.0997846	0.370416
WBGene00000085	43.5694	0.00493389	0.362331	0.0136171	0.989135	0.996883
WBGene00000086	537.217	-0.440226	0.199089	-2.21121	0.0270216	0.197037
WBGene00000088	1447.09	-0.785487	0.188906	-4.15808	3.20935e-05	0.00209776
WBGene00000089	364.919	-0.0323751	0.17674	-0.18318	0.854657	0.945114
WBGene00000090	2850.75	0.275186	0.228159	1.20611	0.227774	0.540152
WBGene00000092	967.922	0.235843	0.165391	1.42597	0.153876	0.45437
WBGene00000093	846.442	0.34693	0.191362	1.81295	0.0698401	0.317098
WBGene00000094	1044.98	0.340687	0.179497	1.89801	0.0576949	0.287262
WBGene00000095	577.689	0.103426	0.181327	0.570385	0.568417	0.800044
WBGene00000096	44.1826	0.0102569	0.358945	0.0285751	0.977204	0.993561
WBGene00000097	1493.36	0.156313	0.153862	1.01593	0.309663	0.616965
WBGene00000098	8625.31	0.349525	0.14736	2.3719	0.0176966	0.159619
WBGene00000099	3051.89	0.343	0.16177	2.12029	0.0339813	0.223452
WBGene00000100	5514.84	-0.0717483	0.163658	-0.438403	0.661094	0.855069
WBGene00000101	10100.9	0.237838	0.208422	1.14114	0.253814	0.566917
WBGene00000102	5855.75	0.234638	0.163425	1.43576	0.151072	0.450651
WBGene00000103	633.571	0.0226876	0.15876	0.142905	0.886365	0.95883
WBGene00000105	3040.75	-0.186099	0.18299	-1.01699	0.309157	0.616841
WBGene00000106	1967.83	-0.0251205	0.186386	-0.134776	0.892789	0.962276
WBGene00000107	12897.3	0.0781163	0.16876	0.462883	0.643448	0.844749
WBGene00000108	5.45613	1.20267	1.05446	1.14056	0.254052	NA
WBGene00000109	6353.87	-0.175944	0.216491	-0.812709	0.416385	0.699768
WBGene00000110	8289.19	-0.321697	0.159815	-2.01294	0.0441213	0.252434
WBGene00000111	401.258	-0.158603	0.254413	-0.623406	0.533017	0.779469
WBGene00000112	8687.47	0.244196	0.150355	1.62413	0.104348	0.378755
WBGene00000113	1200.41	-0.128058	0.191967	-0.667084	0.504718	0.76244
WBGene00000114	38867.6	0.106477	0.12722	0.836956	0.402617	0.68899
WBGene00000115	9209.32	0.335614	0.205773	1.63099	0.102892	0.376818
WBGene00000116	1181.79	0.096034	0.15456	0.62134	0.534376	0.779628
WBGene00000117	2085.47	-0.0499338	0.148903	-0.335345	0.737365	0.892274
WBGene00000118	5726.9	0.0917735	0.198114	0.463237	0.643195	0.84462
WBGene00000120	773.823	0.343785	0.156814	2.1923	0.0283576	0.202832
WBGene00000121	7886.64	0.241061	0.158945	1.51663	0.12936	0.419492
WBGene00000122	8160.77	0.399629	0.158418	2.52262	0.0116483	0.126538
WBGene00000123	4289.59	-0.212075	0.292829	-0.724227	0.468927	0.738036
WBGene00000133	274.073	0.379435	0.327681	1.15794	0.246889	0.561074
WBGene00000134	29.0333	-0.162696	0.532555	-0.3055	0.759985	0.902962
WBGene00000135	80.0124	-0.337371	0.334474	-1.00866	0.313138	0.618644
WBGene00000136	3021.89	-0.324945	0.194359	-1.67188	0.0945478	0.361067
WBGene00000137	612.081	0.08782	0.214742	0.408955	0.682572	0.864645
WBGene00000138	1466.79	-0.303448	0.178321	-1.7017	0.0888124	0.349828
WBGene00000139	509.515	-0.108392	0.184725	-0.586776	0.557354	0.793287
WBGene00000140	2030.44	-0.22833	0.225928	-1.01063	0.312194	0.618146
WBGene00000142	4714.98	0.33037	0.146915	2.24871	0.0245307	0.186879
WBGene00000143	3753.29	0.183123	0.161688	1.13257	0.257395	0.570168
WBGene00000144	1273.38	0.35672	0.179912	1.98275	0.0473954	0.260157
WBGene00000145	1156.78	0.448453	0.20041	2.23768	0.0252421	0.189593
WBGene00000146	5842.46	0.184186	0.17311	1.06398	0.287337	0.599094
WBGene00000147	1276.74	0.474228	0.176278	2.69024	0.00714014	0.0947298
WBGene00000148	2465.98	0.2273	0.159585	1.42432	0.154353	0.454478
WBGene00000149	9725.46	-0.25274	0.204123	-1.23818	0.215651	0.526828
WBGene00000150	2237.35	-0.228283	0.163826	-1.39345	0.163485	0.463969
WBGene00000151	3243.72	0.240378	0.142483	1.68706	0.0915916	0.354836
WBGene00000155	8530.57	0.221651	0.182109	1.21713	0.223554	0.534861
WBGene00000156	3531.2	0.310194	0.246197	1.25994	0.207691	0.517842
WBGene00000157	725.073	0.329976	0.174468	1.89133	0.0585803	0.28929
WBGene00000158	4170.5	-0.0944758	0.187991	-0.502554	0.615278	0.827002
WBGene00000159	2287.12	0.290186	0.173831	1.66936	0.0950463	0.36203
WBGene00000160	5214.24	0.0517503	0.182189	0.284047	0.776374	0.910618
WBGene00000161	2075.43	0.0446672	0.210818	0.211875	0.832204	0.935916
WBGene00000162	3007.79	-0.0187101	0.214838	-0.0870895	0.9306	0.979176
WBGene00000163	4313.92	0.234059	0.179746	1.30217	0.19286	0.501515
WBGene00000164	919.263	0.135321	0.162419	0.833164	0.404752	0.690403
WBGene00000165	2168.19	0.262544	0.179579	1.46199	0.143743	0.439614
WBGene00000166	75.8718	-0.200942	0.309467	-0.649316	0.516134	0.77006
WBGene00000168	3502.89	0.215474	0.215852	0.998248	0.318159	0.622292
WBGene00000169	2850.72	0.295313	0.140371	2.1038	0.0353959	0.228167
WBGene00000170	3165.63	-0.13066	0.141903	-0.920768	0.357172	0.655869
WBGene00000171	65.7599	0.0369981	0.312814	0.118275	0.90585	0.969235
WBGene00000172	1745.84	-0.461305	0.162924	-2.83141	0.00463438	0.0720891
WBGene00000173	3.87611	0.873771	1.37682	0.634628	0.525671	NA
WBGene00000174	94.0374	0.021743	0.300977	0.0722414	0.94241	0.982075
WBGene00000175	12573.3	0.384164	0.148788	2.58195	0.00982426	0.113776
WBGene00000176	3918.21	0.140594	0.249898	0.562607	0.573703	0.802918
WBGene00000177	321.312	0.0371685	0.196116	0.189523	0.849683	0.943534
WBGene00000178	5056.05	-0.0747237	0.15847	-0.471533	0.63726	0.840621
WBGene00000179	4417.59	-0.0227154	0.142853	-0.159013	0.873659	0.952581
WBGene00000180	781.308	-0.0645291	0.153458	-0.4205	0.67412	0.861282
WBGene00000181	7761.26	0.130619	0.151375	0.862881	0.388203	0.679634
WBGene00000182	18115.5	0.0346535	0.151095	0.229349	0.818597	0.930035
WBGene00000183	14403.6	0.0869499	0.136849	0.635371	0.525187	0.774322
WBGene00000184	2081.68	0.19347	0.144382	1.33998	0.18025	0.486132
WBGene00000185	4.65393	-2.5617	1.2506	-2.04839	0.0405221	NA
WBGene00000186	2428.39	-0.0532522	0.216403	-0.246079	0.805621	0.924679
WBGene00000187	2236.9	0.271377	0.154067	1.76143	0.0781663	0.332436
WBGene00000188	47.5071	-0.154654	0.373457	-0.414114	0.67879	0.863603
WBGene00000189	815.531	0.468239	0.17516	2.67321	0.00751292	0.0979016
WBGene00000190	1252.97	-0.898927	1.21312	-0.741006	0.45869	0.731024
WBGene00000191	115.61	-0.821338	0.455086	-1.8048	0.0711066	0.319318
WBGene00000192	5935.88	0.314081	0.161674	1.94269	0.0520541	0.275426
WBGene00000193	11.9828	-0.563625	0.659362	-0.854803	0.39266	0.682669
WBGene00000195	660.024	0.149884	0.181114	0.827568	0.407915	0.693285
WBGene00000196	1800.16	0.148408	0.144137	1.02964	0.303181	0.612624
WBGene00000197	14982.1	0.107834	0.164541	0.655359	0.512236	0.767714
WBGene00000198	12044.2	0.218449	0.177257	1.23239	0.217805	0.528534
WBGene00000199	3531.45	0.0207359	0.161487	0.128406	0.897828	0.964906
WBGene00000200	5662.44	0.222599	0.1382	1.61071	0.107244	0.384465
WBGene00000201	5070.85	0.0835735	0.135038	0.618888	0.53599	0.780416
WBGene00000202	1636.41	0.0251959	0.17272	0.145877	0.884019	0.957751
WBGene00000203	2424.2	0.240955	0.187	1.28853	0.197561	0.507283
WBGene00000204	2316.92	0.170573	0.154411	1.10467	0.269304	0.580857
WBGene00000205	1814.76	0.26089	0.192801	1.35316	0.176005	0.481299
WBGene00000206	13904.2	0.326321	0.152439	2.14066	0.0323013	0.217038
WBGene00000207	16753.4	-0.0815383	0.152926	-0.533186	0.593905	0.81534
WBGene00000208	2212.57	-0.0888741	0.135602	-0.655404	0.512208	0.767714
WBGene00000209	7065.92	0.404253	0.199054	2.03088	0.0422676	0.24703
WBGene00000210	6755.48	-0.0304839	0.147987	-0.205991	0.836798	0.93812
WBGene00000211	494.329	0.0789323	0.186935	0.422245	0.672846	0.8607
WBGene00000212	1124.12	-0.182053	0.267157	-0.681445	0.49559	0.756349
WBGene00000213	626.115	-0.73947	1.42618	-0.518496	0.604112	0.820841
WBGene00000214	152137	-0.564386	0.195157	-2.89196	0.00382846	0.0637725
WBGene00000215	37530.3	-0.379155	0.16318	-2.32354	0.0201503	0.170345
WBGene00000216	54293.4	-0.279762	0.143955	-1.9434	0.0519677	0.275358
WBGene00000217	14934	-0.143004	0.146898	-0.973492	0.330309	0.635083
WBGene00000218	38840.4	-0.480163	0.180932	-2.65384	0.00795825	0.100889
WBGene00000219	82152.2	-0.212213	0.177705	-1.19419	0.232404	0.544474
WBGene00000220	118.062	-0.621951	0.284119	-2.18905	0.0285931	0.203413
WBGene00000221	4530.82	0.137859	0.202859	0.679579	0.496771	0.757174
WBGene00000222	614.776	0.0698265	0.169555	0.411823	0.680469	0.864064
WBGene00000223	8967.04	-0.1131	0.17418	-0.649326	0.516128	0.77006
WBGene00000224	2048.15	-0.0929986	0.137641	-0.675658	0.499258	0.75856
WBGene00000225	1655.75	0.0751727	0.155237	0.484246	0.628212	0.833988
WBGene00000226	4366.77	0.071477	0.261927	0.272889	0.784939	0.914233
WBGene00000227	1968.7	0.0293291	0.242184	0.121103	0.90361	0.967883
WBGene00000228	8211.49	-0.114944	0.217685	-0.528027	0.59748	0.817365
WBGene00000229	91648.3	0.00522658	0.170611	0.0306344	0.975561	0.993204
WBGene00000230	27482.7	0.212893	0.150448	1.41506	0.15705	0.457495
WBGene00000231	9868.84	-0.0211866	0.21269	-0.0996128	0.920652	0.974839
WBGene00000232	285.071	-0.0289945	0.246798	-0.117483	0.906477	0.969235
WBGene00000233	616.494	0.0292269	0.172272	0.169656	0.865281	0.948327
WBGene00000235	5121.57	0.23513	0.17177	1.36887	0.171041	0.473163
WBGene00000236	2555.06	0.263637	0.166123	1.587	0.112513	0.393278
WBGene00000237	1054.51	-0.241504	0.171333	-1.40956	0.158669	0.45927
WBGene00000238	1219.79	-0.302532	0.164474	-1.83939	0.0658578	0.307393
WBGene00000239	1502.95	0.0919512	0.194009	0.473952	0.635534	0.839546
WBGene00000240	4954.99	-0.27831	0.19853	-1.40186	0.160958	0.461424
WBGene00000241	27.6722	0.00762767	0.452477	0.0168576	0.98655	0.995506
WBGene00000242	27.5961	-0.575719	0.513566	-1.12102	0.262279	0.574585
WBGene00000244	64.2292	-0.165059	0.299963	-0.550264	0.582138	0.807531
WBGene00000245	1242.6	0.0888313	0.166673	0.532969	0.594055	0.815364
WBGene00000246	288.915	-0.39082	0.201212	-1.94233	0.0520966	0.275481
WBGene00000247	1643.82	0.172887	0.164743	1.04943	0.29398	0.603767
WBGene00000248	2845.86	-0.0872037	0.135088	-0.645534	0.518581	0.771287
WBGene00000249	2272.42	0.460612	0.19907	2.31382	0.0206775	0.173011
WBGene00000250	1683.54	0.387726	0.17775	2.18131	0.0291608	0.20582
WBGene00000251	1196.03	-1.72874	0.601237	-2.87531	0.00403634	0.0657605
WBGene00000252	1247.87	-1.68449	0.593277	-2.83929	0.00452143	0.0710984
WBGene00000253	1487.5	-0.227312	0.179536	-1.26611	0.205473	0.515538
WBGene00000254	10380.7	0.120172	0.168628	0.712646	0.476065	0.742945
WBGene00000255	65.3717	-0.543323	0.316373	-1.71735	0.0859151	0.345542
WBGene00000256	6368.15	-1.4383	0.282684	-5.08801	3.61842e-07	7.12871e-05
WBGene00000257	3748.31	0.00335113	0.180725	0.0185428	0.985206	0.995401
WBGene00000259	2105.84	0.144732	0.155788	0.929032	0.352873	0.65205
WBGene00000262	247.261	0.289229	0.195299	1.48096	0.138618	0.431378
WBGene00000263	12092.2	0.0184927	0.140563	0.131561	0.895331	0.963688
WBGene00000264	1896.03	0.176176	0.171352	1.02815	0.30388	0.61289
WBGene00000265	2182.39	0.23956	0.158003	1.51617	0.129475	0.419492
WBGene00000266	2128.05	-0.101955	0.179534	-0.567889	0.57011	0.800833
WBGene00000267	325.96	-0.337582	0.185825	-1.81666	0.0692691	0.315828
WBGene00000268	3426.94	0.0830459	0.13248	0.626854	0.530755	0.777993
WBGene00000269	1333.64	0.0953322	0.153213	0.622222	0.533796	0.779584
WBGene00000270	946.903	0.2648	0.176295	1.50203	0.133091	0.423961
WBGene00000271	3366.14	0.149207	0.185041	0.806348	0.420042	0.702764
WBGene00000272	12.7447	-0.863806	0.76573	-1.12808	0.259286	0.571716
WBGene00000273	16445.6	-0.187318	0.139948	-1.33848	0.18074	0.486213
WBGene00000274	3299.76	-0.0104321	0.221372	-0.0471249	0.962414	0.990166
WBGene00000275	7837.71	0.191521	0.158793	1.20611	0.227775	0.540152
WBGene00000276	5764.03	-0.0415545	0.139162	-0.298606	0.765241	0.905562
WBGene00000277	4467.59	-0.0993369	0.208742	-0.475884	0.634157	0.83875
WBGene00000279	255.633	0.297069	0.221804	1.33934	0.180462	0.486205
WBGene00000280	79.7037	0.00164008	0.289432	0.00566655	0.995479	0.998488
WBGene00000281	4468.46	-0.167805	0.155578	-1.07859	0.280771	0.59224
WBGene00000282	6158.77	0.444457	0.151669	2.93043	0.00338493	0.0592852
WBGene00000283	1783.89	0.0798661	0.159373	0.501128	0.616281	0.827284
WBGene00000284	131.715	-0.220891	0.303619	-0.727525	0.466904	0.736243
WBGene00000285	167.15	0.382815	0.251492	1.52218	0.127965	0.417546
WBGene00000286	398.995	-0.276181	0.185486	-1.48896	0.136498	0.42763
WBGene00000287	68.6558	0.0690431	0.346056	0.199514	0.84186	0.939867
WBGene00000288	166.316	-0.309906	0.235957	-1.3134	0.189047	0.497506
WBGene00000289	1791.02	0.195469	0.244751	0.798646	0.424496	0.705895
WBGene00000292	5372.21	0.189897	0.140908	1.34767	0.177763	0.483041
WBGene00000293	6900.47	0.111405	0.136618	0.815449	0.414815	0.698677
WBGene00000294	5613.36	0.0377728	0.162097	0.233026	0.815741	0.928598
WBGene00000295	76.9304	0.341787	0.368523	0.92745	0.353693	0.652462
WBGene00000296	37.3461	-0.315627	0.470756	-0.670468	0.502559	0.760753
WBGene00000298	2110.05	-0.0516916	0.208353	-0.248097	0.80406	0.9241
WBGene00000301	214.108	1.59092	0.334607	4.7546	1.98838e-06	0.000242478
WBGene00000302	376.465	-0.645042	0.217068	-2.97161	0.00296242	0.0547613
WBGene00000308	0.831286	-2.10288	2.69443	-0.780455	0.435123	NA
WBGene00000310	0	NA	NA	NA	NA	NA
WBGene00000311	0	NA	NA	NA	NA	NA
WBGene00000366	6261.59	0.00216387	0.261547	0.00827336	0.993399	0.997945
WBGene00000367	494.045	0.00949715	0.260855	0.0364079	0.970957	0.992085
WBGene00000368	667.878	-0.251532	0.161333	-1.55909	0.118976	0.403007
WBGene00000369	3598.02	0.0686911	0.18191	0.37761	0.705721	0.875839
WBGene00000370	1806.65	-0.20434	0.140064	-1.4589	0.144592	0.440911
WBGene00000371	15357.4	0.278793	0.175328	1.59013	0.111806	0.391478
WBGene00000372	12.6343	-1.53955	0.732572	-2.10157	0.0355914	0.228976
WBGene00000373	962.063	-0.372653	0.269919	-1.38061	0.1674	0.468243
WBGene00000374	759.217	-0.296753	0.156376	-1.89769	0.0577368	0.287295
WBGene00000375	1978.99	0.232279	0.151983	1.52832	0.126433	0.415042
WBGene00000376	8607.18	0.0235455	0.200932	0.117181	0.906716	0.969235
WBGene00000377	17436.9	0.107601	0.142809	0.753459	0.451174	0.725653
WBGene00000378	17923	0.0613233	0.148737	0.412294	0.680124	0.864022
WBGene00000379	15783.7	0.123111	0.137063	0.898206	0.369076	0.665707
WBGene00000380	33815.1	0.111021	0.13584	0.817298	0.413758	0.697968
WBGene00000381	16475.7	0.148164	0.141488	1.04719	0.295014	0.604724
WBGene00000382	3985.92	0.35607	0.15648	2.27549	0.0228763	0.181467
WBGene00000383	6616.54	0.217113	0.178174	1.21854	0.223017	0.534123
WBGene00000386	6861.12	0.249194	0.191574	1.30077	0.193336	0.502275
WBGene00000387	999.447	0.314531	0.24065	1.30701	0.191211	0.499452
WBGene00000388	691.234	0.461156	0.225112	2.04856	0.040505	0.24192
WBGene00000389	199.564	-0.292706	0.252819	-1.15777	0.246959	0.561074
WBGene00000390	8024.45	0.0107044	0.157427	0.067996	0.945789	0.983614
WBGene00000391	752.858	-0.342601	0.217128	-1.57788	0.114594	0.395728
WBGene00000392	1451.65	0.128901	0.190813	0.675535	0.499336	0.75856
WBGene00000393	1696.47	0.0208942	0.168903	0.123705	0.901549	0.967158
WBGene00000395	193.72	-0.673062	0.37098	-1.81428	0.0696348	0.3167
WBGene00000396	864.6	-0.0961306	0.345199	-0.278479	0.780645	0.912357
WBGene00000397	2389.16	0.016798	0.189316	0.0887298	0.929297	0.978645
WBGene00000399	122.989	-1.87152	0.476478	-3.92783	8.57172e-05	0.00444668
WBGene00000401	113.114	-0.598988	0.247769	-2.41753	0.0156263	0.149653
WBGene00000402	229.603	-1.42321	0.469592	-3.03074	0.00243957	0.0484691
WBGene00000403	2166.58	-0.0445079	0.23713	-0.187694	0.851116	0.944138
WBGene00000405	7093.19	0.271982	0.16152	1.68389	0.0922035	0.356193
WBGene00000406	235.925	0.0346926	0.215402	0.16106	0.872046	0.952051
WBGene00000407	1561.85	0.335068	0.160768	2.08418	0.0371442	0.233753
WBGene00000408	2867.92	0.396485	0.151494	2.61716	0.00886648	0.107086
WBGene00000409	1926.09	0.349207	0.175432	1.99056	0.0465297	0.258478
WBGene00000410	1780.07	-0.0169652	0.149792	-0.113258	0.909826	0.970398
WBGene00000411	7617.95	0.317192	0.168244	1.88531	0.0593876	0.291778
WBGene00000412	59.4976	-0.955755	0.55665	-1.71698	0.0859835	0.345647
WBGene00000413	1536.63	0.256819	0.235859	1.08887	0.276211	0.587857
WBGene00000414	1905.6	-0.157951	0.174623	-0.904529	0.365715	0.663137
WBGene00000415	3068.91	0.0851797	0.205763	0.41397	0.678896	0.863607
WBGene00000416	3052.22	0.395251	0.179554	2.2013	0.0277149	0.199622
WBGene00000417	6193.61	0.35268	0.185253	1.90377	0.0569398	0.285678
WBGene00000418	1479.92	0.167018	0.194426	0.859034	0.390322	0.6816
WBGene00000419	4409.76	0.0785783	0.23417	0.335561	0.737202	0.892274
WBGene00000420	2486.77	0.252227	0.162832	1.549	0.121381	0.406452
WBGene00000421	7073.5	-0.0477991	0.225663	-0.211816	0.83225	0.935916
WBGene00000422	57.6043	0.626125	0.42001	1.49074	0.13603	0.427169
WBGene00000423	2185.44	0.149458	0.16929	0.882851	0.377317	0.672088
WBGene00000424	2022.62	0.0538264	0.1586	0.339386	0.734319	0.890666
WBGene00000425	365.838	-0.119686	0.286397	-0.417901	0.676019	0.862697
WBGene00000426	3447.4	0.198713	0.159388	1.24672	0.2125	0.523275
WBGene00000427	6.49963	-2.44637	1.02369	-2.38977	0.0168591	NA
WBGene00000428	20.0031	-0.371375	0.539827	-0.687952	0.491483	0.753681
WBGene00000429	12.5877	-0.0948102	0.723415	-0.131059	0.895728	0.963771
WBGene00000430	12.019	0.263427	0.905537	0.290908	0.771122	0.908108
WBGene00000431	61.8794	-0.27669	0.327661	-0.844439	0.398424	0.685692
WBGene00000432	0.966184	-1.28394	2.98696	-0.429848	0.667306	NA
WBGene00000433	3.29871	-0.734382	1.24574	-0.589513	0.555517	NA
WBGene00000434	18.7291	-0.21578	0.53578	-0.40274	0.687139	0.866996
WBGene00000435	18.9067	-0.0291484	0.556997	-0.0523314	0.958265	0.988273
WBGene00000436	6.58036	0.519878	0.841944	0.617473	0.536922	NA
WBGene00000437	285.857	0.0418582	0.210407	0.19894	0.84231	0.940053
WBGene00000438	271.667	-0.22754	0.186484	-1.22016	0.222405	0.533812
WBGene00000439	16.2819	0.42185	0.584904	0.72123	0.470768	0.739268
WBGene00000440	4.23555	0.576896	1.16621	0.494675	0.620829	NA
WBGene00000441	889.067	-0.274806	0.198601	-1.38371	0.166446	0.467307
WBGene00000442	56.7652	-0.343394	0.337803	-1.01655	0.309367	0.616965
WBGene00000443	859.113	0.274101	0.171514	1.59812	0.110015	0.388537
WBGene00000444	499.164	0.562002	0.310584	1.8095	0.0703727	0.318102
WBGene00000445	20.6928	-0.338046	0.771284	-0.43829	0.661176	0.855081
WBGene00000446	21.6829	-0.233196	0.509751	-0.45747	0.647333	0.846555
WBGene00000447	32.0894	-0.00889306	0.412956	-0.0215351	0.982819	0.99475
WBGene00000448	120.896	-0.406199	0.337725	-1.20275	0.229072	0.541379
WBGene00000449	25.2597	-0.18441	0.593887	-0.310513	0.756171	0.900626
WBGene00000450	1.56979	-0.358207	1.82485	-0.196294	0.84438	NA
WBGene00000451	31.9357	0.411984	0.498062	0.827174	0.408139	0.693371
WBGene00000452	20.9247	-0.427687	0.546424	-0.782702	0.433802	0.71294
WBGene00000453	181.618	-0.0377791	0.358481	-0.105387	0.916069	0.973893
WBGene00000454	10.3493	-0.456903	0.810806	-0.563517	0.573083	0.802781
WBGene00000455	53.2407	-0.080029	0.635777	-0.125876	0.89983	0.966359
WBGene00000457	5.67819	-1.12865	1.10705	-1.01951	0.307959	NA
WBGene00000458	405.399	0.067927	0.222037	0.305926	0.759661	0.902819
WBGene00000459	4831.44	0.280719	0.176552	1.59001	0.111834	0.391489
WBGene00000460	734.055	0.601832	0.271856	2.21379	0.0268429	0.19617
WBGene00000461	62.3816	1.35432	0.420027	3.22435	0.00126257	0.0314028
WBGene00000462	378.351	0.509221	0.202237	2.51793	0.0118046	0.127702
WBGene00000463	72.6708	0.124546	0.287623	0.433019	0.665001	0.856931
WBGene00000464	4569.07	0.140179	0.153061	0.915836	0.359753	0.657943
WBGene00000465	45719	0.391852	0.230879	1.69722	0.0896556	0.350913
WBGene00000466	2472.97	0.0866471	0.158095	0.54807	0.583644	0.808933
WBGene00000467	2754.66	0.237495	0.152916	1.55311	0.120398	0.405398
WBGene00000468	2.23214	0.341656	1.52736	0.223691	0.822998	NA
WBGene00000469	16.5393	0.6213	0.578737	1.07355	0.283027	0.594359
WBGene00000472	21883.3	-0.0756092	0.141529	-0.534232	0.593181	0.814915
WBGene00000473	51174.4	0.431629	0.17801	2.42475	0.015319	0.148114
WBGene00000474	23597.6	0.521455	0.18001	2.89681	0.00376973	0.0631808
WBGene00000475	32831.9	0.0595575	0.147491	0.403805	0.686356	0.866812
WBGene00000476	79.117	0.0201151	0.441654	0.0455449	0.963673	0.990713
WBGene00000477	146.86	-0.356362	0.329273	-1.08227	0.279133	0.590664
WBGene00000478	66.1408	-0.37821	0.442592	-0.854532	0.39281	0.682669
WBGene00000479	67027.8	0.21388	0.184614	1.15852	0.24665	0.560974
WBGene00000480	7730.74	0.175264	0.15841	1.10639	0.268557	0.58
WBGene00000481	148.053	-0.221353	0.255002	-0.868043	0.385371	0.677285
WBGene00000482	1518.3	0.00770285	0.191306	0.0402646	0.967882	0.991422
WBGene00000483	1.01201	2.32131	2.28546	1.01568	0.30978	NA
WBGene00000484	24.3664	-0.0237871	0.472511	-0.0503419	0.95985	0.98896
WBGene00000485	150.442	-0.500699	0.272865	-1.83497	0.0665099	0.309064
WBGene00000487	6.4065	-0.401303	0.93401	-0.429656	0.667446	NA
WBGene00000488	46.5325	-0.214774	0.410376	-0.523358	0.600725	0.819129
WBGene00000490	56.5292	-0.855539	0.412385	-2.07461	0.0380226	0.235323
WBGene00000491	152.916	0.343663	0.24085	1.42687	0.153616	0.45403
WBGene00000492	64.2614	0.0644077	0.313883	0.205196	0.837419	0.938152
WBGene00000493	167.298	-0.851004	0.279504	-3.04469	0.00232917	0.0471052
WBGene00000496	11683.5	0.26946	0.26551	1.01488	0.310165	0.61727
WBGene00000497	271.72	-0.184938	0.304882	-0.60659	0.544123	0.785967
WBGene00000498	2864.31	0.291687	0.187299	1.55733	0.119392	0.403595
WBGene00000499	939.006	0.157424	0.162308	0.969907	0.332093	0.636259
WBGene00000500	3408.17	0.344855	0.154483	2.23231	0.0255945	0.191026
WBGene00000501	125.5	-0.0877548	0.298454	-0.294032	0.768734	0.906834
WBGene00000502	3795.96	0.170312	0.145094	1.1738	0.240475	0.553076
WBGene00000503	95.2714	0.907613	0.385952	2.35162	0.0186917	0.164776
WBGene00000506	1070.66	0.220935	0.156013	1.41613	0.156736	0.456872
WBGene00000507	2146.54	0.136619	0.153326	0.891035	0.37291	0.669126
WBGene00000508	1192.53	-0.0741293	0.166632	-0.444868	0.656415	0.852119
WBGene00000509	3635.89	0.0945845	0.149445	0.632904	0.526796	0.775243
WBGene00000510	323.589	0.0133919	0.207188	0.0646363	0.948464	0.984462
WBGene00000511	433.4	-0.267526	0.172856	-1.54768	0.1217	0.406855
WBGene00000512	2159.14	-0.545292	0.210395	-2.59176	0.00954872	0.111646
WBGene00000513	15.6524	0.138838	0.590257	0.235216	0.814041	0.928226
WBGene00000514	602.439	-0.131999	0.194593	-0.678337	0.497558	0.757553
WBGene00000515	2128.21	-0.102733	0.202262	-0.507923	0.611508	0.824492
WBGene00000516	436.028	-0.420996	0.285225	-1.47602	0.139939	0.433349
WBGene00000517	2118.13	0.173721	0.143778	1.20825	0.22695	0.539532
WBGene00000518	380.192	-0.200716	0.186618	-1.07555	0.28213	0.59356
WBGene00000519	3078.33	0.0559673	0.160738	0.348189	0.727698	0.88675
WBGene00000520	2919.01	0.27611	0.155227	1.77876	0.0752795	0.327784
WBGene00000521	2.82743	-1.3577	1.5635	-0.868374	0.38519	NA
WBGene00000522	2336.79	-0.219558	0.261691	-0.838997	0.401471	0.688254
WBGene00000523	145.653	0.0446172	0.24119	0.184987	0.853239	0.944708
WBGene00000524	266.977	-0.000856673	0.202717	-0.00422596	0.996628	0.998522
WBGene00000525	26.6073	0.383447	0.442975	0.865619	0.386699	0.678293
WBGene00000526	176.557	0.00461996	0.213075	0.0216823	0.982701	0.99475
WBGene00000527	4934.03	0.207	0.160135	1.29266	0.19613	0.505993
WBGene00000528	5088.79	0.0779541	0.132549	0.588115	0.556455	0.793287
WBGene00000529	125.905	-0.108157	0.281972	-0.383574	0.701294	0.873863
WBGene00000530	1030.61	-0.0888304	0.222715	-0.398853	0.690002	0.868267
WBGene00000531	203.403	-0.0911406	0.222918	-0.408853	0.682647	0.864673
WBGene00000532	3774.54	0.116643	0.165129	0.706376	0.479954	0.745674
WBGene00000533	2250.24	0.135329	0.162034	0.835186	0.403613	0.689549
WBGene00000534	4473.07	0.233312	0.167049	1.39667	0.162513	0.462573
WBGene00000535	4042.22	0.195485	0.166091	1.17697	0.239206	0.552114
WBGene00000536	1209.25	0.331566	0.203104	1.6325	0.102575	0.376078
WBGene00000537	1827.58	0.304986	0.197633	1.5432	0.122783	0.409034
WBGene00000539	681.564	-0.197307	0.223877	-0.881317	0.378146	0.672657
WBGene00000540	615.355	0.0999507	0.173057	0.57756	0.563561	0.797616
WBGene00000541	828.476	-1.31773	0.287717	-4.57996	4.65075e-06	0.000493493
WBGene00000542	10943	-0.139977	0.140078	-0.99928	0.317659	0.621845
WBGene00000543	2083.73	0.137604	0.172202	0.799085	0.424241	0.705895
WBGene00000544	403.232	-0.45684	0.239353	-1.90865	0.0563077	0.284509
WBGene00000545	2474.34	0.082798	0.19162	0.432096	0.665672	0.856931
WBGene00000546	1016.09	-0.223016	0.244398	-0.912509	0.361501	0.659296
WBGene00000547	4501.84	0.136474	0.15773	0.865237	0.386909	0.678378
WBGene00000548	4695.81	0.113694	0.245178	0.463719	0.642849	0.844567
WBGene00000549	2326.43	0.00219225	0.197877	0.0110789	0.991161	0.997325
WBGene00000550	8771.94	-0.028729	0.18917	-0.151869	0.87929	0.955661
WBGene00000551	0.406671	0.970037	3.40025	0.285284	0.775426	NA
WBGene00000552	17623.4	-0.175021	0.169724	-1.03121	0.302442	0.612038
WBGene00000553	162.255	-0.0778493	0.280367	-0.27767	0.781266	0.912624
WBGene00000554	2031.51	-0.0600855	0.166784	-0.36026	0.718653	0.881777
WBGene00000555	1.43658	-3.87798	2.13266	-1.81838	0.0690066	NA
WBGene00000556	36.5296	-1.31566	0.478297	-2.75072	0.00594646	0.0843499
WBGene00000557	102.365	-1.23036	0.317043	-3.88075	0.000104136	0.00518687
WBGene00000558	312.917	-1.42917	0.387162	-3.69139	0.000223032	0.00884604
WBGene00000559	0	NA	NA	NA	NA	NA
WBGene00000560	9.92411	-2.04944	1.06291	-1.92815	0.0538369	NA
WBGene00000561	1.78748	-0.659872	1.69207	-0.389979	0.696552	NA
WBGene00000562	88.6911	-0.3031	0.328113	-0.923768	0.355607	0.654168
WBGene00000563	6.03648	-0.165182	0.906013	-0.182317	0.855334	NA
WBGene00000564	3118.8	0.137753	0.174504	0.789394	0.429882	0.710246
WBGene00000565	2519.63	-0.0632914	0.180917	-0.349837	0.726461	0.886233
WBGene00000566	3289.2	0.0206223	0.177305	0.11631	0.907407	0.969336
WBGene00000567	12238.2	0.0696394	0.132236	0.526631	0.59845	0.817869
WBGene00000583	126.367	0.41468	0.296587	1.39817	0.162062	0.462009
WBGene00000584	88.8434	-0.27911	0.27835	-1.00273	0.31599	0.620668
WBGene00000585	3751.51	0.255796	0.157931	1.61967	0.105303	0.380715
WBGene00000591	868.945	-0.00537096	0.227924	-0.0235647	0.9812	0.994654
WBGene00000592	1630.01	0.109648	0.163209	0.671826	0.501695	0.759936
WBGene00000593	5.44844	0.373653	0.966781	0.386492	0.699132	NA
WBGene00000594	1844.67	-1.14919	0.289994	-3.96281	7.40726e-05	0.00401034
WBGene00000596	5890.42	-0.404536	0.609419	-0.663807	0.506814	0.763586
WBGene00000597	48523.9	0.54832	0.212101	2.58518	0.00973268	0.113036
WBGene00000598	0.48354	-0.0192332	3.65384	-0.00526385	0.9958	NA
WBGene00000599	3109.54	-1.321	0.234768	-5.62684	1.83541e-08	6.24841e-06
WBGene00000601	7972.26	-0.861187	0.295363	-2.91569	0.00354907	0.0606013
WBGene00000602	5198.41	-0.998753	0.30572	-3.26688	0.00108738	0.0284303
WBGene00000603	4288.53	-1.59176	0.578485	-2.7516	0.00593051	0.0841968
WBGene00000606	2446.6	-1.52466	0.632296	-2.4113	0.0158956	0.150929
WBGene00000608	112361	0.212938	0.16763	1.27029	0.203982	0.514137
WBGene00000609	151975	0.217671	0.157916	1.3784	0.16808	0.469172
WBGene00000610	56.7081	-1.53149	0.508104	-3.01412	0.00257726	0.0499584
WBGene00000611	1574.26	-1.32001	0.274888	-4.802	1.57087e-06	0.000203727
WBGene00000612	5.09825	-0.401223	1.0291	-0.389876	0.696628	NA
WBGene00000613	0.198508	0.0243547	4.05523	0.00600574	0.995208	NA
WBGene00000614	0	NA	NA	NA	NA	NA
WBGene00000615	6409.27	-1.5721	0.356981	-4.40389	1.06326e-05	0.000921767
WBGene00000616	20129	-0.799948	0.282697	-2.8297	0.00465917	0.0722348
WBGene00000617	11.2607	-0.553997	0.782712	-0.707792	0.479075	0.74508
WBGene00000618	271.001	-0.972239	1.22901	-0.791073	0.428902	0.709171
WBGene00000620	82.7238	0.217798	0.393084	0.554075	0.579528	0.806593
WBGene00000621	8.58746	-0.77209	0.957652	-0.806233	0.420109	NA
WBGene00000622	50.5334	0.367968	0.337685	1.08968	0.275854	0.587633
WBGene00000623	28.9976	-1.93365	0.602622	-3.20873	0.00133321	0.0324963
WBGene00000624	7.91334	-0.666534	1.02451	-0.650585	0.515314	NA
WBGene00000625	2097.55	-1.74108	0.386424	-4.50563	6.61778e-06	0.000659397
WBGene00000626	3434.76	-1.64254	0.658728	-2.4935	0.012649	0.132753
WBGene00000627	3.24291	0.139224	1.16963	0.119032	0.90525	NA
WBGene00000628	0.680938	-0.660395	2.54765	-0.259217	0.795468	NA
WBGene00000629	7.04573	-0.45284	0.837975	-0.540398	0.588923	NA
WBGene00000630	62.78	0.104666	0.349272	0.299669	0.764429	0.905381
WBGene00000631	54.7851	-1.16407	0.56152	-2.07306	0.0381663	0.235616
WBGene00000632	0.547364	-2.46516	3.46831	-0.710768	0.477228	NA
WBGene00000633	2.52358	-0.397337	1.43939	-0.276045	0.782513	NA
WBGene00000634	270.721	-1.22134	0.320484	-3.81091	0.000138453	0.00621557
WBGene00000636	2608.58	-1.79229	0.367521	-4.8767	1.07877e-06	0.000156002
WBGene00000637	97.3986	-0.968428	0.342122	-2.83065	0.00464536	0.0720891
WBGene00000638	5019.71	-0.309817	0.365576	-0.847476	0.39673	0.684723
WBGene00000639	3973.82	-1.29016	0.619479	-2.08265	0.0372831	0.233997
WBGene00000640	7.46874	-1.3407	0.875695	-1.53102	0.125765	NA
WBGene00000641	1702.94	-1.98766	0.617725	-3.21771	0.00129218	0.0318964
WBGene00000642	3.50835	-2.92663	1.43738	-2.03609	0.0417416	NA
WBGene00000644	237.468	-0.0803558	0.258343	-0.311043	0.755768	0.900409
WBGene00000645	65.7872	-0.786023	0.372067	-2.11259	0.0346363	0.226146
WBGene00000646	138.875	-0.445787	0.387307	-1.15099	0.249736	0.562984
WBGene00000647	6639.72	-1.62897	0.595393	-2.73596	0.00621992	0.0866493
WBGene00000648	2.10714	0.0974397	1.72589	0.0564575	0.954977	NA
WBGene00000649	11516.1	-1.66338	0.3824	-4.34985	1.3623e-05	0.00110753
WBGene00000650	6.5157	0.504123	0.85652	0.588571	0.556149	NA
WBGene00000651	3.88628	-1.67854	1.13912	-1.47354	0.140605	NA
WBGene00000652	1046.82	-0.643629	0.219783	-2.92847	0.00340631	0.0595609
WBGene00000653	9269.2	-1.79267	0.365495	-4.90478	9.35315e-07	0.000145427
WBGene00000654	0.473206	-1.27353	3.174	-0.401239	0.688244	NA
WBGene00000655	377.153	-1.80653	0.41701	-4.33211	1.47685e-05	0.00118883
WBGene00000656	119582	0.134884	0.155696	0.866329	0.38631	0.677982
WBGene00000657	113179	-0.200644	0.18561	-1.081	0.279697	0.591118
WBGene00000658	11.1158	0.0703535	0.741919	0.0948265	0.924453	0.976297
WBGene00000659	7.15096	-0.549164	0.850869	-0.645415	0.518658	NA
WBGene00000660	5.89221	-0.00550182	0.984524	-0.0055883	0.995541	NA
WBGene00000661	6.60416	0.146017	0.887525	0.164522	0.86932	NA
WBGene00000662	11.3752	-0.0550368	0.662538	-0.0830696	0.933796	0.980002
WBGene00000663	4245.19	-2.14398	0.388135	-5.5238	3.31746e-08	1.0039e-05
WBGene00000664	335.396	-1.4163	0.347729	-4.073	4.64105e-05	0.0027985
WBGene00000665	785.652	-1.33504	0.636917	-2.0961	0.0360737	0.230536
WBGene00000666	2620.4	-1.91653	0.328092	-5.84143	5.17556e-09	2.41639e-06
WBGene00000667	16628.7	-0.367484	0.175432	-2.09473	0.036195	0.23091
WBGene00000668	104486	-0.0347926	0.142211	-0.244654	0.806724	0.925137
WBGene00000669	9070.3	-0.305385	0.181145	-1.68586	0.0918237	0.355242
WBGene00000670	4371.73	-0.526132	0.292207	-1.80055	0.0717743	0.320528
WBGene00000671	4039.83	-0.386572	0.177585	-2.17684	0.0294928	0.20702
WBGene00000672	4988.45	-1.64566	0.385917	-4.26429	2.0054e-05	0.00148955
WBGene00000673	42479.7	0.167812	0.197487	0.849735	0.395472	0.684016
WBGene00000674	282.483	-0.448528	0.216848	-2.0684	0.0386026	0.236522
WBGene00000675	36547.9	0.852804	0.270172	3.15653	0.0015966	0.0362865
WBGene00000676	0.142422	-0.80064	4.08047	-0.196213	0.844444	NA
WBGene00000677	46895	0.110252	0.199191	0.553501	0.579921	0.806853
WBGene00000678	3947.46	-1.53326	0.598266	-2.56284	0.0103821	0.11829
WBGene00000679	5.0781	-0.790614	1.11648	-0.70813	0.478864	NA
WBGene00000680	69917.5	0.234724	0.168733	1.3911	0.164196	0.464535
WBGene00000681	6359.23	-1.94727	0.381496	-5.10431	3.32009e-07	6.69797e-05
WBGene00000682	3.94317	-0.906069	1.07983	-0.839082	0.401423	NA
WBGene00000683	2653.4	-1.65251	0.61438	-2.68972	0.00715114	0.0947744
WBGene00000684	516.953	-1.91021	0.366466	-5.2125	1.86314e-07	4.31532e-05
WBGene00000685	626.976	-1.31493	0.310173	-4.23934	2.24182e-05	0.00164276
WBGene00000687	720.515	-1.56898	0.312924	-5.01392	5.33316e-07	9.73422e-05
WBGene00000688	0.198508	0.0243547	4.05523	0.00600574	0.995208	NA
WBGene00000689	279.577	-1.48111	0.392866	-3.77002	0.000163237	0.00694801
WBGene00000690	44.2843	0.679286	0.401312	1.69266	0.0905197	0.352606
WBGene00000691	3079.16	-1.19388	0.332003	-3.59599	0.000323164	0.0116832
WBGene00000692	4323.66	-0.46778	0.278027	-1.6825	0.0924715	0.356458
WBGene00000693	114683	0.340099	0.173198	1.96364	0.0495717	0.267049
WBGene00000694	2511.4	-1.91418	0.59682	-3.2073	0.00133987	0.0325331
WBGene00000695	4.11799	0.453129	1.26388	0.358522	0.719952	NA
WBGene00000696	126088	0.0947108	0.153951	0.615202	0.538421	0.782006
WBGene00000697	11.4257	-0.0643712	0.719511	-0.0894652	0.928712	0.978534
WBGene00000698	192195	0.0240715	0.145944	0.164937	0.868994	0.95042
WBGene00000699	11776.7	-1.6267	0.306332	-5.31023	1.09488e-07	2.75252e-05
WBGene00000700	84.6356	-1.25293	0.428772	-2.92213	0.00347648	0.0600519
WBGene00000701	93.9886	-1.43064	0.440164	-3.25024	0.00115308	0.0295337
WBGene00000702	24.8865	-1.36324	0.565179	-2.41205	0.0158633	0.150929
WBGene00000703	150587	-0.0121217	0.211941	-0.0571937	0.954391	0.986508
WBGene00000704	3173	-1.86827	0.363943	-5.13342	2.84517e-07	6.03804e-05
WBGene00000705	278.23	-2.43658	0.973107	-2.50391	0.0122828	0.130538
WBGene00000706	4.89069	0.81862	1.16845	0.700604	0.48355	NA
WBGene00000707	14228.3	-1.15206	0.267276	-4.3104	1.6296e-05	0.00128025
WBGene00000708	2391.63	0.1324	0.269633	0.491039	0.623399	0.830978
WBGene00000709	0.142422	-0.80064	4.08047	-0.196213	0.844444	NA
WBGene00000710	655.518	-2.31085	0.339827	-6.80008	1.04558e-11	1.00505e-08
WBGene00000711	7082.69	-1.65064	0.608082	-2.7145	0.00663764	0.0907408
WBGene00000712	134165	-0.131498	0.185587	-0.708556	0.4786	0.744761
WBGene00000713	147244	0.0677842	0.150143	0.451465	0.651655	0.849477
WBGene00000714	445.378	0.0662954	0.25391	0.261097	0.794017	0.919172
WBGene00000715	30867.4	0.173362	0.170042	1.01952	0.307954	0.61587
WBGene00000716	42165.5	0.620698	0.241042	2.57506	0.0100221	0.115576
WBGene00000717	3848.22	-1.13447	0.241578	-4.69609	2.65184e-06	0.000307331
WBGene00000718	3018.25	-1.84504	0.362634	-5.08788	3.62085e-07	7.12871e-05
WBGene00000719	8638.6	-0.895064	0.359397	-2.49046	0.0127579	0.133383
WBGene00000720	28502	-0.173958	0.336562	-0.516869	0.605248	0.820874
WBGene00000721	3.98937	0.146292	1.21706	0.120201	0.904324	NA
WBGene00000722	10321.9	0.123308	0.308983	0.399077	0.689837	0.868264
WBGene00000723	1590.69	-0.911153	0.230975	-3.94482	7.98609e-05	0.00425083
WBGene00000724	1.76855	-0.43757	1.61019	-0.271751	0.785814	NA
WBGene00000725	75.5618	-1.93029	0.491214	-3.92962	8.50793e-05	0.00444179
WBGene00000726	800.865	-0.407796	0.232713	-1.75235	0.0797128	0.334597
WBGene00000727	2133.95	-1.50911	0.306606	-4.92197	8.56779e-07	0.000137261
WBGene00000728	4519.11	-0.41345	0.160338	-2.57862	0.00991969	0.114557
WBGene00000729	546.513	-2.05043	0.382767	-5.35685	8.46872e-08	2.2125e-05
WBGene00000730	1056.87	-1.70393	0.620782	-2.74481	0.0060546	0.0853653
WBGene00000731	36.3693	0.0390046	0.506348	0.0770313	0.938599	0.98121
WBGene00000732	40514.9	-0.453135	0.172691	-2.62397	0.00869104	0.105635
WBGene00000733	100395	-0.0157396	0.134896	-0.116679	0.907114	0.969314
WBGene00000734	8360.89	-1.81841	0.350322	-5.19067	2.09533e-07	4.69039e-05
WBGene00000735	4538.64	-1.94887	0.373368	-5.2197	1.79213e-07	4.24424e-05
WBGene00000736	2.60877	0.940924	1.38301	0.680345	0.496286	NA
WBGene00000737	0.198508	0.0243547	4.05523	0.00600574	0.995208	NA
WBGene00000738	8.05766	0.657962	0.852974	0.771375	0.440485	NA
WBGene00000739	8477.95	-0.772019	0.220696	-3.4981	0.00046858	0.0153756
WBGene00000740	4982.4	-1.13936	0.276371	-4.12259	3.74638e-05	0.00234287
WBGene00000741	1868.88	-1.23917	0.292954	-4.22991	2.33782e-05	0.00164905
WBGene00000742	1489.13	-1.54859	0.284264	-5.44771	5.10218e-08	1.4375e-05
WBGene00000743	870.684	-2.07646	0.362714	-5.72478	1.03568e-08	3.86857e-06
WBGene00000744	0	NA	NA	NA	NA	NA
WBGene00000745	390.403	-2.60329	0.983214	-2.64773	0.00810332	0.101468
WBGene00000746	314.299	-1.29252	0.342793	-3.77054	0.000162892	0.00694801
WBGene00000747	182.434	-1.59396	0.274811	-5.80021	6.62336e-09	2.74749e-06
WBGene00000748	3678.38	-1.5817	0.584042	-2.70819	0.00676513	0.0921091
WBGene00000749	243.035	-1.3134	0.713053	-1.84194	0.0654834	0.306404
WBGene00000750	39.4813	-0.180843	0.606383	-0.298232	0.765526	0.905562
WBGene00000751	91409.5	0.17813	0.15315	1.16311	0.244787	0.558847
WBGene00000752	23318.5	0.191762	0.19874	0.964886	0.334602	0.638232
WBGene00000753	3833.5	-1.00212	0.249305	-4.01967	5.82799e-05	0.0033299
WBGene00000754	115880	0.170712	0.155606	1.09708	0.272607	0.584373
WBGene00000755	227.973	-1.87102	0.393309	-4.75713	1.96363e-06	0.000241261
WBGene00000756	2.80056	-0.701447	1.36182	-0.515082	0.606496	NA
WBGene00000757	59097.4	0.19701	0.15952	1.23501	0.216826	0.527764
WBGene00000758	0	NA	NA	NA	NA	NA
WBGene00000759	279.249	-0.762878	0.290469	-2.62637	0.00863015	0.105242
WBGene00000760	22.2158	-0.430707	0.496079	-0.868224	0.385272	0.677251
WBGene00000761	1983.14	-0.12336	0.194634	-0.633806	0.526207	0.774942
WBGene00000762	1303.45	0.327096	0.147085	2.22386	0.0261582	0.193458
WBGene00000763	1102.62	0.113938	0.152884	0.745255	0.456118	0.729512
WBGene00000764	781.793	0.258756	0.160171	1.6155	0.106204	0.382347
WBGene00000765	3019.52	0.375615	0.184143	2.0398	0.0413702	0.243941
WBGene00000766	2140.62	0.0810111	0.136755	0.592383	0.553594	0.791382
WBGene00000767	4136.33	0.214978	0.14747	1.45778	0.144902	0.44115
WBGene00000768	1286.71	-0.198227	0.174957	-1.13301	0.257212	0.570168
WBGene00000770	3080.05	0.157468	0.189619	0.830442	0.406289	0.692084
WBGene00000771	700.863	-0.39177	0.221689	-1.76721	0.0771931	0.330732
WBGene00000772	6735.38	0.157023	0.187647	0.836798	0.402706	0.689066
WBGene00000773	3374.35	0.301944	0.159946	1.88778	0.0590553	0.290732
WBGene00000774	841.157	0.217687	0.165364	1.31641	0.188035	0.496482
WBGene00000775	780.204	0.0408576	0.178432	0.228981	0.818884	0.930098
WBGene00000776	49648.5	0.141018	0.184768	0.763221	0.445331	0.721836
WBGene00000777	8173.3	0.390531	0.160902	2.42713	0.0152189	0.147329
WBGene00000778	265.558	-0.584788	0.203131	-2.87888	0.00399091	0.0653949
WBGene00000779	15420.6	-0.0489716	0.17043	-0.287341	0.773851	0.909356
WBGene00000780	2477.13	0.108702	0.218007	0.498619	0.618048	0.827998
WBGene00000781	8510.04	-0.515796	0.227078	-2.27145	0.02312	0.182351
WBGene00000782	3.51911	-0.844826	1.29537	-0.652191	0.514278	NA
WBGene00000783	2345.01	-0.522071	0.208105	-2.50869	0.012118	0.12968
WBGene00000784	5695.7	0.0203644	0.202835	0.100399	0.920028	0.974839
WBGene00000785	15968	0.472938	0.217365	2.17578	0.0295718	0.207307
WBGene00000786	25544.2	-0.0174594	0.209874	-0.08319	0.9337	0.980002
WBGene00000787	3276.18	0.231614	0.162811	1.42259	0.154854	0.455107
WBGene00000788	13578.1	-0.207148	0.23216	-0.892263	0.372252	0.668531
WBGene00000789	7333.13	-0.420535	0.151176	-2.78175	0.00540671	0.079381
WBGene00000792	375.122	0.133583	0.217661	0.613718	0.539402	0.783012
WBGene00000793	1366.81	-0.213211	0.191285	-1.11463	0.26501	0.577249
WBGene00000794	5053.85	0.363194	0.164372	2.20958	0.0271342	0.197611
WBGene00000795	873.384	0.0816263	0.159009	0.513342	0.607712	0.822135
WBGene00000796	5567.32	0.157636	0.150049	1.05056	0.293459	0.603682
WBGene00000797	465.306	0.200638	0.186855	1.07376	0.282929	0.594352
WBGene00000798	525.462	0.125995	0.183537	0.686485	0.492407	0.753905
WBGene00000799	757.683	0.284435	0.202177	1.40686	0.159469	0.460211
WBGene00000800	8822.6	0.0842274	0.169233	0.497702	0.618694	0.828075
WBGene00000801	360.101	0.0767187	0.19204	0.399493	0.68953	0.868262
WBGene00000802	89395.4	-0.235378	0.154529	-1.52319	0.12771	0.416965
WBGene00000803	879.561	0.252791	0.231678	1.09113	0.275215	0.586663
WBGene00000804	3390.7	0.298718	0.187341	1.59452	0.110821	0.38996
WBGene00000812	2700.56	0.0532175	0.199684	0.266509	0.789847	0.916919
WBGene00000813	3220.99	0.168966	0.154486	1.09373	0.274073	0.585748
WBGene00000814	4686.95	0.240472	0.141368	1.70103	0.0889368	0.349828
WBGene00000815	3725.66	0.236434	0.149324	1.58336	0.11334	0.39415
WBGene00000816	2908.45	0.170972	0.157515	1.08543	0.277729	0.589144
WBGene00000817	3016.15	0.350709	0.161748	2.16825	0.0301398	0.209313
WBGene00000818	2855.94	0.178308	0.153228	1.16368	0.244555	0.558762
WBGene00000819	66.7732	-0.308383	0.312677	-0.986268	0.324002	0.628205
WBGene00000820	351.588	-0.345766	0.255824	-1.35157	0.176511	0.481612
WBGene00000821	10.0911	0.469005	0.736604	0.636713	0.524312	NA
WBGene00000822	11087.8	-0.112817	0.172255	-0.654941	0.512506	0.767772
WBGene00000829	0	NA	NA	NA	NA	NA
WBGene00000830	359.98	-0.120839	0.176703	-0.683855	0.494067	0.755596
WBGene00000831	3487.14	-0.286842	0.15691	-1.82807	0.0675392	0.311259
WBGene00000832	914.771	0.0227284	0.155736	0.145942	0.883967	0.957751
WBGene00000833	46574	0.119114	0.127753	0.932373	0.351144	0.651036
WBGene00000834	4145.97	0.0561111	0.196931	0.284928	0.775699	0.910268
WBGene00000835	1960.17	0.390603	0.284355	1.37364	0.169553	0.471121
WBGene00000836	5611.28	0.0372937	0.179225	0.208083	0.835164	0.93713
WBGene00000837	8430.67	0.0412918	0.185069	0.223115	0.823446	0.932401
WBGene00000838	10113.2	0.142881	0.147091	0.97138	0.331359	0.635607
WBGene00000839	3605.02	0.13917	0.165397	0.841428	0.400108	0.687215
WBGene00000840	3997.25	0.237746	0.165322	1.43807	0.150413	0.449835
WBGene00000841	483.795	-0.330075	0.220408	-1.49756	0.134246	0.425156
WBGene00000843	4645.73	0.185415	0.157103	1.18022	0.237914	0.551063
WBGene00000845	503.115	0.358389	0.235949	1.51893	0.128781	0.418576
WBGene00000846	3500.58	0.284999	0.170786	1.66875	0.0951663	0.362056
WBGene00000851	1.97609	-0.663392	1.55449	-0.426758	0.669556	NA
WBGene00000853	27.3446	-1.46222	0.492449	-2.96929	0.00298485	0.0548841
WBGene00000854	2213.19	0.0332944	0.149904	0.222105	0.824232	0.93274
WBGene00000857	531.757	-0.0982591	0.198628	-0.494689	0.62082	0.829536
WBGene00000858	178.584	-0.126025	0.273458	-0.460857	0.644901	0.845306
WBGene00000859	1.45817	-1.99919	1.99646	-1.00137	0.316649	NA
WBGene00000860	3.18838	-1.32287	1.29014	-1.02537	0.305189	NA
WBGene00000861	2.20227	-0.283346	1.60974	-0.176019	0.860279	NA
WBGene00000862	17.2215	-0.0631623	0.653685	-0.0966249	0.923024	0.975687
WBGene00000863	3431.74	0.244083	0.169547	1.43961	0.149977	0.449103
WBGene00000864	47.6311	-0.111897	0.357015	-0.313423	0.75396	0.899894
WBGene00000865	12821.4	0.198993	0.157219	1.2657	0.20562	0.515672
WBGene00000866	6309.67	0.545586	0.180804	3.01755	0.00254825	0.0497502
WBGene00000867	9717.7	0.578693	0.180974	3.19766	0.00138545	0.0331744
WBGene00000868	18329.2	0.445008	0.203053	2.19158	0.0284097	0.202992
WBGene00000869	20836.6	0.0823282	0.137715	0.597814	0.549964	0.789507
WBGene00000870	140.177	0.244384	0.304819	0.801734	0.422707	0.704195
WBGene00000871	7337.52	0.234397	0.167676	1.39792	0.162138	0.462009
WBGene00000872	2831.81	0.110482	0.219016	0.504447	0.613947	0.825929
WBGene00000874	3943.32	0.164127	0.183403	0.894896	0.370843	0.666824
WBGene00000875	7411.53	0.110454	0.184795	0.59771	0.550034	0.789538
WBGene00000876	4427.95	0.2085	0.165815	1.25743	0.208599	0.518678
WBGene00000877	6249.21	0.299777	0.170802	1.75511	0.0792397	0.334352
WBGene00000878	2373.97	-0.250659	0.20931	-1.19755	0.231094	0.542962
WBGene00000879	5212.24	0.264022	0.18812	1.40348	0.160474	0.461331
WBGene00000880	2411.08	0.259968	0.14554	1.78623	0.0740615	0.325246
WBGene00000881	22029.9	-0.147756	0.154936	-0.95366	0.340256	0.641824
WBGene00000882	1224.83	-0.33712	0.199479	-1.69	0.0910274	0.353843
WBGene00000883	64092.3	0.168624	0.164873	1.02275	0.306425	0.614333
WBGene00000884	628.871	0.0865001	0.20104	0.430264	0.667003	0.85794
WBGene00000885	1843.99	0.351199	0.171676	2.04571	0.0407852	0.243013
WBGene00000886	1215.54	0.390993	0.196708	1.98768	0.0468468	0.258643
WBGene00000887	1426.27	0.15482	0.161388	0.9593	0.337407	0.640369
WBGene00000888	1749.97	0.408327	0.193286	2.11255	0.0346394	0.226146
WBGene00000889	3451.98	0.250106	0.163403	1.53061	0.125867	0.413924
WBGene00000890	2413.11	0.371796	0.15715	2.36587	0.0179875	0.161051
WBGene00000891	2824.76	0.153938	0.149734	1.02808	0.303913	0.61289
WBGene00000892	2035.57	0.00739593	0.155297	0.0476244	0.962016	0.990164
WBGene00000893	81.3457	-0.644583	1.09744	-0.58735	0.556969	0.793287
WBGene00000894	9155.6	0.210665	0.200859	1.04882	0.294261	0.603934
WBGene00000895	149.973	-0.488312	0.231383	-2.1104	0.0348235	0.226761
WBGene00000896	4690.11	0.210872	0.167903	1.25592	0.209147	0.519584
WBGene00000897	1407.8	0.25595	0.189246	1.35247	0.176225	0.481403
WBGene00000898	2619.3	-0.0217822	0.295719	-0.0736583	0.941282	0.981873
WBGene00000899	1074.82	-0.0939261	0.150683	-0.623336	0.533064	0.779469
WBGene00000900	1491.19	0.0582477	0.187813	0.310136	0.756457	0.900794
WBGene00000901	1905.15	-0.215119	0.182848	-1.17649	0.239398	0.552167
WBGene00000902	95.1262	-1.12633	0.304739	-3.69603	0.000218993	0.00870698
WBGene00000903	188.383	0.356248	0.392895	0.906726	0.364552	0.662125
WBGene00000904	538.084	-0.0893229	0.191167	-0.46725	0.640321	0.843014
WBGene00000905	152.664	0.359037	0.249924	1.43658	0.150836	0.450521
WBGene00000906	70.0476	-0.789019	0.334277	-2.36038	0.0182563	0.162399
WBGene00000907	30.9054	-0.200396	0.515529	-0.388718	0.697484	0.871776
WBGene00000908	1014.68	-0.204841	0.203374	-1.00721	0.313833	0.619067
WBGene00000910	632.249	-0.213436	0.158781	-1.34422	0.178877	0.484111
WBGene00000911	6326.31	0.0149467	0.235606	0.0634396	0.949416	0.984939
WBGene00000912	4047.37	-0.085893	0.208324	-0.412305	0.680116	0.864022
WBGene00000913	14434.6	0.371789	0.227276	1.63584	0.101872	0.375016
WBGene00000914	574.777	0.0554833	0.239708	0.231462	0.816956	0.929075
WBGene00000915	129083	0.086227	0.146908	0.586948	0.557239	0.793287
WBGene00000917	1791.51	0.0690707	0.149069	0.463348	0.643115	0.844619
WBGene00000920	200.908	-0.298292	0.387561	-0.769666	0.441498	0.718827
WBGene00000928	965.621	-1.63269	0.718425	-2.27259	0.0230508	0.182266
WBGene00000929	707.642	-0.274187	0.224455	-1.22157	0.221871	0.533415
WBGene00000930	456.02	-1.33075	0.388361	-3.42658	0.000611227	0.0185625
WBGene00000931	13659.4	-0.221248	0.18726	-1.1815	0.237404	0.550507
WBGene00000932	11.911	-0.447568	0.748102	-0.598271	0.549659	0.789416
WBGene00000933	3527.93	0.121275	0.154855	0.783155	0.433536	0.712646
WBGene00000934	41.4851	0.0242545	0.480364	0.050492	0.95973	0.988899
WBGene00000935	9160.29	0.201772	0.201738	1.00017	0.317229	0.621563
WBGene00000936	437.874	-0.104625	0.191819	-0.545438	0.585452	0.809615
WBGene00000937	1974.78	0.187272	0.153403	1.22079	0.222167	0.53373
WBGene00000938	3435.28	0.0787402	0.20246	0.388917	0.697338	0.871659
WBGene00000939	6105.96	0.0900079	0.207948	0.432839	0.665132	0.856931
WBGene00000940	2118.5	0.2912	0.160728	1.81176	0.0700229	0.317371
WBGene00000941	3131.28	0.379246	0.247338	1.53331	0.125199	0.412808
WBGene00000942	4630.86	-0.252777	0.236601	-1.06837	0.285356	0.596597
WBGene00000950	197.909	-0.363578	0.285518	-1.2734	0.202877	0.513032
WBGene00000951	137.33	-0.186319	0.255747	-0.728527	0.466291	0.736216
WBGene00000952	72.2327	-0.331149	0.300807	-1.10087	0.270953	0.582512
WBGene00000953	44.753	0.135953	0.355	0.382964	0.701746	0.873894
WBGene00000955	136.138	-0.313028	0.245785	-1.27359	0.20281	0.513022
WBGene00000958	421.56	-0.287267	0.236644	-1.21392	0.224778	0.536531
WBGene00000959	1466.48	-0.232733	0.147188	-1.5812	0.113833	0.394265
WBGene00000960	15.9623	0.0438763	0.669739	0.0655125	0.947766	0.984392
WBGene00000961	1558.63	-0.0350662	0.215911	-0.16241	0.870983	0.951322
WBGene00000962	10820.8	-0.0945885	0.291106	-0.324928	0.745235	0.896474
WBGene00000963	2378.52	-0.0265573	0.143286	-0.185344	0.852959	0.944708
WBGene00000964	915.581	-0.0954204	0.229376	-0.416	0.67741	0.863049
WBGene00000965	3012.24	0.331198	0.151997	2.17898	0.0293331	0.20652
WBGene00000966	388.441	-0.345383	0.218051	-1.58395	0.113204	0.393924
WBGene00000967	5356.01	-0.155307	0.16622	-0.934341	0.350128	0.650613
WBGene00000968	216.767	-0.364796	0.263607	-1.38386	0.1664	0.467288
WBGene00000969	524.499	-0.45354	0.292627	-1.54989	0.121167	0.406153
WBGene00000970	2792.67	0.0507396	0.143333	0.353999	0.72334	0.884936
WBGene00000971	458.515	0.367607	0.195361	1.88168	0.0598788	0.29287
WBGene00000972	44.5671	0.491974	0.505039	0.974132	0.329991	0.634622
WBGene00000973	1293.65	-0.219993	0.19342	-1.13739	0.255376	0.568465
WBGene00000974	1547.49	0.297601	0.153472	1.93912	0.0524871	0.276496
WBGene00000975	2652.18	0.117965	0.150734	0.782599	0.433863	0.712968
WBGene00000976	3584.74	0.20815	0.14913	1.39576	0.162787	0.462867
WBGene00000977	990.758	0.0449891	0.236164	0.190499	0.848918	0.943038
WBGene00000978	61.1663	0.254306	0.448257	0.567321	0.570496	0.800968
WBGene00000979	24.5772	-0.740942	0.577981	-1.28195	0.199861	0.510063
WBGene00000980	588.843	0.31305	0.206469	1.51621	0.129466	0.419492
WBGene00000981	1617.31	-0.232894	0.237804	-0.979354	0.327405	0.63188
WBGene00000982	1785.16	0.0627799	0.166354	0.377388	0.705886	0.875839
WBGene00000983	1170.53	-0.182769	0.248805	-0.734588	0.462591	0.733475
WBGene00000984	1912.21	0.00394204	0.159736	0.0246784	0.980311	0.994244
WBGene00000985	6028.93	0.275877	0.17289	1.59568	0.11056	0.389774
WBGene00000986	30.5543	-0.170269	0.437512	-0.389176	0.697146	0.871645
WBGene00000987	2979.33	0.0645127	0.135918	0.474646	0.635039	0.839374
WBGene00000988	3374.27	0.753515	0.282869	2.66383	0.00772561	0.0991415
WBGene00000989	40.9544	1.58459	0.391401	4.04851	5.15456e-05	0.00300377
WBGene00000990	453.835	0.315735	0.217413	1.45224	0.146436	0.443378
WBGene00000991	9910.03	-0.151195	0.205934	-0.734193	0.462831	0.733632
WBGene00000992	480.881	-0.0124225	0.210375	-0.0590493	0.952913	0.986052
WBGene00000993	1061.41	0.0378681	0.202462	0.187038	0.851631	0.944333
WBGene00000994	2047.25	0.0939256	0.172729	0.543775	0.586596	0.810263
WBGene00000995	1149.38	0.106317	0.235525	0.451405	0.651698	0.849477
WBGene00000996	4535.74	0.137411	0.164606	0.834786	0.403838	0.68978
WBGene00000998	1378.6	-0.291026	0.305617	-0.952256	0.340967	0.642646
WBGene00001000	16073.8	-0.256408	0.16446	-1.55909	0.118976	0.403007
WBGene00001001	5464.27	0.0739861	0.149643	0.494416	0.621013	0.829536
WBGene00001002	2929.34	0.19443	0.176934	1.09888	0.27182	0.583527
WBGene00001005	12128.9	0.197095	0.15843	1.24405	0.21348	0.524742
WBGene00001006	1536.15	-0.452057	0.179746	-2.51498	0.011904	0.128232
WBGene00001007	4109.8	-0.00448619	0.148991	-0.0301104	0.975979	0.993293
WBGene00001008	2945.04	-0.111328	0.154172	-0.722105	0.47023	0.73894
WBGene00001016	3900.03	0.210901	0.212854	0.990828	0.321769	0.625808
WBGene00001017	6495.31	-0.00243718	0.199243	-0.0122322	0.99024	0.997254
WBGene00001018	3285.37	0.311206	0.15604	1.99439	0.0461094	0.257246
WBGene00001019	3817.99	0.149827	0.139594	1.0733	0.283135	0.594359
WBGene00001020	2578.5	0.252583	0.143404	1.76134	0.0781808	0.332436
WBGene00001021	482.027	0.325575	0.216239	1.50563	0.132163	0.422965
WBGene00001022	946.191	0.39485	0.156738	2.51918	0.0117628	0.127418
WBGene00001023	13251.4	0.138031	0.197077	0.700392	0.483683	0.748826
WBGene00001025	4041.3	-0.289603	0.147921	-1.95782	0.0502512	0.269143
WBGene00001026	3705.65	0.367734	0.171364	2.14593	0.0318786	0.215527
WBGene00001027	2324.87	0.0197501	0.151947	0.12998	0.896582	0.964183
WBGene00001028	3596.82	0.15213	0.158054	0.962518	0.335789	0.638931
WBGene00001029	11106.8	0.179962	0.16408	1.0968	0.272729	0.584489
WBGene00001030	14264.8	0.0807381	0.151685	0.532274	0.594536	0.815401
WBGene00001031	8701.58	0.216681	0.169524	1.27817	0.20119	0.511854
WBGene00001032	1281.84	-0.0898989	0.172395	-0.521471	0.602038	0.819689
WBGene00001033	1358.15	0.32194	0.185556	1.73501	0.0827398	0.340363
WBGene00001034	3019.28	0.117481	0.137183	0.856386	0.391785	0.682599
WBGene00001035	2823.98	0.0904641	0.149257	0.606097	0.54445	0.785967
WBGene00001036	743.826	0.479714	0.178989	2.68013	0.00735935	0.0962843
WBGene00001037	15681.9	0.07266	0.14077	0.516162	0.605741	0.821219
WBGene00001038	17828.6	-0.0686469	0.133779	-0.513137	0.607856	0.822135
WBGene00001039	1228.08	0.242742	0.215664	1.12555	0.260354	0.573298
WBGene00001040	3543.27	0.23321	0.159387	1.46317	0.143422	0.439217
WBGene00001041	3426.88	0.43747	0.170868	2.56028	0.0104587	0.118669
WBGene00001042	963.083	-0.272944	0.174274	-1.56618	0.117307	0.400276
WBGene00001043	3123.95	-0.0228274	0.191907	-0.118951	0.905315	0.969065
WBGene00001044	1105.06	0.48216	0.160813	2.99826	0.00271523	0.0518942
WBGene00001045	1180.18	0.275772	0.175927	1.56754	0.116989	0.399386
WBGene00001046	1467.43	0.19994	0.145487	1.37428	0.169356	0.471055
WBGene00001047	11847.9	0.0173873	0.142496	0.12202	0.902883	0.967699
WBGene00001048	2006.88	0.172105	0.162736	1.05757	0.290252	0.600916
WBGene00001049	2514.76	0.179978	0.190272	0.945899	0.3442	0.645168
WBGene00001050	1120.59	0.0252011	0.174973	0.144029	0.885478	0.958317
WBGene00001051	4040.27	0.33454	0.16549	2.02151	0.0432268	0.2497
WBGene00001052	113.827	-0.197379	0.24831	-0.794888	0.426679	0.70735
WBGene00001053	205.601	0.101951	0.266105	0.383122	0.701629	0.873894
WBGene00001054	318.203	-0.210818	0.209168	-1.00789	0.313508	0.618875
WBGene00001055	2663.67	-0.375075	0.14962	-2.50684	0.0121815	0.130103
WBGene00001056	11787.8	0.181718	0.173307	1.04853	0.294394	0.60413
WBGene00001057	4791.62	0.192506	0.13301	1.4473	0.147812	0.445646
WBGene00001058	7903.49	0.165734	0.15732	1.05348	0.292121	0.602649
WBGene00001059	308.256	-0.0259167	0.301766	-0.0858834	0.931559	0.97945
WBGene00001060	2699.3	0.286828	0.157803	1.81763	0.069121	0.315694
WBGene00001061	3857.84	0.29933	0.182944	1.63618	0.101802	0.374927
WBGene00001062	0.0662318	0.986128	4.05523	0.243174	0.807871	NA
WBGene00001063	157.5	0.476053	0.286919	1.65919	0.0970776	0.365837
WBGene00001064	397.606	-0.695158	0.364235	-1.90854	0.0563213	0.284509
WBGene00001065	207.559	-1.37095	0.758081	-1.80845	0.0705363	0.318231
WBGene00001066	7875.03	-1.71222	0.387141	-4.42273	9.74621e-06	0.00087399
WBGene00001067	5995.62	-1.72864	0.375573	-4.60267	4.17118e-06	0.000451399
WBGene00001068	346.42	-0.540189	0.247775	-2.18016	0.0292458	0.205993
WBGene00001069	268.54	-1.18268	0.713339	-1.65795	0.0973282	0.366136
WBGene00001070	411.473	-1.41151	0.393325	-3.58866	0.000332378	0.0119371
WBGene00001071	338.291	-0.773335	0.34042	-2.27171	0.0231041	0.182351
WBGene00001072	420.419	-0.994946	0.296112	-3.36003	0.000779345	0.0224608
WBGene00001073	6711.74	0.00617168	0.146315	0.0421809	0.966354	0.991019
WBGene00001074	7976.56	-1.69845	0.385721	-4.40331	1.06612e-05	0.000921767
WBGene00001075	6.53455	0.791111	0.856886	0.92324	0.355882	NA
WBGene00001076	96.0514	0.325598	0.288998	1.12665	0.259892	0.572512
WBGene00001077	2700.62	-0.479241	0.178116	-2.69061	0.00713223	0.0947298
WBGene00001078	268.874	-0.0475872	0.239826	-0.198424	0.842713	0.940177
WBGene00001079	61.4212	-1.55326	0.36702	-4.23207	2.31548e-05	0.00164905
WBGene00001080	1381.97	-0.320853	0.271665	-1.18106	0.237579	0.550705
WBGene00001081	2071.2	-0.223788	0.274455	-0.81539	0.414849	0.698677
WBGene00001082	1941.75	0.104527	0.161194	0.648457	0.516689	0.770226
WBGene00001085	5417.79	0.101993	0.197421	0.516627	0.605417	0.820933
WBGene00001086	1926.44	-0.0107744	0.184198	-0.0584937	0.953355	0.986055
WBGene00001087	2922.75	0.0403756	0.25913	0.155812	0.876181	0.953845
WBGene00001088	5046.3	0.345171	0.172336	2.00289	0.045189	0.255288
WBGene00001089	1586.73	-0.388857	0.180142	-2.15862	0.03088	0.212001
WBGene00001090	2604.87	0.118261	0.175011	0.675735	0.499209	0.75856
WBGene00001091	2373.91	-0.122958	0.146951	-0.836728	0.402746	0.689066
WBGene00001092	1925.7	0.367674	0.179839	2.04446	0.040908	0.243075
WBGene00001093	6427.97	0.210604	0.169913	1.23948	0.215168	0.526673
WBGene00001094	15097.1	0.16823	0.1401	1.20079	0.229833	0.541961
WBGene00001095	1457.21	0.196455	0.157759	1.24529	0.213026	0.523939
WBGene00001096	7.50707	-0.633284	0.840724	-0.75326	0.451293	NA
WBGene00001099	8168.62	-0.61002	0.166009	-3.67462	0.000238206	0.00929105
WBGene00001101	1092.24	-0.0734073	0.180376	-0.406967	0.684032	0.8653
WBGene00001102	3456.71	0.378808	0.182536	2.07525	0.0379632	0.235323
WBGene00001103	2.28117	-0.548951	1.46511	-0.374683	0.707896	NA
WBGene00001104	15.8565	1.13185	0.584493	1.93646	0.0528111	0.277128
WBGene00001105	72.0367	0.398879	0.324472	1.22931	0.218954	0.529681
WBGene00001106	0.549397	-2.52131	3.40032	-0.741492	0.458395	NA
WBGene00001107	5.49153	-0.780707	0.969273	-0.805456	0.420556	NA
WBGene00001108	2.88393	0.469623	1.45435	0.322909	0.746764	NA
WBGene00001109	51.4639	-1.0756	0.40948	-2.62675	0.00862041	0.105242
WBGene00001110	1828.2	0.0617536	0.218184	0.283034	0.777151	0.911006
WBGene00001111	8.27844	0.155813	0.813824	0.191458	0.848167	NA
WBGene00001112	3664.69	0.243773	0.185274	1.31574	0.18826	0.496696
WBGene00001113	1180.72	-0.777981	0.172569	-4.50823	6.53692e-06	0.000655336
WBGene00001115	420.352	-0.210855	0.206113	-1.02301	0.306305	0.614333
WBGene00001116	412.767	-0.192635	0.208175	-0.925353	0.354782	0.653244
WBGene00001117	63.2172	-0.345536	0.332558	-1.03902	0.298794	0.608648
WBGene00001118	142.085	-0.0308786	0.246358	-0.12534	0.900254	0.966497
WBGene00001119	253.139	0.935508	0.209536	4.46466	8.01974e-06	0.000765357
WBGene00001121	35.3595	-0.421263	0.433463	-0.971854	0.331123	0.635466
WBGene00001122	67.2093	0.187779	0.304297	0.617089	0.537176	0.781238
WBGene00001123	199.965	0.187244	0.238864	0.783894	0.433102	0.712148
WBGene00001127	31.5853	-0.350879	0.437824	-0.801414	0.422892	0.704288
WBGene00001129	26.9472	-0.307656	0.452333	-0.680154	0.496407	0.756874
WBGene00001130	2719.69	-0.0826813	0.217438	-0.380252	0.703759	0.874718
WBGene00001131	2910.68	-0.102456	0.23761	-0.431195	0.666326	0.857456
WBGene00001132	5959.82	-0.27765	0.15794	-1.75794	0.0787578	0.332897
WBGene00001133	17.8356	-0.287024	0.761674	-0.376833	0.706298	0.875839
WBGene00001134	5316.1	0.0440292	0.174877	0.251773	0.801216	0.922899
WBGene00001135	139.635	0.0547134	0.237082	0.230778	0.817487	0.929291
WBGene00001136	34.1661	-0.0263522	0.621772	-0.0423824	0.966194	0.991019
WBGene00001137	46790.5	-0.180695	0.180127	-1.00315	0.315788	0.620658
WBGene00001145	835.274	5.03373e-05	0.160913	0.000312822	0.99975	0.999808
WBGene00001147	3.76445	-0.646733	1.46199	-0.442366	0.658225	NA
WBGene00001148	754.036	0.0754887	0.215707	0.349959	0.726369	0.886223
WBGene00001149	11299.3	0.0227604	0.157048	0.144926	0.884769	0.958071
WBGene00001150	366.71	-1.27113	0.231168	-5.49873	3.82542e-08	1.1082e-05
WBGene00001151	1464.62	0.365749	0.169406	2.15901	0.0308492	0.211898
WBGene00001152	525.633	-0.0495597	0.233358	-0.212376	0.831814	0.935683
WBGene00001153	4730.61	0.101071	0.146617	0.689354	0.4906	0.753323
WBGene00001154	2832.98	0.100939	0.155461	0.649285	0.516154	0.77006
WBGene00001155	26745.8	0.496962	0.603387	0.82362	0.410155	0.694983
WBGene00001156	5709.04	0.580292	0.236444	2.45424	0.0141181	0.141017
WBGene00001157	834.717	-0.645288	0.256664	-2.51414	0.0119324	0.128377
WBGene00001158	1676.53	-0.686302	0.240464	-2.85408	0.00431618	0.0689449
WBGene00001159	238.453	-0.039679	0.259721	-0.152775	0.878576	0.955337
WBGene00001160	3743.2	0.240181	0.213909	1.12282	0.261514	0.574082
WBGene00001161	2406.67	0.269548	0.159889	1.68584	0.0918267	0.355242
WBGene00001162	917.82	0.151563	0.163661	0.92608	0.354404	0.653021
WBGene00001163	459.811	-0.0053913	0.199553	-0.0270169	0.978446	0.993836
WBGene00001164	313.263	0.146347	0.191436	0.76447	0.444587	0.721378
WBGene00001165	270.252	0.151985	0.235569	0.645183	0.518809	0.771555
WBGene00001166	8202.05	0.0694982	0.190558	0.364708	0.715329	0.880681
WBGene00001167	230085	-0.0972299	0.159847	-0.608267	0.543011	0.785729
WBGene00001168	496092	0.0574632	0.144044	0.398928	0.689946	0.868264
WBGene00001169	40347.9	-0.402439	0.16126	-2.4956	0.0125746	0.132312
WBGene00001170	51.7727	-1.17815	0.345492	-3.41005	0.000649505	0.0194032
WBGene00001171	160.369	-0.168472	0.241913	-0.696415	0.486169	0.750245
WBGene00001172	2254.64	-0.254177	0.286127	-0.888339	0.374358	0.670099
WBGene00001173	14924	0.0121272	0.158734	0.0763998	0.939101	0.981448
WBGene00001174	134.898	-1.03433	0.342025	-3.02414	0.0024934	0.0489131
WBGene00001175	159.138	0.727634	0.309709	2.34941	0.018803	0.165105
WBGene00001177	4247.17	-0.302655	0.195693	-1.54658	0.121964	0.40757
WBGene00001178	980.345	0.0645582	0.218867	0.294965	0.768021	0.906834
WBGene00001179	826.198	-0.0323031	0.187542	-0.172245	0.863245	0.947764
WBGene00001182	869.161	-0.0917912	0.195378	-0.469814	0.638488	0.841617
WBGene00001184	733.166	-0.0453008	0.18106	-0.250197	0.802435	0.923162
WBGene00001185	33.771	-0.359949	0.513213	-0.701365	0.483075	0.748233
WBGene00001186	578.178	0.681441	0.230178	2.96049	0.00307146	0.0560165
WBGene00001187	844.399	-0.166479	0.284933	-0.584273	0.559037	0.794229
WBGene00001188	503.075	-0.815338	0.311966	-2.61355	0.00896079	0.107668
WBGene00001189	2925.98	-0.277856	0.216596	-1.28283	0.199551	0.509646
WBGene00001190	277.747	-0.382666	0.218213	-1.75364	0.0794927	0.334368
WBGene00001193	522.159	0.125365	0.173722	0.721643	0.470514	0.739082
WBGene00001194	6310.91	0.0708724	0.180943	0.391683	0.695292	0.870792
WBGene00001196	2360.89	-0.082681	0.293898	-0.281326	0.778461	0.911169
WBGene00001202	205.074	-0.00551565	0.219472	-0.0251314	0.97995	0.994046
WBGene00001204	62.9703	-0.612202	0.311287	-1.96668	0.0492202	0.265975
WBGene00001207	145.211	0.0939741	0.248572	0.378056	0.705389	0.875827
WBGene00001208	1988.02	-0.250562	0.162679	-1.54022	0.123506	0.410205
WBGene00001209	16418.3	-0.035959	0.177975	-0.202046	0.839881	0.938812
WBGene00001210	36.7656	0.0762621	0.388797	0.196149	0.844494	0.941071
WBGene00001211	42.2499	-0.265715	0.413379	-0.642789	0.520361	0.772287
WBGene00001214	2898.27	0.110401	0.239468	0.461026	0.64478	0.845306
WBGene00001215	2440.69	0.0713983	0.204317	0.34945	0.726752	0.88635
WBGene00001223	0	NA	NA	NA	NA	NA
WBGene00001224	3111.04	0.138912	0.190523	0.729112	0.465933	0.736061
WBGene00001225	12737.7	-0.0126548	0.146208	-0.0865535	0.931026	0.979331
WBGene00001226	16479.9	0.00527636	0.156142	0.0337922	0.973043	0.99249
WBGene00001227	11069.9	-0.000188951	0.140739	-0.00134257	0.998929	0.999418
WBGene00001228	8349.64	0.122281	0.137891	0.88679	0.375192	0.671009
WBGene00001229	7988.32	0.166349	0.139588	1.19172	0.233373	0.545416
WBGene00001230	5971.53	0.0479402	0.136986	0.349964	0.726366	0.886223
WBGene00001231	4833.85	0.126363	0.14382	0.87862	0.379607	0.673513
WBGene00001232	6609.08	0.101832	0.136757	0.744622	0.456501	0.729838
WBGene00001233	4725.35	0.242634	0.15513	1.56407	0.117801	0.401457
WBGene00001234	4746.04	0.0652602	0.138144	0.472407	0.636636	0.840397
WBGene00001235	1122.3	0.169047	0.155819	1.0849	0.277967	0.589367
WBGene00001236	1499.07	0.162704	0.169031	0.962569	0.335764	0.638931
WBGene00001237	4.21535	-0.850393	1.08069	-0.786902	0.431339	NA
WBGene00001239	23325	0.104124	0.214973	0.484359	0.628131	0.833988
WBGene00001240	17639.7	0.0504626	0.191279	0.263817	0.791921	0.917786
WBGene00001241	5258.3	-0.0477818	0.160266	-0.298141	0.765596	0.905562
WBGene00001242	231.167	-0.787665	0.284169	-2.77182	0.00557446	0.0811874
WBGene00001243	15385.3	0.422628	0.180748	2.33822	0.0193759	0.167613
WBGene00001244	28239.6	0.418081	0.171255	2.44127	0.0146356	0.144252
WBGene00001245	298.729	-0.49393	0.247511	-1.99559	0.0459785	0.257009
WBGene00001246	543.371	-0.441588	0.272582	-1.62002	0.105228	0.380715
WBGene00001247	764.248	-0.00082063	0.164729	-0.00498169	0.996025	0.998488
WBGene00001248	674.748	-0.139882	0.159032	-0.879582	0.379086	0.673056
WBGene00001249	363.034	-0.0731073	0.182673	-0.400208	0.689003	0.868013
WBGene00001250	1231.32	-0.128733	0.182445	-0.705601	0.480436	0.74619
WBGene00001251	1642.26	-0.0578355	0.137867	-0.419501	0.67485	0.861878
WBGene00001252	33.5509	-0.539994	0.470535	-1.14762	0.251126	0.564775
WBGene00001253	89.2368	0.165184	0.274707	0.601311	0.547633	0.788025
WBGene00001258	5848.26	-0.0241394	0.233019	-0.103594	0.917492	0.974183
WBGene00001259	12289.7	0.105691	0.203024	0.520586	0.602656	0.820051
WBGene00001262	6864.93	0.192936	0.162834	1.18487	0.236071	0.548661
WBGene00001263	25420.3	-0.148331	0.245946	-0.603105	0.546439	0.787421
WBGene00001281	3025.7	0.213158	0.159775	1.33411	0.182169	0.488484
WBGene00001284	3633.26	0.155875	0.150764	1.0339	0.301182	0.610765
WBGene00001303	10667.7	0.147144	0.162616	0.904853	0.365543	0.663137
WBGene00001309	2144.53	0.305573	0.171372	1.7831	0.0745702	0.32634
WBGene00001310	3.1468	0.840921	1.33437	0.630203	0.528562	NA
WBGene00001311	21.8383	-0.390198	0.482345	-0.80896	0.418538	0.701739
WBGene00001320	6973.7	0.262447	0.176543	1.48659	0.137122	0.428798
WBGene00001324	2424.62	0.312708	0.172846	1.80917	0.0704251	0.318102
WBGene00001325	738.974	0.0750437	0.197671	0.37964	0.704213	0.874968
WBGene00001328	8078	-0.0963629	0.270901	-0.355712	0.722056	0.883763
WBGene00001329	3765.8	0.213956	0.206682	1.0352	0.300577	0.610132
WBGene00001330	4336.91	-0.476126	0.156286	-3.04651	0.00231513	0.0470058
WBGene00001331	3824.37	-0.0367666	0.151236	-0.243108	0.807922	0.925499
WBGene00001332	2495.22	0.283396	0.169327	1.67366	0.0941969	0.360299
WBGene00001333	17916.2	-0.16198	0.153123	-1.05784	0.290127	0.600916
WBGene00001334	4413.22	0.1078	0.135246	0.797064	0.425414	0.706033
WBGene00001335	679.653	0.171553	0.164483	1.04298	0.296957	0.606875
WBGene00001336	9239.31	0.0396911	0.149427	0.265622	0.790531	0.916957
WBGene00001337	14133	-0.00664906	0.184512	-0.0360359	0.971254	0.992171
WBGene00001338	1478.48	0.149508	0.14247	1.0494	0.293995	0.603767
WBGene00001340	4337.83	0.0488282	0.16163	0.302099	0.762576	0.904023
WBGene00001345	1037.84	-0.334504	0.15825	-2.11377	0.0345348	0.225914
WBGene00001352	4902.83	0.0903073	0.202596	0.445751	0.655777	0.851833
WBGene00001358	980.197	0.192655	0.167271	1.15175	0.249423	0.562648
WBGene00001365	687.875	-0.0132332	0.208591	-0.0634409	0.949415	0.984939
WBGene00001366	801.42	-0.159929	0.190739	-0.83847	0.401767	0.688461
WBGene00001368	668.521	-0.223815	0.211453	-1.05847	0.289843	0.600916
WBGene00001371	2017.3	0.0077535	0.184842	0.0419466	0.966541	0.991019
WBGene00001372	5087.76	0.399975	0.173437	2.30617	0.0211014	0.174531
WBGene00001373	76.3697	-0.387264	0.354834	-1.0914	0.275099	0.586663
WBGene00001374	200.305	-0.259751	0.30859	-0.841733	0.399937	0.686994
WBGene00001377	35.7565	0.0549512	0.494785	0.111061	0.911568	0.971178
WBGene00001385	33000.3	-0.0172159	0.134506	-0.127993	0.898154	0.965092
WBGene00001386	116842	0.10158	0.14522	0.699493	0.484244	0.749208
WBGene00001387	773.014	-0.0237419	0.319651	-0.0742745	0.940792	0.981639
WBGene00001388	34.3859	-1.61506	0.718317	-2.2484	0.0245508	0.186929
WBGene00001389	384.209	0.13912	0.208333	0.667774	0.504278	0.762176
WBGene00001390	4417.64	0.320397	0.199855	1.60314	0.108903	0.386809
WBGene00001391	153.506	-0.0733073	0.384993	-0.190412	0.848986	0.943038
WBGene00001392	2727.37	0.133076	0.220878	0.602486	0.546851	0.787737
WBGene00001393	15754.5	0.0935904	0.142587	0.656376	0.511582	0.767373
WBGene00001394	37424.2	0.23899	0.198208	1.20575	0.227912	0.540304
WBGene00001395	6729.6	0.155509	0.139266	1.11663	0.264151	0.576389
WBGene00001396	15064.4	0.218215	0.131822	1.65538	0.0978483	0.366499
WBGene00001397	959.416	0.88038	1.2502	0.704194	0.481312	0.746854
WBGene00001398	24381.1	0.132577	0.193287	0.685909	0.49277	0.754249
WBGene00001399	807.164	-0.246516	1.04932	-0.234929	0.814264	0.928307
WBGene00001400	13.2339	-0.767926	0.624883	-1.22891	0.219105	0.529801
WBGene00001401	1152.15	0.0177151	0.171747	0.103147	0.917847	0.974262
WBGene00001402	1164.43	-0.0558031	0.182396	-0.305945	0.759646	0.902819
WBGene00001403	2178.88	-0.356438	0.169338	-2.10489	0.035301	0.227993
WBGene00001404	6322.76	0.231034	0.151468	1.5253	0.127183	0.41625
WBGene00001405	5272.21	0.108894	0.134779	0.807944	0.419123	0.702037
WBGene00001406	939.098	0.0628492	0.160881	0.390657	0.696051	0.871126
WBGene00001410	363.853	-0.529291	0.375155	-1.41086	0.158285	0.458574
WBGene00001411	3709.65	0.100759	0.137008	0.735423	0.462082	0.733168
WBGene00001412	4596.12	0.188305	0.154793	1.2165	0.223796	0.535126
WBGene00001413	2597.04	0.300536	0.157592	1.90706	0.0565129	0.284672
WBGene00001414	477.898	-0.865436	0.22091	-3.9176	8.94338e-05	0.00461021
WBGene00001423	32969	-0.0492768	0.142333	-0.346208	0.729187	0.887306
WBGene00001424	373.952	-0.0780929	0.259985	-0.300375	0.763891	0.905006
WBGene00001425	808.845	0.287265	0.227783	1.26114	0.20726	0.517627
WBGene00001426	6386.64	-0.0357274	0.145108	-0.246212	0.805518	0.924626
WBGene00001427	13117.7	0.229713	0.188285	1.22003	0.222453	0.533812
WBGene00001428	1432.88	-0.306985	0.173427	-1.77011	0.0767091	0.329893
WBGene00001429	343.233	-0.940875	0.32282	-2.91455	0.00356204	0.0607591
WBGene00001430	782.032	-0.403148	0.25841	-1.56011	0.118734	0.402973
WBGene00001431	14134.2	0.108786	0.140537	0.77407	0.438889	0.717189
WBGene00001432	55.3207	-0.869103	0.35608	-2.44076	0.0146565	0.144273
WBGene00001433	1072.42	0.0887377	0.150048	0.591394	0.554256	0.791843
WBGene00001434	2.63797	0.0735956	1.41963	0.0518414	0.958655	NA
WBGene00001435	81.5506	1.20792	0.339654	3.55633	0.000376066	0.0131444
WBGene00001436	30.0028	1.32287	0.431861	3.06319	0.00218994	0.0453159
WBGene00001437	30.9967	-0.0576768	0.504702	-0.114279	0.909017	0.969937
WBGene00001438	173.066	-0.000663988	0.230215	-0.00288421	0.997699	0.998901
WBGene00001439	663.172	-0.238148	0.191483	-1.2437	0.213611	0.524804
WBGene00001440	43.219	0.226241	0.422865	0.535019	0.592637	0.814779
WBGene00001441	2188.25	-0.39872	0.190378	-2.09436	0.0362282	0.23091
WBGene00001442	18.8489	-0.168227	0.572361	-0.293918	0.768821	0.906834
WBGene00001443	3911.93	0.0906809	0.210533	0.430721	0.666671	0.857734
WBGene00001444	580.563	-0.00988515	0.304011	-0.0325158	0.974061	0.992601
WBGene00001445	72.1115	-0.127032	0.393108	-0.323147	0.746584	0.897127
WBGene00001446	206.175	0.186676	0.402682	0.463581	0.642948	0.844567
WBGene00001447	160.465	-0.320355	0.26639	-1.20258	0.22914	0.541381
WBGene00001448	358.397	-0.354717	0.19862	-1.78591	0.0741144	0.325303
WBGene00001449	526.218	0.279873	0.21034	1.33058	0.183328	0.490406
WBGene00001450	206.908	-0.365066	0.219879	-1.6603	0.0968537	0.365601
WBGene00001451	173.507	-0.00295273	0.303654	-0.00972399	0.992242	0.997737
WBGene00001452	850.913	0.0519951	0.202384	0.256913	0.797246	0.920693
WBGene00001453	902.42	0.0670667	0.162124	0.413676	0.679111	0.863607
WBGene00001454	388.832	-0.305879	0.309383	-0.988675	0.322822	0.626941
WBGene00001455	355.67	0.148714	0.223129	0.666493	0.505096	0.76244
WBGene00001456	186.343	0.199258	0.456557	0.436437	0.66252	0.855876
WBGene00001457	693.6	0.274094	0.240054	1.1418	0.253536	0.566629
WBGene00001458	267.541	-0.620071	0.232505	-2.66691	0.00765517	0.0987318
WBGene00001459	415.33	-0.289208	0.185428	-1.55968	0.118835	0.403007
WBGene00001460	273.689	-0.00797246	0.348557	-0.0228728	0.981752	0.99475
WBGene00001461	527.651	-0.0053813	0.212235	-0.0253554	0.979771	0.994046
WBGene00001462	164.585	0.0381702	0.376858	0.101285	0.919324	0.974612
WBGene00001463	166.226	-0.402805	0.29806	-1.35142	0.17656	0.481665
WBGene00001464	127.823	-0.40317	0.263372	-1.5308	0.125819	0.413924
WBGene00001465	574.499	-0.291536	0.183301	-1.59048	0.111727	0.391314
WBGene00001466	106.898	-0.295244	0.257446	-1.14682	0.251457	0.564897
WBGene00001468	330.469	-0.392555	0.218035	-1.80042	0.0717941	0.320528
WBGene00001470	836.587	0.182245	0.260578	0.699388	0.48431	0.749208
WBGene00001475	176.205	-0.378616	0.309853	-1.22192	0.221738	0.533326
WBGene00001476	1388.01	-1.01064	0.227747	-4.43754	9.09911e-06	0.000826047
WBGene00001477	7.19745	1.86221	1.47182	1.26524	NA	NA
WBGene00001478	834.52	-0.283673	0.206246	-1.37541	0.169005	0.47056
WBGene00001479	1840.16	-0.308399	0.155103	-1.98836	0.0467724	0.258643
WBGene00001480	925.951	0.143852	0.161012	0.89342	0.371632	0.667566
WBGene00001481	728.531	0.239135	0.19471	1.22816	0.219387	0.530247
WBGene00001482	1581.55	0.310996	0.15237	2.04106	0.041245	0.243809
WBGene00001483	129.853	-0.804908	0.258472	-3.1141	0.00184508	0.0403445
WBGene00001484	339.441	0.518396	0.253958	2.04126	0.0412247	0.243809
WBGene00001485	2348.09	0.281347	0.151723	1.85435	0.0636893	0.301579
WBGene00001486	698.024	0.463907	0.194229	2.38846	0.0169192	0.155937
WBGene00001487	528.438	-0.327525	0.252755	-1.29582	0.195037	0.505006
WBGene00001488	8013.95	-0.199633	0.218574	-0.913343	0.361062	0.658764
WBGene00001489	1063.8	-0.232542	0.15018	-1.54842	0.12152	0.406528
WBGene00001490	276.331	-0.232676	0.241804	-0.962251	0.335924	0.639111
WBGene00001491	3585.45	0.0100028	0.171207	0.0584253	0.95341	0.986055
WBGene00001492	339.885	-0.213003	0.256838	-0.829329	0.406918	0.692653
WBGene00001493	2801.31	0.0206288	0.19608	0.105206	0.916212	0.973893
WBGene00001494	481.407	-0.108499	0.186448	-0.581929	0.560614	0.795709
WBGene00001495	237.371	0.0450264	0.204786	0.219871	0.825972	0.933352
WBGene00001496	3999.6	0.167306	0.144479	1.158	0.246864	0.561074
WBGene00001497	9323.89	0.0992416	0.137754	0.720426	0.471263	0.73964
WBGene00001498	8862.44	0.102244	0.140542	0.727499	0.46692	0.736243
WBGene00001499	4991.77	0.456153	0.148692	3.06777	0.00215663	0.044951
WBGene00001500	71.1256	0.0665165	0.374646	0.177545	0.85908	0.946228
WBGene00001501	12156.7	-0.0728163	0.153217	-0.475249	0.634609	0.839145
WBGene00001502	17531.2	-0.028151	0.139727	-0.201472	0.840329	0.939115
WBGene00001503	13905.2	0.134562	0.154428	0.871362	0.383557	0.676054
WBGene00001505	1120.71	-0.179341	0.167915	-1.06805	0.285499	0.596821
WBGene00001506	186.776	-0.605464	0.281235	-2.15288	0.0313284	0.213574
WBGene00001507	154.882	0.0153459	0.262076	0.0585553	0.953306	0.986055
WBGene00001508	1126.71	-0.190359	0.155458	-1.22451	0.220761	0.532003
WBGene00001509	3837.01	0.0616468	0.168183	0.366546	0.713957	0.879895
WBGene00001510	2177.9	-0.108907	0.24715	-0.440653	0.659465	0.85384
WBGene00001511	5468.6	0.278993	0.176407	1.58153	0.113757	0.39415
WBGene00001512	40.1945	-0.0209157	0.371777	-0.0562587	0.955136	0.987028
WBGene00001513	3532.76	0.212594	0.177826	1.19552	0.231885	0.543788
WBGene00001514	5525.86	0.143614	0.182105	0.788635	0.430325	0.710298
WBGene00001515	202.391	0.00222411	0.262183	0.00848303	0.993232	0.997934
WBGene00001516	1447.68	0.0839539	0.222721	0.376947	0.706213	0.875839
WBGene00001517	110.762	0.272244	0.309647	0.879207	0.379289	0.673179
WBGene00001518	267.926	-0.129458	0.234413	-0.552264	0.580767	0.807046
WBGene00001519	174.723	-0.149826	0.284663	-0.526329	0.59866	0.81802
WBGene00001520	7933.5	0.0792015	0.151863	0.521533	0.601996	0.819689
WBGene00001522	716.079	-0.34041	0.228993	-1.48655	0.137133	0.428798
WBGene00001523	512.171	-0.388362	0.263088	-1.47617	0.139898	0.433349
WBGene00001526	3187.01	-0.1778	0.168705	-1.05391	0.291924	0.60257
WBGene00001527	6046.22	0.127348	0.14395	0.884665	0.376337	0.67193
WBGene00001528	1.57951	-0.51786	1.67805	-0.308608	0.757619	NA
WBGene00001529	11.9525	-0.403164	0.650842	-0.619449	0.53562	0.780281
WBGene00001530	3.14137	-0.0703013	1.29105	-0.054453	0.956574	NA
WBGene00001531	7.19875	-0.556221	0.836802	-0.664698	0.506244	NA
WBGene00001532	9.25946	-0.336748	0.709644	-0.474531	0.635121	NA
WBGene00001533	3.89615	-0.140624	1.20221	-0.116972	0.906883	NA
WBGene00001534	3.39597	-0.0427056	1.25162	-0.0341203	0.972781	NA
WBGene00001535	23.6797	0.215718	0.68521	0.31482	0.752898	0.899416
WBGene00001536	65.6402	0.155312	0.338584	0.45871	0.646443	0.846133
WBGene00001537	176.884	-0.315264	0.333841	-0.944353	0.344989	0.646042
WBGene00001538	2394.33	-0.254186	0.191382	-1.32816	0.184126	0.491875
WBGene00001539	2.73486	0.0734603	1.28564	0.0571391	0.954434	NA
WBGene00001540	8.48199	0.428925	0.776189	0.552604	0.580535	NA
WBGene00001541	66.8548	0.431946	0.454568	0.950233	0.341994	0.643468
WBGene00001542	11.025	-0.234473	0.769632	-0.304656	0.760628	0.90331
WBGene00001543	37.4457	-0.0293184	0.424026	-0.069143	0.944876	0.983254
WBGene00001544	129.991	-0.325092	0.262413	-1.23886	0.215399	0.526782
WBGene00001545	3.47133	0.5873	1.16226	0.50531	0.613341	NA
WBGene00001546	92.8022	-0.179795	0.446877	-0.402336	0.687436	0.867016
WBGene00001547	52.1989	-0.437406	0.402074	-1.08787	0.27665	0.588256
WBGene00001548	31.0809	0.331915	0.490872	0.676174	0.49893	0.758491
WBGene00001549	5.05307	0.379176	1.21432	0.312255	0.754847	NA
WBGene00001550	16.7181	-0.629533	0.54616	-1.15265	0.249053	0.56246
WBGene00001551	28.9958	0.059425	0.432039	0.137545	0.8906	0.960778
WBGene00001552	22.0409	-0.337755	0.556143	-0.607317	0.543641	0.785967
WBGene00001553	33.013	0.177693	0.496326	0.358016	0.720331	0.883084
WBGene00001554	9.20944	-0.756718	0.81593	-0.92743	0.353703	NA
WBGene00001555	85.2108	0.309537	0.323149	0.957877	0.338125	0.640837
WBGene00001556	22.4999	-0.593242	0.538268	-1.10213	0.270404	0.5819
WBGene00001557	65.3386	-0.251848	0.315393	-0.798521	0.424568	0.705895
WBGene00001558	16319	0.117663	0.13518	0.870421	0.38407	0.676252
WBGene00001559	1478.89	-0.111535	0.173839	-0.6416	0.521133	0.772644
WBGene00001560	3540.9	-0.223656	0.20655	-1.08282	0.27889	0.590447
WBGene00001561	4973.83	0.062893	0.168338	0.373611	0.708693	0.877018
WBGene00001562	2086.57	0.047848	0.214749	0.222809	0.823684	0.932572
WBGene00001563	4741.47	0.102987	0.188727	0.545694	0.585277	0.809548
WBGene00001564	8252.98	-0.360141	0.359408	-1.00204	0.316325	0.620835
WBGene00001565	1696.91	0.0186698	0.245841	0.0759428	0.939465	0.981572
WBGene00001566	2753.34	0.209716	0.138382	1.51549	0.129648	0.419604
WBGene00001568	5728.05	0.132374	0.157661	0.839608	0.401128	0.687931
WBGene00001569	1798.18	0.447377	0.248456	1.80063	0.0717619	0.320528
WBGene00001570	448.596	-0.895043	0.225245	-3.97364	7.07811e-05	0.00386834
WBGene00001571	2975.09	0.320526	0.170395	1.88107	0.059962	0.29319
WBGene00001572	1516.24	-0.263931	0.155244	-1.7001	0.0891124	0.349887
WBGene00001574	4872.92	0.110851	0.178971	0.61938	0.535666	0.780281
WBGene00001575	25.2775	-0.451353	0.470369	-0.959572	0.337271	0.640288
WBGene00001577	269.918	-0.231867	0.238526	-0.972083	0.331009	0.635466
WBGene00001578	1740.35	-0.37205	0.183266	-2.03011	0.0423454	0.247307
WBGene00001579	2066.03	0.169645	0.183116	0.926434	0.35422	0.653021
WBGene00001580	3724.39	0.172477	0.201576	0.855642	0.392196	0.682599
WBGene00001581	8948.24	-0.515144	0.281236	-1.83171	0.0669947	0.310356
WBGene00001582	6334.17	0.230122	0.151635	1.5176	0.129114	0.419006
WBGene00001583	668.831	0.256831	0.206879	1.24145	0.214438	0.525949
WBGene00001584	4911.75	0.235886	0.142749	1.65246	0.0984416	0.367436
WBGene00001585	1517.2	0.502605	0.192071	2.61676	0.00887678	0.107131
WBGene00001586	33.4782	-0.455747	0.410133	-1.11122	0.266475	0.577899
WBGene00001587	46.5089	-0.00436683	0.355602	-0.0122801	0.990202	0.997254
WBGene00001588	105.98	-0.234439	0.315182	-0.743819	0.456986	0.729909
WBGene00001589	2951.58	0.179993	0.162661	1.10656	0.268486	0.58
WBGene00001590	1069.92	0.531248	0.161844	3.28246	0.00102904	0.0272981
WBGene00001591	761.294	0.164152	0.296106	0.55437	0.579326	0.806437
WBGene00001592	847.782	0.0253633	0.148191	0.171153	0.864104	0.947828
WBGene00001593	32.4601	-0.38847	0.422865	-0.918663	0.358272	0.656568
WBGene00001594	166.393	-0.0180655	0.255459	-0.0707179	0.943622	0.98252
WBGene00001595	35454.9	0.0820717	0.179811	0.456433	0.648079	0.846811
WBGene00001596	7883.15	-0.0320477	0.216612	-0.14795	0.882382	0.957091
WBGene00001597	8198.17	0.407463	0.196402	2.07464	0.0380204	0.235323
WBGene00001598	31041.4	0.0810987	0.1504	0.539219	0.589736	0.812647
WBGene00001599	7501.73	0.169669	0.171059	0.991875	0.321258	0.625564
WBGene00001600	2771.7	0.2377	0.159563	1.48969	0.136304	0.427477
WBGene00001601	8882.11	0.0965021	0.156138	0.618056	0.536538	0.780658
WBGene00001602	1216.88	-0.0740872	0.157623	-0.470028	0.638335	0.841552
WBGene00001603	2805.53	-0.394325	0.216001	-1.82557	0.0679149	0.312262
WBGene00001604	7395.31	0.216176	0.203058	1.06461	0.287054	0.598827
WBGene00001605	156.275	-0.874246	0.347223	-2.51783	0.0118082	0.127702
WBGene00001606	6027.08	0.400232	0.192753	2.07639	0.0378577	0.235323
WBGene00001607	17944.5	0.502668	0.184884	2.71883	0.0065513	0.0898111
WBGene00001608	68.6523	0.0101782	0.580974	0.0175192	0.986022	0.995503
WBGene00001609	5923.93	0.19502	0.260052	0.749927	0.453299	0.727352
WBGene00001612	46.5517	-0.333669	0.399059	-0.83614	0.403076	0.689271
WBGene00001613	82.2072	-0.407907	0.338873	-1.20372	0.228699	0.541379
WBGene00001614	13.4184	0.346276	0.732212	0.472918	0.636272	0.839984
WBGene00001615	222.136	0.119548	0.250081	0.478037	0.632624	0.837493
WBGene00001616	160.76	-0.23359	0.339695	-0.687646	0.491676	0.753681
WBGene00001617	392.872	-0.208572	0.174963	-1.19209	0.233226	0.545305
WBGene00001618	9.75606	1.51588	0.775816	1.95392	0.0507107	NA
WBGene00001619	16.3354	0.170585	0.578861	0.294691	0.76823	0.906834
WBGene00001620	5390.38	0.274103	0.168363	1.62805	0.103514	0.377908
WBGene00001621	202.859	0.135745	0.24058	0.564241	0.57259	0.802255
WBGene00001622	432.545	-0.111256	0.224295	-0.496026	0.619876	0.828737
WBGene00001623	248.788	-0.274015	0.286616	-0.956036	0.339054	0.640972
WBGene00001624	65.5307	0.0406939	0.317923	0.127999	0.89815	0.965092
WBGene00001625	78.0431	-0.236365	0.293652	-0.804914	0.420869	0.702877
WBGene00001626	31.6249	-0.510444	0.466225	-1.09484	0.273585	0.585482
WBGene00001627	718.822	0.00375755	0.169654	0.0221482	0.98233	0.99475
WBGene00001628	4281.12	0.170847	0.14893	1.14717	0.251313	0.564807
WBGene00001629	4171.38	-0.324245	0.201146	-1.61199	0.106965	0.384073
WBGene00001630	5303.74	-0.209799	0.163196	-1.28557	0.198593	0.508732
WBGene00001631	1885.37	0.275696	0.146396	1.88322	0.0596708	0.292466
WBGene00001632	5630.62	0.186522	0.161208	1.15702	0.247263	0.561105
WBGene00001633	2801.86	-0.256452	0.184946	-1.38663	0.165554	0.466033
WBGene00001635	5422.09	0.169183	0.141803	1.19309	0.232835	0.544908
WBGene00001636	579.794	-0.163801	0.185907	-0.881089	0.37827	0.672679
WBGene00001637	301.296	-0.147249	0.193063	-0.762699	0.445643	0.721944
WBGene00001638	2285.36	-0.0415145	0.136959	-0.303115	0.761802	0.903989
WBGene00001639	200.055	0.0621928	0.224258	0.277327	0.781529	0.912734
WBGene00001640	2.69285	-1.13929	1.39876	-0.814498	0.41536	NA
WBGene00001641	0.132276	-0.80064	4.08047	-0.196213	0.844444	NA
WBGene00001642	0	NA	NA	NA	NA	NA
WBGene00001643	65.6228	-0.132807	0.367204	-0.361671	0.717598	0.881409
WBGene00001644	449.611	-0.262219	0.172116	-1.5235	0.127633	0.416965
WBGene00001645	4708.38	0.36188	0.154594	2.34084	0.0192403	0.167059
WBGene00001646	256.893	0.452017	0.228881	1.9749	0.0482794	0.263681
WBGene00001647	4582.31	0.4878	0.176288	2.76706	0.00565649	0.0819439
WBGene00001648	4960.36	-0.00529084	0.19152	-0.0276255	0.977961	0.993836
WBGene00001649	2286.83	0.0980811	0.156254	0.627701	0.5302	0.777661
WBGene00001650	1188.69	-0.220689	0.227821	-0.968694	0.332698	0.63683
WBGene00001651	3141.74	-0.364632	0.217599	-1.67571	0.0937957	0.35937
WBGene00001653	3272.15	0.175633	0.245324	0.71592	0.474041	0.74177
WBGene00001660	1446.48	-0.0402702	0.185438	-0.217163	0.828082	0.934057
WBGene00001661	2806.45	0.277393	0.149484	1.85567	0.0635005	0.301105
WBGene00001662	4582.36	0.167009	0.134952	1.23754	0.215885	0.527021
WBGene00001663	65.0527	0.8521	0.355741	2.39528	0.0166076	0.154108
WBGene00001664	55.8236	-0.241347	0.345108	-0.699336	0.484342	0.749208
WBGene00001665	80.1923	-0.160047	0.285077	-0.561418	0.574513	0.80357
WBGene00001666	44.7929	-0.0721958	0.378632	-0.190675	0.84878	0.943038
WBGene00001667	11.2402	0.873477	0.726434	1.20242	0.229202	0.541381
WBGene00001668	17.0072	-1.03535	0.59888	-1.72881	0.083844	0.342164
WBGene00001669	251.512	0.0276842	0.210239	0.13168	0.895238	0.963688
WBGene00001670	12.9964	-1.02503	0.660601	-1.55166	0.120744	0.40565
WBGene00001671	37.0497	-0.947236	0.411743	-2.30055	0.0214169	0.175249
WBGene00001672	22.5681	-0.141335	0.513258	-0.275369	0.783033	0.913575
WBGene00001673	48.5209	-0.638049	0.454602	-1.40353	0.160458	0.461331
WBGene00001674	548.945	-0.00136493	0.201004	-0.00679055	0.994582	0.998273
WBGene00001675	39.1958	0.217433	0.384873	0.564948	0.572109	0.801776
WBGene00001676	28.9519	-0.251008	0.478056	-0.525061	0.599541	0.818402
WBGene00001677	72.2169	-0.0265581	0.298899	-0.0888531	0.929199	0.978605
WBGene00001678	1631.03	0.0188393	0.222248	0.0847669	0.932447	0.979567
WBGene00001679	7656.11	-0.178133	0.215373	-0.827092	0.408185	0.693371
WBGene00001680	661.689	-0.160434	0.162875	-0.98501	0.324619	0.62888
WBGene00001681	40.2464	-0.488459	0.451119	-1.08277	0.278909	0.590447
WBGene00001682	2229.21	0.338235	0.208013	1.62603	0.103944	0.378561
WBGene00001683	8523.25	0.48049	0.173508	2.76927	0.00561817	0.0816058
WBGene00001684	8314.35	0.263728	0.155071	1.7007	0.0889999	0.349828
WBGene00001685	14348.7	0.162893	0.13326	1.22237	0.221567	0.533152
WBGene00001686	4488.63	0.460932	0.17043	2.70453	0.00684015	0.0922327
WBGene00001687	192.009	-0.206767	0.237342	-0.871176	0.383658	0.676087
WBGene00001688	771.756	0.157743	0.169181	0.93239	0.351135	0.651036
WBGene00001689	1552.93	0.10414	0.144224	0.722068	0.470253	0.73894
WBGene00001690	219.926	-0.992025	0.402716	-2.46333	0.0137652	0.13885
WBGene00001691	144.218	-1.11343	0.367947	-3.02607	0.00247758	0.0488255
WBGene00001692	5389.37	0.303113	0.201518	1.50415	0.132544	0.423233
WBGene00001693	54.8973	0.762432	0.437613	1.74225	0.0814641	0.33812
WBGene00001694	4141.36	-0.307403	0.156132	-1.96886	0.0489687	0.265318
WBGene00001695	750.339	-2.08256	0.724148	-2.87587	0.00402916	0.0657605
WBGene00001696	1.95753	0.053221	1.59768	0.0333113	0.973426	NA
WBGene00001697	1.25044	-2.78234	2.08137	-1.33678	0.181294	NA
WBGene00001698	4.40199	-1.03119	1.08151	-0.953473	0.34035	NA
WBGene00001699	2012.92	0.365972	0.224171	1.63256	0.102561	0.376078
WBGene00001700	14.1968	-0.918042	0.629908	-1.45742	0.145	0.441194
WBGene00001701	16.3982	-1.1971	0.733735	-1.63151	0.102782	0.376737
WBGene00001702	543.484	0.266048	0.194685	1.36655	0.171765	0.474524
WBGene00001703	1863.33	-1.73073	0.277388	-6.23937	4.39344e-10	3.12145e-07
WBGene00001704	21.3326	-1.14835	0.553654	-2.07412	0.0380678	0.235363
WBGene00001705	10.0192	-0.751114	0.762167	-0.985497	0.32438	NA
WBGene00001706	0.33982	-1.7862	4.03179	-0.44303	0.657744	NA
WBGene00001707	239.328	-0.458786	0.256473	-1.78883	0.073643	0.324454
WBGene00001708	916.91	-0.051127	0.170168	-0.30045	0.763834	0.905003
WBGene00001709	410.056	0.121497	0.212599	0.571485	0.567671	0.799407
WBGene00001710	43.393	-0.97194	0.491551	-1.97729	0.0480088	0.262767
WBGene00001711	10.3599	-1.17583	0.75764	-1.55197	0.120669	0.405543
WBGene00001712	9.54074	-0.0595417	0.725683	-0.0820492	0.934608	NA
WBGene00001713	2032.4	-0.739201	0.189936	-3.89185	9.94833e-05	0.00506435
WBGene00001714	467.288	-1.34069	0.369932	-3.62415	0.000289915	0.0107875
WBGene00001715	5.53805	-1.08581	1.03137	-1.05279	0.292439	NA
WBGene00001716	823.219	-1.64948	0.347745	-4.74337	2.10194e-06	0.000252558
WBGene00001717	65.4036	0.084324	0.317713	0.265409	0.790695	0.91708
WBGene00001718	4.69072	-0.440618	1.01612	-0.433627	0.664559	NA
WBGene00001719	214.913	-0.39063	0.227553	-1.71666	0.0860415	0.34571
WBGene00001720	2.75178	-1.63293	1.5845	-1.03056	0.302745	NA
WBGene00001721	10.0371	-1.49704	0.735173	-2.03631	0.0417194	NA
WBGene00001722	5.99916	-1.14194	0.989725	-1.15379	0.248586	NA
WBGene00001723	32.1821	-1.03402	0.4176	-2.4761	0.0132828	0.136788
WBGene00001724	311.17	-1.26154	0.347206	-3.63341	0.000279698	0.0104829
WBGene00001725	5869.43	-1.94834	0.606256	-3.21373	0.00131025	0.0321001
WBGene00001726	13.8852	0.365479	0.652885	0.559791	0.575622	0.804125
WBGene00001727	30.3378	-0.631573	0.528205	-1.19569	0.231816	0.543788
WBGene00001728	0.925267	2.05587	3.0706	0.669535	0.503154	NA
WBGene00001729	6.07788	-0.8155	0.95911	-0.850268	0.395176	NA
WBGene00001730	1198.19	-1.75019	0.367614	-4.76095	1.92681e-06	0.000238851
WBGene00001731	48.0313	-0.129745	0.356902	-0.363532	0.716208	0.881173
WBGene00001732	2.2968	0.353446	1.40538	0.251495	0.801431	NA
WBGene00001733	0.142422	-0.80064	4.08047	-0.196213	0.844444	NA
WBGene00001734	3.44111	0.578805	1.14719	0.504542	0.613881	NA
WBGene00001735	6.70373	0.799635	0.843762	0.947702	0.343281	NA
WBGene00001736	157.384	-1.1772	0.358126	-3.28712	0.00101216	0.0269377
WBGene00001737	2.1944	-0.361648	1.46316	-0.24717	0.804777	NA
WBGene00001738	1.01182	1.19872	2.13219	0.562203	0.573978	NA
WBGene00001739	5.07477	-1.15509	1.03515	-1.11587	0.264478	NA
WBGene00001740	1075.86	0.175926	0.152694	1.15215	0.24926	0.56259
WBGene00001743	3331.05	0.327923	0.165765	1.97824	0.047902	0.262409
WBGene00001744	9322.99	0.158541	0.146503	1.08217	0.279177	0.590664
WBGene00001745	383.284	-0.436742	0.30499	-1.43199	0.152147	0.452208
WBGene00001746	2062.75	-0.291264	0.238488	-1.2213	0.221973	0.533415
WBGene00001747	9186.9	-0.0580794	0.16582	-0.350256	0.726147	0.886223
WBGene00001748	16027.9	0.102693	0.142897	0.718654	0.472354	0.740335
WBGene00001749	6588.23	0.101365	0.144832	0.69988	0.484002	0.749037
WBGene00001750	18.7924	0.349129	0.620376	0.562771	0.573591	0.802908
WBGene00001751	61.2406	-0.197242	0.356929	-0.552609	0.580531	0.807011
WBGene00001752	650.599	-0.0178736	0.165065	-0.108282	0.913772	0.972575
WBGene00001753	1286.32	-0.2299	0.288399	-0.79716	0.425358	0.706033
WBGene00001754	1205.33	-0.2987	0.17157	-1.74098	0.0816874	0.338709
WBGene00001755	4441.92	0.193455	0.143322	1.34979	0.177084	0.482126
WBGene00001756	5.71316	0.587712	0.961865	0.611013	0.541191	NA
WBGene00001757	105.448	0.158543	0.270073	0.587039	0.557177	0.793287
WBGene00001758	1458.22	-0.214322	0.331509	-0.646505	0.517952	0.770843
WBGene00001759	57.5088	-0.277831	0.326063	-0.852079	0.39417	0.683741
WBGene00001760	119.596	0.157673	0.294861	0.534734	0.592834	0.814897
WBGene00001761	3496.01	-0.476984	0.24015	-1.98619	0.0470122	0.258836
WBGene00001762	22.306	0.295526	0.546621	0.540642	0.588755	0.811915
WBGene00001763	193.592	-0.129578	0.210132	-0.616651	0.537465	0.781381
WBGene00001764	134.57	0.122751	0.30488	0.402619	0.687228	0.866996
WBGene00001765	3.23424	0.810625	1.19993	0.675563	0.499318	NA
WBGene00001766	3.47016	0.808027	1.16029	0.696403	0.486177	NA
WBGene00001767	38.7093	0.704344	0.521289	1.35116	0.176645	0.481695
WBGene00001768	2305.7	-0.720294	0.321332	-2.24159	0.0249882	0.188434
WBGene00001769	58.8453	-0.311035	0.361988	-0.859241	0.390208	0.6816
WBGene00001770	491.534	-0.362259	0.265653	-1.36366	0.172676	0.475833
WBGene00001771	36.1425	-0.108495	0.414165	-0.26196	0.793352	0.918818
WBGene00001772	473.745	-0.47341	0.218648	-2.16517	0.0303747	0.209874
WBGene00001773	3.37099	-0.511799	1.55726	-0.328654	0.742417	NA
WBGene00001774	2357.75	0.0955527	0.208243	0.458853	0.64634	0.846129
WBGene00001775	2991.5	-0.0889522	0.218382	-0.407324	0.68377	0.86529
WBGene00001776	1390.14	-0.352049	0.292521	-1.2035	0.228783	0.541379
WBGene00001777	62.746	-0.321885	0.386203	-0.833458	0.404586	0.690336
WBGene00001778	41.6295	0.233955	0.367531	0.636561	0.524411	0.773971
WBGene00001779	9.21331	0.120214	0.737486	0.163005	0.870514	NA
WBGene00001780	7.61256	0.331544	0.786627	0.421475	0.673408	NA
WBGene00001781	43.1973	-0.996158	0.402849	-2.47278	0.0134066	0.137698
WBGene00001782	6.47976	0.698199	1.3757	0.507522	0.611788	NA
WBGene00001783	70.6111	-0.759655	0.362127	-2.09776	0.0359264	0.23019
WBGene00001784	2890.11	0.0445474	0.162823	0.273594	0.784397	0.914225
WBGene00001785	2.24249	-1.40774	1.53556	-0.916756	0.35927	NA
WBGene00001786	879.477	-0.925478	0.265792	-3.48196	0.000497758	0.0160534
WBGene00001787	648.266	-0.303823	0.178019	-1.70669	0.0878797	0.348533
WBGene00001788	51.5346	-0.507087	0.361326	-1.40341	0.160496	0.461331
WBGene00001789	41.0808	-0.017838	0.772179	-0.0231009	0.98157	0.99475
WBGene00001790	1480.88	-0.1693	0.208217	-0.813093	0.416165	0.699676
WBGene00001791	529.087	-0.0441405	0.167196	-0.264005	0.791776	0.917683
WBGene00001792	65.3627	0.316689	0.318546	0.99417	0.32014	0.624198
WBGene00001793	8221.63	0.108301	0.175271	0.617907	0.536636	0.780731
WBGene00001794	19527.5	0.0860135	0.151495	0.567764	0.570195	0.800833
WBGene00001795	3774.08	-0.213967	0.153713	-1.39199	0.163924	0.464323
WBGene00001796	454.813	-0.0729937	0.193018	-0.37817	0.705304	0.875789
WBGene00001803	124.885	-0.052302	0.241773	-0.216327	0.828733	0.934371
WBGene00001804	1.13496	-0.917748	2.39589	-0.383051	0.701682	NA
WBGene00001805	67.1505	-0.0309449	0.300109	-0.103112	0.917874	0.974262
WBGene00001806	34.7091	-0.128333	0.4085	-0.314157	0.753402	0.89958
WBGene00001808	1361.53	0.253616	0.206631	1.22738	0.219678	0.530637
WBGene00001811	211.409	-0.0550742	0.201029	-0.273962	0.784114	0.914225
WBGene00001812	3487.99	0.176857	0.19828	0.891959	0.372415	0.668612
WBGene00001813	3346.82	0.106638	0.149579	0.712919	0.475896	0.742823
WBGene00001814	4290.49	-0.405073	0.166348	-2.43509	0.0148881	0.145626
WBGene00001815	3505.73	0.0464493	0.166456	0.279048	0.780208	0.91222
WBGene00001816	1051.13	-2.12225	0.160282	-13.2407	5.10418e-40	2.08518e-36
WBGene00001817	618.02	-0.43628	0.17695	-2.46555	0.0136803	0.138335
WBGene00001818	0.482242	-2.30139	3.15317	-0.729865	0.465473	NA
WBGene00001819	5702.78	-0.287536	0.169167	-1.69972	0.0891833	0.349955
WBGene00001820	89.6973	0.503746	0.319735	1.57551	0.115138	0.396714
WBGene00001821	104.407	0.0384959	0.272039	0.141509	0.887468	0.959222
WBGene00001823	968.499	0.145759	0.200679	0.726333	0.467635	0.736542
WBGene00001824	292.619	-0.236066	0.237785	-0.992772	0.320821	0.625079
WBGene00001827	8733.41	0.232257	0.169033	1.37404	0.169429	0.471098
WBGene00001828	0.812821	3.15334	3.08636	1.0217	0.306923	NA
WBGene00001829	10531.9	0.107438	0.258691	0.415315	0.677911	0.863223
WBGene00001830	7748.02	0.0393638	0.167792	0.234598	0.81452	0.928308
WBGene00001831	2862.06	0.282625	0.165677	1.70588	0.0880306	0.348645
WBGene00001832	7281.15	0.150081	0.167711	0.894878	0.370852	0.666824
WBGene00001833	3812.67	0.083486	0.237636	0.351319	0.725349	0.886009
WBGene00001834	6394.7	0.167636	0.178316	0.940109	0.347161	0.647993
WBGene00001835	1603.84	0.326846	0.16988	1.92398	0.0543573	0.280914
WBGene00001836	2915.78	0.35032	0.15388	2.27658	0.0228116	0.181235
WBGene00001837	1306.42	-0.0544727	0.204324	-0.266599	0.789778	0.916919
WBGene00001838	1601.9	0.280612	0.146133	1.92025	0.0548265	0.282179
WBGene00001839	541.219	-0.394789	0.233721	-1.68915	0.0911914	0.354125
WBGene00001840	22094.4	0.269687	0.151871	1.77577	0.0757716	0.328954
WBGene00001841	5.12658	1.01104	1.10113	0.918188	0.358521	NA
WBGene00001842	16.955	-0.141242	0.563774	-0.250529	0.802178	0.923127
WBGene00001843	2766.69	0.321211	0.232496	1.38158	0.167102	0.46773
WBGene00001844	1040.47	-0.0954618	0.161086	-0.592614	0.55344	0.791368
WBGene00001851	7349.12	-0.055644	0.170231	-0.326874	0.743763	0.895748
WBGene00001852	321.403	0.349041	0.19309	1.80766	0.0706598	0.318647
WBGene00001853	2470.79	-0.427916	0.154521	-2.76931	0.00561755	0.0816058
WBGene00001854	215.783	-0.195952	0.23023	-0.851116	0.394705	0.683741
WBGene00001855	12078.8	0.195794	0.174361	1.12292	0.261471	0.574082
WBGene00001856	11682	0.15279	0.162201	0.941975	0.346205	0.646775
WBGene00001857	16.983	0.0825808	0.533634	0.154752	0.877017	0.954277
WBGene00001858	13.9704	-1.14716	0.652207	-1.75889	0.078597	0.332533
WBGene00001859	70.1429	-0.0113375	0.312864	-0.0362378	0.971093	0.992103
WBGene00001860	9107.46	0.13046	0.212929	0.612694	0.540078	0.783646
WBGene00001862	4769.55	0.272323	0.133366	2.04192	0.0411595	0.243803
WBGene00001863	4728.81	-0.316222	0.294933	-1.07218	0.283638	0.594903
WBGene00001864	1072.82	0.478793	0.197979	2.4184	0.015589	0.149496
WBGene00001865	2893.26	0.0394251	0.220094	0.179129	0.857837	0.945803
WBGene00001867	1753.44	0.378915	0.165358	2.29148	0.0219358	0.177276
WBGene00001869	3162.78	0.317019	0.162971	1.94524	0.0517459	0.274521
WBGene00001872	1292.39	0.296905	0.162647	1.82545	0.0679328	0.312262
WBGene00001874	5078.63	0.140033	0.183397	0.76355	0.445135	0.721694
WBGene00001875	26.1496	-0.189197	0.500875	-0.377733	0.705629	0.875839
WBGene00001876	18.9677	-0.397123	0.520394	-0.76312	0.445392	0.721836
WBGene00001877	89.8788	-0.598973	0.354801	-1.68819	0.0913744	0.354415
WBGene00001878	9.91423	-0.803117	0.820823	-0.978429	0.327862	NA
WBGene00001879	30.9981	-0.605231	0.425828	-1.4213	0.155228	0.455597
WBGene00001880	48.375	0.0459558	0.377113	0.121862	0.903008	0.967737
WBGene00001881	24.6758	-0.210937	0.477529	-0.441726	0.658687	0.853111
WBGene00001882	6.0632	-0.581732	0.974669	-0.596851	0.550607	NA
WBGene00001883	0	NA	NA	NA	NA	NA
WBGene00001884	0	NA	NA	NA	NA	NA
WBGene00001885	6.3275	0.110637	1.02174	0.108284	0.913771	NA
WBGene00001886	6.14645	-1.23778	0.921853	-1.34271	0.179366	NA
WBGene00001887	0.349966	-1.82578	4.02847	-0.45322	0.65039	NA
WBGene00001888	0	NA	NA	NA	NA	NA
WBGene00001889	0.737122	3.00845	2.74521	1.09589	0.273128	NA
WBGene00001890	5.83456	-2.05455	1.00509	-2.04413	0.0409403	NA
WBGene00001891	7.24917	-1.60378	0.930038	-1.72443	0.0846311	NA
WBGene00001892	16.182	-0.423343	0.630839	-0.671079	0.50217	0.76032
WBGene00001893	0	NA	NA	NA	NA	NA
WBGene00001894	0	NA	NA	NA	NA	NA
WBGene00001895	0	NA	NA	NA	NA	NA
WBGene00001896	0	NA	NA	NA	NA	NA
WBGene00001898	413.919	-0.189867	0.284339	-0.667751	0.504293	0.762176
WBGene00001899	15.1506	-0.543794	0.656947	-0.827758	0.407807	0.693285
WBGene00001900	4.06359	0.790504	1.22034	0.647772	0.517133	NA
WBGene00001901	0	NA	NA	NA	NA	NA
WBGene00001902	0	NA	NA	NA	NA	NA
WBGene00001903	0	NA	NA	NA	NA	NA
WBGene00001904	0	NA	NA	NA	NA	NA
WBGene00001905	8.97063	0.602994	0.781899	0.771192	0.440593	NA
WBGene00001906	43.0772	0.844856	0.409122	2.06505	0.0389186	0.237213
WBGene00001907	0.207544	-0.80064	4.08047	-0.196213	0.844444	NA
WBGene00001908	0.264552	-1.52367	4.05011	-0.376206	0.706764	NA
WBGene00001909	3133.42	0.18133	0.147452	1.22976	0.218786	0.529501
WBGene00001910	503.308	1.59274	0.201062	7.92162	2.3443e-15	3.61778e-12
WBGene00001911	2771.22	0.340066	0.191525	1.77557	0.0758034	0.329005
WBGene00001912	378.066	-0.206655	0.273536	-0.755496	0.449952	0.724828
WBGene00001913	0.623251	-0.714309	3.4034	-0.209881	0.833761	NA
WBGene00001914	247.327	-0.337683	0.257368	-1.31206	0.1895	0.498008
WBGene00001915	1606.16	0.175794	0.173272	1.01455	0.310319	0.617426
WBGene00001916	0.935442	1.0777	2.4095	0.447272	0.654679	NA
WBGene00001917	6.15336	-0.270474	0.920594	-0.293804	0.768907	NA
WBGene00001918	3.58208	-0.281584	1.22762	-0.229374	0.818578	NA
WBGene00001919	9.9923	-0.588727	0.773884	-0.760743	0.44681	NA
WBGene00001920	8.99177	-0.779706	0.803247	-0.970692	0.331702	NA
WBGene00001921	8.18776	-0.69539	0.807538	-0.861123	0.38917	NA
WBGene00001922	112.789	-0.659406	0.279279	-2.3611	0.0182208	0.16226
WBGene00001923	0	NA	NA	NA	NA	NA
WBGene00001924	0	NA	NA	NA	NA	NA
WBGene00001925	0	NA	NA	NA	NA	NA
WBGene00001926	0	NA	NA	NA	NA	NA
WBGene00001927	0	NA	NA	NA	NA	NA
WBGene00001928	0	NA	NA	NA	NA	NA
WBGene00001929	9.71577	0.321713	0.790899	0.40677	0.684177	NA
WBGene00001930	10.1076	0.377581	0.735358	0.513466	0.607625	0.822135
WBGene00001931	8.39533	-0.382774	0.802801	-0.476798	0.633506	NA
WBGene00001932	4.06556	-0.095649	1.07728	-0.0887877	0.929251	NA
WBGene00001933	194.928	-0.134177	0.222082	-0.604179	0.545724	0.787012
WBGene00001934	326.109	0.0473717	0.177895	0.266291	0.790015	0.916919
WBGene00001935	149.479	-0.00409342	0.234097	-0.017486	0.986049	0.995503
WBGene00001936	104.825	-0.298232	0.273992	-1.08847	0.276388	0.587971
WBGene00001937	64.7755	0.600813	0.320269	1.87596	0.0606605	0.29484
WBGene00001938	43.7947	0.526929	0.370323	1.42289	0.154768	0.454949
WBGene00001939	4.56017	-0.0558036	1.01805	-0.054814	0.956287	NA
WBGene00001940	12.0274	-0.652918	0.659809	-0.989557	0.322391	0.62642
WBGene00001941	49.7253	0.152519	0.345582	0.44134	0.658967	0.853331
WBGene00001942	536.559	0.35296	0.173513	2.0342	0.0419319	0.245683
WBGene00001943	6.19891	-0.741901	0.963749	-0.769807	0.441414	NA
WBGene00001944	218.993	-0.579829	0.25635	-2.26187	0.0237057	0.183677
WBGene00001945	1638.6	-0.142406	0.172201	-0.826974	0.408252	0.693371
WBGene00001946	7037.02	0.281338	0.153566	1.83203	0.0669467	0.310356
WBGene00001947	33.7208	0.0510668	0.439956	0.116072	0.907595	0.969433
WBGene00001948	165.199	-0.00898158	0.233804	-0.038415	0.969357	0.991503
WBGene00001949	444.413	0.501463	0.271994	1.84365	0.0652338	0.305878
WBGene00001950	48.2724	0.629454	0.364987	1.72459	0.0846006	0.343001
WBGene00001951	12.0078	-0.000413997	0.709805	-0.000583254	0.999535	0.999768
WBGene00001952	14.3277	0.0520232	0.595793	0.0873175	0.930419	0.979075
WBGene00001953	52.8576	0.0144718	0.367356	0.0393944	0.968576	0.991481
WBGene00001954	14.7172	0.126268	0.631312	0.200009	0.841474	0.93968
WBGene00001955	1800.57	-0.172574	0.163938	-1.05268	0.292489	0.602789
WBGene00001956	26.6812	0.0118638	0.473114	0.0250759	0.979994	0.994046
WBGene00001957	3.13194	1.04613	1.23255	0.848746	0.396023	NA
WBGene00001958	8.71398	0.574863	0.79237	0.725498	0.468146	NA
WBGene00001959	0.966892	-0.96186	2.52326	-0.381197	0.703057	NA
WBGene00001960	16.9101	-0.660748	0.590173	-1.11958	0.262892	0.574627
WBGene00001961	11.4999	0.567127	0.672727	0.843027	0.399213	0.6864
WBGene00001962	4.88648	-0.520394	1.06616	-0.488103	0.625477	NA
WBGene00001963	58.9661	0.36801	0.308735	1.19199	0.233263	0.545316
WBGene00001964	0.264927	1.9916	4.03123	0.494043	0.621276	NA
WBGene00001965	1.07743	0.185371	2.04514	0.0906399	0.927779	NA
WBGene00001966	0.0662318	0.986128	4.05523	0.243174	0.807871	NA
WBGene00001967	0.966401	-0.284822	2.24048	-0.127125	0.898841	NA
WBGene00001968	0.935963	-0.225999	2.55072	-0.0886019	0.929398	NA
WBGene00001971	15862.9	-0.0532161	0.14282	-0.37261	0.709439	0.877588
WBGene00001972	4601.52	0.176768	0.151004	1.17061	0.241754	0.554768
WBGene00001973	7988.42	0.251186	0.150299	1.67124	0.0946736	0.361463
WBGene00001974	5606.17	0.261476	0.18724	1.39648	0.162571	0.462656
WBGene00001975	2115.29	0.406201	0.1705	2.38241	0.0171996	0.15722
WBGene00001976	628.705	-0.145349	0.194644	-0.746745	0.455218	0.728857
WBGene00001977	14438.8	0.202994	0.153389	1.32339	0.185704	0.494636
WBGene00001978	5386.79	0.218954	0.178236	1.22845	0.219278	0.530142
WBGene00001979	3514.27	0.234666	0.190471	1.23203	0.217937	0.528644
WBGene00001980	2824.84	-0.200088	0.267366	-0.748368	0.454238	0.728216
WBGene00001981	18.5539	2.26112	0.649589	3.48085	0.000499829	0.0160782
WBGene00001983	5453.08	0.0918212	0.150852	0.608683	0.542734	0.785622
WBGene00001984	126.242	-0.798449	0.346662	-2.30325	0.021265	0.174531
WBGene00001985	1445.03	0.445722	0.18512	2.40775	0.0160512	0.151439
WBGene00001986	337.389	-0.248883	0.177407	-1.40289	0.160648	0.461356
WBGene00001987	51.8606	-0.26007	0.336554	-0.772742	0.439675	0.717825
WBGene00001988	20.3549	-0.40892	0.539183	-0.758407	0.448207	0.723445
WBGene00001989	62.2048	-0.171136	0.32048	-0.533999	0.593342	0.814915
WBGene00001990	48.2726	-0.209132	0.35745	-0.585065	0.558504	0.793887
WBGene00001991	202.101	0.0426645	0.216194	0.197344	0.843559	0.94037
WBGene00001992	28.765	-0.359851	0.442368	-0.813466	0.415951	0.699528
WBGene00001993	7756.51	0.334053	0.169366	1.97237	0.0485674	0.264101
WBGene00001994	1582.12	-0.245148	0.273111	-0.897613	0.369392	0.665934
WBGene00001995	226.266	0.208644	0.212294	0.982809	0.325702	0.629857
WBGene00001996	3405.38	0.232426	0.173625	1.33867	0.180679	0.486213
WBGene00001997	1071.34	0.184254	0.160582	1.14742	0.25121	0.564807
WBGene00001998	1919.07	0.338084	0.164039	2.061	0.0393034	0.237836
WBGene00001999	15532.3	0.0972948	0.156089	0.62333	0.533068	0.779469
WBGene00002000	15750.9	-0.0441346	0.156696	-0.281658	0.778206	0.911169
WBGene00002001	5398.9	0.121827	0.145511	0.837234	0.402461	0.688795
WBGene00002002	2162.51	0.327877	0.145015	2.26099	0.02376	0.183878
WBGene00002003	2678.17	0.231643	0.180226	1.2853	0.198689	0.508879
WBGene00002004	2734.57	0.180536	0.167413	1.07839	0.28086	0.592352
WBGene00002005	121126	-0.0638731	0.162443	-0.393202	0.69417	0.870446
WBGene00002006	209.24	-0.0386232	0.278132	-0.138866	0.889556	0.960503
WBGene00002007	43435.1	-0.322017	0.156194	-2.06165	0.0392411	0.237784
WBGene00002008	19671.7	-0.24547	0.147066	-1.66912	0.0950945	0.36203
WBGene00002010	22029.3	0.0930894	0.148753	0.625798	0.531447	0.778519
WBGene00002011	1042.67	0.223791	0.314894	0.710686	0.477279	0.743916
WBGene00002012	123.053	0.52311	0.300256	1.74221	0.0814713	0.33812
WBGene00002013	22.0107	0.49185	0.579356	0.84896	0.395903	0.684381
WBGene00002015	57.5657	1.07462	0.42713	2.51592	0.0118723	0.128226
WBGene00002016	534.507	0.077828	0.664434	0.117134	0.906754	0.969235
WBGene00002017	101.397	0.790778	0.39638	1.995	0.0460431	0.257127
WBGene00002018	609.948	0.316631	0.388554	0.814895	0.415132	0.698772
WBGene00002019	99.0815	0.823744	0.387145	2.12774	0.0333585	0.22141
WBGene00002020	72.5737	0.915859	0.345006	2.65462	0.00793977	0.100811
WBGene00002021	1461.81	-0.205884	0.280018	-0.735253	0.462185	0.733188
WBGene00002023	5547.29	-0.0561387	0.14109	-0.397891	0.69071	0.868757
WBGene00002024	5040.68	0.153718	0.136858	1.12319	0.261355	0.574082
WBGene00002025	11225.4	-0.101073	0.167582	-0.603125	0.546426	0.787421
WBGene00002026	379.884	0.782807	0.962124	0.813624	0.41586	0.699493
WBGene00002027	14669.6	0.203417	0.193822	1.04951	0.293944	0.603767
WBGene00002028	2123.68	0.367696	0.180442	2.03775	0.0415752	0.244733
WBGene00002029	424.745	0.33886	0.19462	1.74113	0.0816604	0.338683
WBGene00002030	67.5917	-0.0200756	0.306026	-0.0656009	0.947696	0.984382
WBGene00002031	323.138	0.520879	0.209853	2.48212	0.0130603	0.135504
WBGene00002032	4193.88	0.251075	0.143863	1.74524	0.080944	0.337603
WBGene00002033	2712.73	0.330293	0.146101	2.26072	0.0237766	0.183878
WBGene00002034	3595.26	0.159194	0.145512	1.09403	0.273943	0.58574
WBGene00002035	4956.22	0.127644	0.184561	0.691607	0.489184	0.752212
WBGene00002036	7439.62	0.0335293	0.209387	0.160131	0.872778	0.952328
WBGene00002037	2765.26	-0.518371	0.165623	-3.12982	0.00174914	0.0387299
WBGene00002038	5679.32	-0.448911	0.176169	-2.54818	0.0108287	0.121524
WBGene00002039	1218.65	-0.743569	0.200438	-3.70972	0.000207487	0.00841325
WBGene00002040	1009.63	-0.210116	0.178217	-1.17899	0.2384	0.551675
WBGene00002041	3454.86	-0.49219	0.153073	-3.2154	0.00130262	0.0320535
WBGene00002042	986.654	0.352001	0.168739	2.08607	0.0369724	0.233325
WBGene00002043	3603.49	0.00234553	0.154256	0.0152054	0.987868	0.996282
WBGene00002044	2232.4	-0.0638697	0.174293	-0.366449	0.71403	0.879895
WBGene00002045	43460.9	0.0965598	0.159234	0.606403	0.544247	0.785967
WBGene00002046	2993.59	0.308682	0.182071	1.69539	0.0900005	0.351674
WBGene00002047	4807.23	0.200648	0.1834	1.09405	0.273933	0.58574
WBGene00002048	1824.75	-0.378191	0.281259	-1.34464	0.178743	0.484111
WBGene00002050	6352.12	-0.0507847	0.158101	-0.321216	0.748046	0.897266
WBGene00002051	21.9984	0.135784	0.480546	0.282562	0.777513	0.911169
WBGene00002052	4332.96	-0.135649	0.153041	-0.88636	0.375423	0.671203
WBGene00002053	15211.4	-0.0202148	0.131883	-0.153278	0.878179	0.954979
WBGene00002054	23072.6	-0.558684	0.172099	-3.2463	0.00116916	0.0296665
WBGene00002055	3151.28	-0.406758	0.25034	-1.62482	0.104201	0.378561
WBGene00002056	22759.6	-0.527097	0.142491	-3.69915	0.000216323	0.00868986
WBGene00002057	1722.59	-0.752888	0.168255	-4.47469	7.6523e-06	0.000739919
WBGene00002058	1857.22	-0.608964	0.226368	-2.69015	0.00714198	0.0947298
WBGene00002059	11660.5	0.166783	0.166709	1.00044	0.317096	0.621453
WBGene00002060	2467.68	0.108186	0.162181	0.667069	0.504728	0.76244
WBGene00002061	12340.8	0.239137	0.148873	1.60632	0.108204	0.386014
WBGene00002062	374.111	0.22015	0.176345	1.24841	0.211883	0.522544
WBGene00002063	506.306	0.317932	0.170486	1.86485	0.0622017	0.298689
WBGene00002064	32423.7	0.438827	0.185356	2.36748	0.0179095	0.160625
WBGene00002065	15789	-0.263317	0.152332	-1.72858	0.0838847	0.342164
WBGene00002066	19778	-0.0207842	0.220727	-0.0941622	0.92498	0.976554
WBGene00002067	2337.11	-1.07305	0.192932	-5.5618	2.66999e-08	8.72605e-06
WBGene00002068	7326.57	0.211942	0.141138	1.50166	0.133184	0.423961
WBGene00002069	362.409	0.151134	0.23398	0.645925	0.518328	0.771192
WBGene00002070	9106.51	0.149464	0.148735	1.0049	0.314944	0.620211
WBGene00002071	3186.39	0.059412	0.16164	0.367558	0.713203	0.87973
WBGene00002072	4853.62	0.311875	0.177502	1.75702	0.0789138	0.333471
WBGene00002073	17434.9	0.264507	0.186309	1.41972	0.155688	0.455746
WBGene00002074	12640.8	0.169237	0.188255	0.898977	0.368665	0.665527
WBGene00002075	3076.81	-0.0181286	0.231276	-0.0783853	0.937522	0.980968
WBGene00002076	7271.42	0.138896	0.177986	0.78038	0.435167	0.714229
WBGene00002077	22837.7	-0.108508	0.19568	-0.554518	0.579225	0.806434
WBGene00002078	10026.9	0.552245	0.232205	2.37827	0.0173942	0.157735
WBGene00002079	8491.53	0.0622895	0.213372	0.291929	0.770341	0.907581
WBGene00002080	3729.16	0.0186369	0.21293	0.0875257	0.930254	0.979053
WBGene00002081	2986.35	-0.0604357	0.181066	-0.333777	0.738548	0.892837
WBGene00002083	29008.6	-0.0332586	0.159995	-0.207872	0.835329	0.937186
WBGene00002084	68.2536	0.144819	0.359708	0.402602	0.687241	0.866996
WBGene00002085	3.30081	-0.988556	1.23594	-0.799842	0.423802	NA
WBGene00002086	53.9646	-0.0143583	0.344272	-0.0417062	0.966733	0.991019
WBGene00002087	47.5062	-0.431321	0.387877	-1.112	0.266136	0.577777
WBGene00002088	36.6084	-0.396124	0.413171	-0.958742	0.337689	0.64053
WBGene00002089	74.4107	0.181467	0.336366	0.539492	0.589547	0.812498
WBGene00002090	549.535	-0.11592	0.19459	-0.595712	0.551368	0.790081
WBGene00002091	4.59009	0.198746	1.10947	0.179136	0.857831	NA
WBGene00002092	14.0974	0.281071	0.717353	0.391816	0.695194	0.870792
WBGene00002093	7.03702	0.109852	0.849467	0.129319	0.897105	NA
WBGene00002094	17.0625	0.955031	0.675766	1.41326	0.15758	0.458116
WBGene00002095	12.9652	-0.451382	0.70242	-0.64261	0.520477	0.772287
WBGene00002096	0	NA	NA	NA	NA	NA
WBGene00002097	11.1212	0.0265059	0.793227	0.0334153	0.973343	0.99249
WBGene00002098	0.690405	-1.05845	2.5684	-0.412104	0.680263	NA
WBGene00002099	0.879258	-1.63339	2.3249	-0.702564	0.482327	NA
WBGene00002100	270.265	-0.0269023	0.185651	-0.144907	0.884784	0.958071
WBGene00002101	65.2228	-0.787021	0.39621	-1.98638	0.0469916	0.258836
WBGene00002102	1.09745	1.27854	2.17942	0.586641	0.557445	NA
WBGene00002103	7.63921	-1.02462	0.830699	-1.23344	0.217413	NA
WBGene00002104	0.81402	1.0555	2.40353	0.439145	0.660557	NA
WBGene00002105	12.3595	0.556651	0.649966	0.85643	0.39176	0.682599
WBGene00002106	7.81699	0.681785	0.809402	0.842332	0.399602	NA
WBGene00002107	40.7568	0.114745	0.547239	0.209679	0.833918	0.936838
WBGene00002108	3.20634	-0.725874	1.17221	-0.619234	0.535763	NA
WBGene00002109	56.4177	0.438718	0.438761	0.999902	0.317358	0.621697
WBGene00002110	185.296	-0.100966	0.232697	-0.433894	0.664365	0.85677
WBGene00002111	41.8729	0.540056	0.481941	1.12059	0.262464	0.574627
WBGene00002112	48.4542	-0.0132708	0.378914	-0.0350233	0.972061	0.992472
WBGene00002113	43.205	-0.338876	0.456973	-0.741567	0.45835	0.730864
WBGene00002114	7.04267	-0.285291	1.51496	-0.188316	0.850629	NA
WBGene00002115	6.97891	-0.025857	0.879736	-0.0293917	0.976552	NA
WBGene00002116	83.3756	-0.0847903	0.386084	-0.219616	0.82617	0.933484
WBGene00002117	40.4775	0.354688	0.462023	0.767684	0.442675	0.720134
WBGene00002118	30.8754	0.120159	0.561114	0.214143	0.830435	0.934969
WBGene00002119	16.7781	0.457782	0.637942	0.717592	0.473009	0.741006
WBGene00002120	206.61	-0.0563414	0.33738	-0.166997	0.867373	0.94948
WBGene00002121	0.832827	-1.46369	2.40087	-0.609652	0.542092	NA
WBGene00002123	409.957	-0.308066	0.223382	-1.3791	0.167865	0.469064
WBGene00002124	361.244	0.703012	0.272153	2.58315	0.00979023	0.113543
WBGene00002125	850.393	0.749928	0.250633	2.99213	0.00277039	0.0526407
WBGene00002127	2026.45	0.00119249	0.135927	0.00877304	0.993	0.997763
WBGene00002128	81.4562	-0.281902	1.45508	-0.193736	0.846382	0.94207
WBGene00002129	894.925	0.508752	0.180154	2.82398	0.0047432	0.0731904
WBGene00002130	3153.27	0.332103	0.159911	2.0768	0.0378204	0.235323
WBGene00002131	1256.56	0.284834	0.168857	1.68684	0.0916346	0.354919
WBGene00002132	342.468	-0.140807	0.187187	-0.752229	0.451914	0.726335
WBGene00002133	532.617	-0.0540983	0.178581	-0.302934	0.76194	0.903989
WBGene00002134	4204.96	-0.0274317	0.128663	-0.213205	0.831167	0.935342
WBGene00002135	2651.58	0.00685855	0.146503	0.0468152	0.962661	0.990182
WBGene00002136	4367.93	0.456473	0.16621	2.74637	0.00602591	0.0851425
WBGene00002137	3628.98	-0.324482	0.195897	-1.65639	0.0976434	0.366499
WBGene00002138	3073.44	-0.405788	0.183128	-2.21587	0.0267007	0.195745
WBGene00002139	1634.04	-0.288133	0.21837	-1.31947	0.187012	0.495363
WBGene00002140	131.26	-0.344218	0.228915	-1.50369	0.13266	0.423233
WBGene00002141	34.807	-0.0309635	0.413645	-0.0748554	0.94033	0.981639
WBGene00002142	50.0914	-0.355156	0.347302	-1.02261	0.306491	0.614372
WBGene00002143	1377.63	0.285483	0.147615	1.93397	0.0531171	0.277496
WBGene00002144	2902.82	0.408041	0.194098	2.10224	0.0355321	0.228865
WBGene00002146	733.966	-0.172956	0.171023	-1.0113	0.311873	0.617984
WBGene00002147	4628.41	0.225062	0.168165	1.33834	0.180786	0.486213
WBGene00002148	4402.49	0.110464	0.204517	0.54012	0.589114	0.812171
WBGene00002149	32.245	-0.346174	0.474051	-0.730245	0.465241	0.735607
WBGene00002150	81.6208	0.0514157	0.314483	0.163493	0.870131	0.950963
WBGene00002151	141.568	0.358157	0.25203	1.42109	0.155291	0.455597
WBGene00002152	14920.5	0.0489761	0.141211	0.346829	0.72872	0.887122
WBGene00002153	4448.82	0.181616	0.154995	1.17175	0.241298	0.554187
WBGene00002162	19266.8	0.0666682	0.131843	0.505665	0.613092	0.825318
WBGene00002163	277.643	0.0541789	0.254292	0.213058	0.831282	0.935407
WBGene00002169	8694.32	0.243833	0.196839	1.23874	0.21544	0.526782
WBGene00002173	5524.42	-0.196568	0.196755	-0.999052	0.31777	0.621845
WBGene00002174	3701.18	-0.58797	0.184527	-3.18637	0.00144072	0.0339855
WBGene00002175	1358.12	-0.129095	0.161227	-0.800704	0.423303	0.704757
WBGene00002176	248.355	0.0219096	0.229029	0.0956628	0.923788	0.976052
WBGene00002177	27.1989	-0.281263	0.526543	-0.534169	0.593225	0.814915
WBGene00002178	180.727	-0.133749	0.227559	-0.587754	0.556698	0.793287
WBGene00002179	1508.44	-0.167513	0.193698	-0.864816	0.38714	0.678636
WBGene00002180	1059.82	0.400078	0.176749	2.26354	0.0236025	0.18349
WBGene00002181	245.694	-0.267759	0.211226	-1.26764	0.204926	0.5148
WBGene00002182	114.636	-0.00628908	0.240866	-0.0261103	0.979169	0.993982
WBGene00002183	12324.3	0.278982	0.175158	1.59274	0.111218	0.390601
WBGene00002184	149.988	0.00481227	0.270499	0.0177904	0.985806	0.995492
WBGene00002185	2142.59	0.17469	0.158484	1.10226	0.27035	0.5819
WBGene00002186	1483.22	-0.501177	0.223582	-2.24158	0.0249884	0.188434
WBGene00002187	2641.43	-0.193647	0.201346	-0.96176	0.33617	0.639357
WBGene00002188	169.455	-0.608262	0.310335	-1.96002	0.0499933	0.268465
WBGene00002189	4388.34	-0.25255	0.151602	-1.66587	0.0957393	0.362919
WBGene00002190	3749.68	-0.27795	0.232189	-1.19709	0.231273	0.543228
WBGene00002191	13042.3	-0.025403	0.137935	-0.184167	0.853883	0.944803
WBGene00002192	6400.28	0.134455	0.249446	0.539015	0.589877	0.812678
WBGene00002193	731.501	-0.435457	0.239991	-1.81447	0.0696056	0.316656
WBGene00002194	0.680938	-0.660395	2.54765	-0.259217	0.795468	NA
WBGene00002195	69.827	-0.296362	0.397566	-0.745441	0.456005	0.729403
WBGene00002196	10505.6	0.0658871	0.132478	0.497342	0.618948	0.828075
WBGene00002198	831.621	-0.0880454	0.198941	-0.442571	0.658076	0.853111
WBGene00002199	456.179	0.0610364	0.218096	0.279861	0.779584	0.911766
WBGene00002200	891.285	-0.256357	0.229836	-1.11539	0.264683	0.576846
WBGene00002201	8253.95	0.109392	0.182917	0.59804	0.549813	0.789429
WBGene00002202	17568.8	-0.0430402	0.151141	-0.284768	0.775822	0.910297
WBGene00002203	1409.66	-0.368713	0.21202	-1.73905	0.0820258	0.339252
WBGene00002204	245.481	-0.547698	0.266916	-2.05195	0.0401749	0.240798
WBGene00002205	2.59042	-0.0382312	1.74038	-0.0219672	0.982474	NA
WBGene00002206	297.986	-0.463469	0.248811	-1.86274	0.0624995	0.299165
WBGene00002207	1995.42	-0.165239	0.17673	-0.934982	0.349798	0.650512
WBGene00002208	260.254	-0.426687	0.236224	-1.80628	0.0708745	0.318653
WBGene00002210	1262.83	-0.259143	0.176078	-1.47175	0.141089	0.435089
WBGene00002211	47.3069	-0.0441614	0.544396	-0.0811201	0.935346	0.980718
WBGene00002212	225.169	-0.74985	0.227299	-3.29896	0.000970433	0.0264297
WBGene00002213	478.214	-0.186367	0.194485	-0.958258	0.337933	0.640618
WBGene00002214	5875.66	0.420483	0.154054	2.72945	0.00634396	0.0878366
WBGene00002215	2216.16	-0.0980309	0.141327	-0.693649	0.487903	0.751585
WBGene00002216	926.253	0.180697	0.170039	1.06268	0.287927	0.599593
WBGene00002217	2295.58	-0.285904	0.167865	-1.70318	0.0885344	0.349454
WBGene00002218	26.7787	0.340397	0.459597	0.740642	0.45891	0.731024
WBGene00002219	6105.73	0.0748698	0.175471	0.42668	0.669612	0.859352
WBGene00002220	783.222	-0.177203	0.191737	-0.924197	0.355384	0.653904
WBGene00002221	2944.31	0.19857	0.181425	1.0945	0.273734	0.585482
WBGene00002222	412.578	-0.36775	0.182484	-2.01525	0.0438788	0.25203
WBGene00002223	6328.32	0.0851492	0.189278	0.449862	0.65281	0.850067
WBGene00002224	53.7789	-0.266221	0.327279	-0.813438	0.415967	0.699528
WBGene00002225	8831.76	0.318821	0.162756	1.95889	0.0501255	0.268719
WBGene00002226	7583.37	0.391414	0.176195	2.22148	0.0263187	0.194134
WBGene00002227	363.027	-0.379309	0.259985	-1.45896	0.144575	0.440911
WBGene00002228	7622.67	0.112092	0.221052	0.507084	0.612096	0.824844
WBGene00002229	12291.6	0.0953054	0.219282	0.434625	0.663835	0.856563
WBGene00002230	606.225	0.103341	0.170779	0.605115	0.545102	0.786605
WBGene00002231	3796.33	0.164152	0.184584	0.889304	0.373839	0.669543
WBGene00002232	1222.17	-0.00589258	0.145679	-0.040449	0.967735	0.991376
WBGene00002233	54.7134	-0.356418	0.355249	-1.00329	0.31572	0.620658
WBGene00002234	930.626	-0.454526	0.197688	-2.29921	0.0214929	0.175544
WBGene00002235	452.988	-0.458957	0.177402	-2.5871	0.00967878	0.11273
WBGene00002238	21852.9	0.131992	0.139363	0.947108	0.343584	0.644604
WBGene00002239	574.251	-0.120844	0.161932	-0.746267	0.455506	0.729004
WBGene00002240	2541.79	0.13979	0.186124	0.751054	0.45262	0.726834
WBGene00002241	4276.28	0.293825	0.153596	1.91297	0.055752	0.283726
WBGene00002242	123.956	-0.547496	0.255058	-2.14655	0.0318287	0.215279
WBGene00002243	134.262	-0.71385	0.268306	-2.66058	0.00780059	0.0997955
WBGene00002244	5144.3	-0.121939	0.211131	-0.57755	0.563568	0.797616
WBGene00002245	2264.17	0.0563396	0.217135	0.259468	0.795274	0.920026
WBGene00002246	37.9609	0.22599	0.396394	0.570115	0.5686	0.800044
WBGene00002247	6898.17	-0.00545845	0.229525	-0.0237814	0.981027	0.9946
WBGene00002248	820.666	0.291501	0.305302	0.954794	0.339682	0.641185
WBGene00002249	10080.7	0.111815	0.174462	0.640913	0.521579	0.772644
WBGene00002250	15147.6	0.139019	0.159214	0.873161	0.382575	0.675383
WBGene00002251	6177.64	0.155949	0.201695	0.77319	0.43941	0.717657
WBGene00002252	149.987	-0.226966	0.291146	-0.779562	0.435649	0.71437
WBGene00002253	1984	0.550322	0.174564	3.15255	0.00161853	0.036561
WBGene00002254	14641.4	0.331977	0.174253	1.90515	0.0567605	0.285216
WBGene00002255	2485.32	0.257789	0.161674	1.5945	0.110824	0.38996
WBGene00002256	1585.63	0.278111	0.187611	1.48238	0.138238	0.430883
WBGene00002257	1859.96	-0.193251	0.211085	-0.915514	0.359922	0.657969
WBGene00002258	16185.8	0.39116	0.249255	1.56932	0.116574	0.399024
WBGene00002259	1951.96	-0.351691	0.190078	-1.85025	0.0642776	0.303432
WBGene00002260	11.3369	1.53328	0.789255	1.9427	0.052053	0.275426
WBGene00002261	1111.24	-0.246135	0.177524	-1.38649	0.165598	0.466076
WBGene00002262	3835.2	0.296215	0.164832	1.79708	0.0723236	0.321731
WBGene00002263	14927.4	0.490842	0.191102	2.56848	0.0102145	0.116969
WBGene00002264	28204.7	-0.130518	0.134265	-0.972088	0.331007	0.635466
WBGene00002265	20550.4	0.0362035	0.196778	0.183981	0.854029	0.944803
WBGene00002266	2210.94	-0.471674	0.204388	-2.30774	0.0210136	0.174218
WBGene00002267	2378.35	0.204784	0.1613	1.26958	0.204234	0.514137
WBGene00002268	8387.09	0.105913	0.155714	0.680173	0.496395	0.756874
WBGene00002269	17464.2	0.0551278	0.160198	0.344122	0.730754	0.888751
WBGene00002270	82.5058	-0.553489	0.373817	-1.48064	0.138702	0.431494
WBGene00002271	8258.62	-0.103308	0.156288	-0.661014	0.508603	0.765153
WBGene00002272	10730.5	-0.338365	0.163799	-2.06573	0.0388539	0.23717
WBGene00002273	11500.8	-0.171447	0.15796	-1.08538	0.277753	0.589144
WBGene00002274	1253.05	-0.556974	0.239266	-2.32785	0.0199203	0.169935
WBGene00002275	2122.67	-0.0233289	0.253175	-0.0921453	0.926583	0.977677
[truncated: 44,886 more rows]

## Sheet: N2vsfust1ceh14
	baseMean	log2FoldChange	lfcSE	stat	pvalue	padj
[truncated: 46,731 more rows]

[truncated: 1 more sheets: N2vstdp1ceh14]
