# Supplementary material for: TDP-1 and FUST-1 co-inhibit exon inclusion and control fertility together with transcriptional regulation
Source: Nucleic Acids Res. 2023 Aug 17;51(18):9610–28. doi: 10.1093/nar/gkad665 (PMC10570059; doi:10.1093/nar/gkad665)
Supplement: gkad665_Supplemental_Files [file gkad665_supplemental_files.zip › Table_S2_Splicing_Analysis.xlsx]

## Sheet: N2vsceh14
Gene	AS_event_ID	chromosome	strand	common_5_SS_coor	A3SS_coordinates	pvalue	qvalue	deltaPSI_control-treatment
lev-11	I_-_14623148_14623709_14623826	I	-	14623826	14623148;14623709	0.324168	1	0.00293333333333334;-0.00293333333333333
lin-13	III_-_7709342_7709348_7709390	III	-	7709390	7709342;7709348	0.453685	1	-0.0607333333333333;0.0607333333333333
mtx-2	III_-_7762519_7762522_7763116	III	-	7763116	7762519;7762522	0.0859242	0.93203	0.00356666666666667;-0.00356666666666672
bath-15	III_-_7775853_7775859_7775900	III	-	7775900	7775853;7775859	0.577592	1	-0.0119333333333332;0.0119333333333333
cyk-7	III_-_7794343_7794358_7794627	III	-	7794627	7794343;7794358	0.330409	1	0.00873333333333337;-0.00873333333333337
dagl-2	III_-_782759_782765_782822	III	-	782822	782759;782765	0.305229	1	-0.0425;0.0425
tag-307	III_-_7857100_7857106_7857149	III	-	7857149	7857100;7857106	0.19129	1	-0.0233333333333333;0.0233333333333333
ZK688.9	III_-_7878901_7881603_7882183	III	-	7882183	7878901;7881603	0.00481454	0.529887	0.00633333333333333;-0.00633333333333319
ZK688.11	III_-_7884193_7884202_7884236	III	-	7884236	7884193;7884202	0.391628	1	0.00843333333333329;-0.00843333333333334
ZK688.5	III_-_7885602_7885646_7885796	III	-	7885796	7885602;7885646	0.603646	1	0.0185333333333334;-0.0185333333333334
ZK688.5	III_-_7886263_7886269_7886422	III	-	7886422	7886263;7886269	0.768481	1	-0.0221333333333334;0.0221333333333332
gly-3	III_-_7915141_7915147_7915380_7915914	III	-	7915914	7915141;7915147;7915380	0.493143	1	0.00673333333333331;-0.0010666666666666;-0.00566666666666667
C29E4.13	III_-_7928084_7928088_7928163	III	-	7928163	7928084;7928088	0.466335	1	-0.0243666666666667;0.0243666666666666
C29E4.11	III_-_7957832_7957838_7957966	III	-	7957966	7957832;7957838	0.708469	1	-0.00350000000000017;0.0035
eef-1B.1	III_-_7973075_7973110_7973192	III	-	7973192	7973075;7973110	0.760962	1	6.66666666665483e-05;-6.66666666666668e-05
C06G4.4	III_-_7977312_7977324_7977365	III	-	7977365	7977312;7977324	0.954575	1	0.0190666666666666;-0.0190666666666667
cit-1.1	III_-_8008002_8008008_8008060	III	-	8008060	8008002;8008008	0.575749	1	-0.00446666666666665;0.00446666666666662
lin-36	III_-_8019850_8019856_8019956	III	-	8019956	8019850;8019856	0.8224	1	-0.00136666666666668;0.00136666666666674
mdt-30	III_-_8026574_8026577_8026725	III	-	8026725	8026574;8026577	0.271388	1	0.00756666666666667;-0.00756666666666683
mdt-30	III_-_8027513_8027522_8027855	III	-	8027855	8027513;8027522	0.170985	1	-0.0212;0.0212000000000003
dcr-1	III_-_8076526_8076532_8076642	III	-	8076642	8076526;8076532	0.74052	1	-0.0176999999999998;0.0176666666666667
C14B9.8	III_-_8141815_8141824_8141867	III	-	8141867	8141815;8141824	0.391907	1	-0.0414333333333333;0.0414333333333333
C14B9.8	III_-_8142020_8142029_8142069	III	-	8142069	8142020;8142029	0.760531	1	0.001;-0.001
cil-1	III_-_8160507_8160514_8160555	III	-	8160555	8160507;8160514	0.556976	1	-0.0282;0.0282
F10E9.7	III_-_8318440_8318445_8318487	III	-	8318487	8318440;8318445	0.192866	1	0.0274666666666668;-0.0274666666666667
R05D3.9	III_-_8362756_8362759_8362850	III	-	8362850	8362756;8362759	0.569363	1	0.0059;-0.00590000000000013
pqn-96	III_-_8439149_8439152_8439224	III	-	8439224	8439149;8439152	0.912217	1	0.00336666666666667;-0.00336666666666674
F42H10.6	III_-_8479336_8479343_8479394	III	-	8479394	8479336;8479343	0.366993	1	0.0350333333333334;-0.0350333333333333
ess-2	III_-_8488813_8488819_8488939	III	-	8488939	8488813;8488819	0.321799	1	0.0294666666666668;-0.0294666666666667
ess-2	III_-_8489773_8489781_8489820	III	-	8489820	8489773;8489781	0.577124	1	-0.01;0.01
attf-3	III_-_85165_85174_85767	III	-	85767	85165;85174	0.856122	1	-0.0149666666666667;0.0149666666666667
C06E1.7	III_-_8592114_8592120_8592161	III	-	8592161	8592114;8592120	0.134366	0.967018	0.1389;-0.1389
polk-1	III_-_8627719_8627727_8627738_8627785	III	-	8627785	8627719;8627727;8627738	0.466314	1	-0.0142333333333333;0.000666666666666677;0.0135999999999998
pgl-2	III_-_8670829_8670965_8671195	III	-	8671195	8670829;8670965	0.623653	1	-0.00196666666666667;0.00196666666666667
pdhk-2	III_-_8738291_8738299_8738571	III	-	8738571	8738291;8738299	0.712482	1	-0.00243333333333329;0.00243333333333333
ugtp-1	III_-_8748407_8748415_8748610	III	-	8748610	8748407;8748415	0.869062	1	-0.000633333333333264;0.000633333333333326
tomm-70	III_-_8752438_8752447_8752486	III	-	8752486	8752438;8752447	0.802189	1	0.002;-0.002
F44E2.3	III_-_8828128_8828135_8828195	III	-	8828195	8828128;8828135	0.0809736	0.922764	0.0113;-0.0113
F44E2.3	III_-_8829112_8829118_8829158	III	-	8829158	8829112;8829118	0.7529	1	-0.00870000000000004;0.00870000000000004
F44E2.10	III_-_8829792_8829804_8829846	III	-	8829846	8829792;8829804	0.904302	1	0.00463333333333332;-0.00463333333333338
ztf-18	III_-_890224_890243_890429	III	-	890429	890224;890243	0.212328	1	-0.0209333333333333;0.0209333333333332
lin-9	III_-_8903612_8903618_8903657	III	-	8903657	8903612;8903618	0.664052	1	-0.0124333333333333;0.0124333333333333
ztf-18	III_-_895298_895306_895346	III	-	895346	895298;895306	0.744873	1	-0.00153333333333339;0.00153333333333333
pde-2	III_-_8981113_8981122_8981263	III	-	8981263	8981113;8981122	0.965193	1	-0.00110000000000002;0.0011000000000001
rab-6.1	III_-_9005204_9005213_9005267	III	-	9005267	9005204;9005213	0.744927	1	-0.00190000000000012;0.00189999999999999
nac-2	III_-_9039368_9039376_9039457	III	-	9039457	9039368;9039376	0.800357	1	-0.0273;0.0273
R107.2	III_-_9044161_9044167_9044209	III	-	9044209	9044161;9044167	0.700779	1	-0.0178666666666668;0.0178666666666666
R107.5	III_-_9052371_9052377_9052420	III	-	9052420	9052371;9052377	0.195474	1	-0.0366;0.0366
far-1	III_-_9080654_9080667_9080701	III	-	9080701	9080654;9080667	0.0677265	0.90304	0.000600000000000045;-0.0006
F02A9.10	III_-_9086734_9089026_9089047_9089160	III	-	9089160	9086734;9089026;9089047	0.153771	0.986165	-0.0291333333333333;0.0279333333333334;0.0012
ZK512.2	III_-_9142329_9142336_9142377	III	-	9142377	9142329;9142336	0.116104	0.957952	0.005;-0.005
K04H4.2	III_-_9348259_9349070_9349168	III	-	9349168	9348259;9349070	0.578735	1	-0.0283666666666668;0.0283666666666668
C38C10.3	III_-_9384355_9384364_9384405	III	-	9384405	9384355;9384364	0.169575	0.999122	-0.1217;0.1217
F31D4.11	I_-_14783430_14783436_14783769	I	-	14783769	14783430;14783436	0.955543	1	-0.0198666666666668;0.0198666666666668
fbxa-60	III_-_945077_945088_945129	III	-	945129	945077;945088	0.76913	1	0.0104;-0.0104000000000002
F31D4.11	I_-_14785643_14785649_14785697	I	-	14785697	14785643;14785649	0.664889	1	-0.0867;0.0867000000000001
rheb-1	III_-_9455631_9455641_9455683	III	-	9455683	9455631;9455641	0.0629634	0.890361	-0.0151666666666668;0.0151666666666667
sod-4	III_-_9497321_9498370_9498447	III	-	9498447	9497321;9498370	0.068889	0.904466	-0.0782333333333333;0.0782333333333334
ced-7	III_-_9573643_9573649_9573694	III	-	9573694	9573643;9573649	0.892791	1	-0.0122000000000001;0.0122
Y54E5B.2	I_-_14819233_14819396_14819524	I	-	14819524	14819233;14819396	0.646329	1	-0.0186666666666667;0.0186666666666666
T05G5.5	III_-_9750907_9750926_9751274	III	-	9751274	9750907;9750926	0.594333	1	-0.00303333333333333;0.00303333333333322
sqv-3	III_-_9779176_9779187_9779383	III	-	9779383	9779176;9779187	0.683038	1	-0.00180000000000002;0.0018
alg-4	III_-_9890780_9890789_9891275	III	-	9891275	9890780;9890789	0.344423	1	0.0456333333333333;-0.0456333333333333
cyld-1	III_-_9901725_9901732_9901774	III	-	9901774	9901725;9901732	0.130376	0.964971	-0.0385666666666667;0.0385666666666667
NONE	III_-_9916327_9916337_9916378	III	-	9916378	9916327;9916337	0.040178	0.831599	-0.0343000000000001;0.0343
gst-2	IV_-_10140306_10140633_10140684	IV	-	10140684	10140306;10140633	0.406468	1	-0.00343333333333323;0.00343333333333329
tsp-12	IV_-_10150440_10150446_10150492	IV	-	10150492	10150440;10150446	0.881179	1	0.00110000000000021;-0.0011
pxf-1	IV_-_10166701_10166704_10167018	IV	-	10167018	10166701;10166704	0.83706	1	0.00516666666666666;-0.00516666666666643
tram-1	IV_-_10220601_10220607_10220648	IV	-	10220648	10220601;10220607	0.39721	1	-0.0255666666666666;0.0255666666666667
unc-43	IV_-_10338558_10338776_10338855	IV	-	10338855	10338558;10338776	0.132927	0.964971	0.0271666666666668;-0.0271666666666667
R11A8.1	IV_-_10356732_10356869_10356910	IV	-	10356910	10356732;10356869	0.861285	1	-0.00713333333333327;0.00713333333333332
frm-1	I_-_14881174_14893742_14894574	I	-	14894574	14881174;14893742	0.960886	1	-0.00516666666666665;0.00516666666666667
Y55F3AM.11	IV_-_1039172_1039181_1039713	IV	-	1039713	1039172;1039181	0.906305	1	0.00283333333333313;-0.00283333333333334
F13B12.1	IV_-_10423307_10423310_10423355	IV	-	10423355	10423307;10423310	0.749646	1	0.00193333333333334;-0.00193333333333323
F01D4.5	IV_-_10482799_10482809_10482848	IV	-	10482848	10482799;10482809	0.440169	1	0.004;-0.004
tax-6	IV_-_10494627_10494928_10495180	IV	-	10495180	10494627;10494928	0.219584	1	-0.028;0.0279999999999999
allo-1	IV_-_10695574_10695581_10695735	IV	-	10695735	10695574;10695581	0.865946	1	-0.00550000000000006;0.00549999999999998
Y92H12A.5	I_-_1491480_1491489_1492384	I	-	1492384	1491480;1491489	0.4415	1	-0.0436666666666666;0.0436666666666667
orc-5	IV_-_10733554_10733570_10733619	IV	-	10733619	10733554;10733570	0.436869	1	-0.00126666666666664;0.00126666666666667
csn-4	IV_-_1078111_1078115_1080385	IV	-	1080385	1078111;1078115	0.671476	1	-0.00176666666666667;0.00176666666666658
csn-4	IV_-_1080799_1081460_1082734	IV	-	1082734	1080799;1081460	0.130638	0.964971	-0.0046666666666666;0.00466666666666667
T11G6.5	IV_-_10839052_10839357_10840022	IV	-	10840022	10839052;10839357	0.0056875	0.546186	-0.0448333333333333;0.0448333333333335
T11G6.5	IV_-_10840798_10840862_10840879_10840915	IV	-	10840915	10840798;10840862;10840879	0.0517378	0.860423	-0.0119333333333333;0.0199999999999999;-0.00813333333333333
F13H10.3	IV_-_11014123_11014135_11014223	IV	-	11014223	11014123;11014135	0.486182	1	0.00613333333333333;-0.00613333333333332
F13H10.3	IV_-_11014822_11014828_11014869	IV	-	11014869	11014822;11014828	0.510766	1	-0.0287666666666667;0.0287666666666667
mogs-1	IV_-_11018622_11018631_11018671	IV	-	11018671	11018622;11018631	0.423883	1	-0.0382333333333333;0.0382333333333332
mogs-1	IV_-_11019250_11019258_11019297	IV	-	11019297	11019250;11019258	0.916956	1	-0.000800000000000023;0.000800000000000002
NONE	IV_-_11144404_11144665_11144925	IV	-	11144925	11144404;11144665	0.827969	1	0.0510333333333334;-0.0510333333333333
pigq-1	IV_-_11147129_11147136_11147176	IV	-	11147176	11147129;11147136	0.51699	1	-0.0189000000000001;0.0189
srx-13	IV_-_1114753_1114940_1115006	IV	-	1115006	1114753;1114940	0.0409218	0.831599	-0.219966666666667;0.219966666666667
mttu-1	IV_-_11296449_11296467_11296781	IV	-	11296781	11296449;11296467	0.258018	1	0.0191666666666667;-0.0191666666666666
dnj-2	IV_-_11313291_11313298_11313337	IV	-	11313337	11313291;11313298	0.670543	1	0.00243333333333307;-0.00243333333333333
B0035.3	IV_-_11314869_11314874_11314920	IV	-	11314920	11314869;11314874	0.578386	1	-0.00463333333333333;0.00463333333333338
sart-3	IV_-_11332320_11332328_11332368	IV	-	11332368	11332320;11332328	0.454345	1	-0.00376666666666667;0.0037666666666667
klp-12	IV_-_11356715_11356723_11356763	IV	-	11356763	11356715;11356723	0.123437	0.960997	0.00846666666666651;-0.00846666666666667
sec-24.1	IV_-_11565664_11565685_11565727	IV	-	11565727	11565664;11565685	0.893004	1	0.0017;-0.00169999999999981
sec-24.1	IV_-_11566045_11566048_11566090	IV	-	11566090	11566045;11566048	0.768335	1	0.0047;-0.00469999999999993
mars-1	IV_-_11633186_11633376_11633515	IV	-	11633515	11633186;11633376	0.545936	1	-0.00180000000000002;0.0018
T12A7.2	IV_-_11757562_11757568_11757617	IV	-	11757617	11757562;11757568	0.0396534	0.831599	-0.1598;0.1598
lips-5	IV_-_11769654_11769880_11770028	IV	-	11770028	11769654;11769880	0.358284	1	-0.104266666666667;0.104266666666667
H01G02.3	IV_-_11787705_11787798_11788927	IV	-	11788927	11787705;11787798	0.993324	1	-0.0413000000000001;0.0412999999999999
par-5	IV_-_11821005_11821284_11821330	IV	-	11821330	11821005;11821284	0.699275	1	-0.000166666666666667;0.000166666666666537
ech-2	IV_-_11856216_11856223_11856265	IV	-	11856265	11856216;11856223	0.601216	1	0.0147999999999999;-0.0148
T12G3.2	IV_-_12043508_12043735_12046847	IV	-	12046847	12043508;12043735	0.837073	1	0.1905;-0.1905
bre-5	IV_-_12050240_12050246_12050292	IV	-	12050292	12050240;12050246	0.272086	1	0.0280000000000001;-0.028
pab-1	I_-_10433705_10433708_10433755	I	-	10433755	10433705;10433708	0.312168	1	0.00106666666666667;-0.00106666666666666
col-129	IV_-_12109076_12109235_12109306	IV	-	12109306	12109076;12109235	0.512193	1	0.0958;-0.0958
ddb-1	IV_-_12120999_12121013_12121050	IV	-	12121050	12120999;12121013	0.626989	1	-0.00370000000000004;0.0037
B0001.4	IV_-_12135571_12135579_12136201	IV	-	12136201	12135571;12135579	0.728468	1	0.00109999999999999;-0.00110000000000002
B0001.8	IV_-_12139147_12139153_12139205	IV	-	12139205	12139147;12139153	0.856708	1	-0.0102666666666668;0.0102666666666666
B0001.3	IV_-_12145652_12145655_12145696	IV	-	12145696	12145652;12145655	0.389854	1	-0.0291333333333333;0.0291333333333335
B0001.7	IV_-_12152515_12152527_12152646	IV	-	12152646	12152515;12152527	0.709995	1	0.00980000000000003;-0.00979999999999998
phy-2	IV_-_12212503_12212593_12213153	IV	-	12213153	12212503;12212593	0.643554	1	0.0143333333333333;-0.0143333333333334
phy-2	IV_-_12213430_12213628_12213965	IV	-	12213965	12213430;12213628	0.307538	1	0.0290666666666667;-0.0290666666666667
grld-1	IV_-_122550_122558_123699	IV	-	123699	122550;122558	0.556415	1	0.0081;-0.0081
C42C1.3	IV_-_12270298_12270304_12270351	IV	-	12270351	12270298;12270304	0.700345	1	-0.0308333333333334;0.0308333333333333
F19B6.1	IV_-_12333039_12333045_12333087	IV	-	12333087	12333039;12333045	0.781617	1	0.000266666666666637;-0.000266666666666665
sec-24.2	IV_-_12359002_12359011_12359053	IV	-	12359053	12359002;12359011	0.452425	1	-0.0193666666666664;0.0193666666666667
Y55D9A.2	IV_-_12602254_12602262_12602594	IV	-	12602594	12602254;12602262	0.134719	0.967018	0.0112666666666668;-0.0112666666666667
efa-6	IV_-_12613623_12613629_12614048	IV	-	12614048	12613623;12613629	0.531821	1	-0.0214333333333333;0.0214333333333334
ark-1	IV_-_12622525_12622537_12622578	IV	-	12622578	12622525;12622537	0.216888	1	-0.0688666666666669;0.0688666666666666
K08D8.3	IV_-_12904783_12904798_12904845	IV	-	12904845	12904783;12904798	0.570104	1	0.0016;-0.00160000000000005
K08D8.4	IV_-_12907710_12907812_12907855	IV	-	12907855	12907710;12907812	0.273329	1	-0.0965666666666667;0.0965666666666666
F53H1.1	IV_-_1297447_1299354_1300554	IV	-	1300554	1297447;1299354	0.0613928	0.889855	0.00236666666666667;-0.00236666666666674
dli-1	IV_-_13097823_13097829_13097872	IV	-	13097872	13097823;13097829	0.727885	1	-0.0164666666666667;0.0164666666666667
crld-1	IV_-_13150781_13151107_13151984	IV	-	13151984	13150781;13151107	0.689398	1	-0.0136000000000001;0.0135999999999999
tag-115	IV_-_13238882_13238886_13239149	IV	-	13239149	13238882;13238886	0.627701	1	-0.0114333333333333;0.0114333333333333
Y67H2A.10	IV_-_13286102_13286111_13286163	IV	-	13286163	13286102;13286111	0.288147	1	-0.0376666666666667;0.0376666666666667
rsd-2	IV_-_13525913_13525921_13525977	IV	-	13525977	13525913;13525921	0.22841	1	-0.00253333333333328;0.00253333333333333
ule-4	IV_-_13647058_13647077_13647303	IV	-	13647303	13647058;13647077	0.981096	1	0;0
sas-6	IV_-_13788581_13788589_13788625	IV	-	13788625	13788581;13788589	0.230856	1	-0.00599999999999978;0.006
Y37A1B.17	IV_-_13965030_13970720_13972308	IV	-	13972308	13965030;13970720	0.557035	1	-0.00763333333333316;0.00763333333333333
lst-4	IV_-_14061598_14061602_14062160	IV	-	14062160	14061598;14061602	0.719287	1	0.00193333333333333;-0.00193333333333345
lst-4	IV_-_14063024_14063030_14063069	IV	-	14063069	14063024;14063030	0.395267	1	-0.0226;0.0226000000000001
lst-4	IV_-_14063427_14064749_14066806	IV	-	14066806	14063427;14064749	0.101758	0.943768	0.00486666666666657;-0.00486666666666667
nkcc-1	IV_-_14114591_14114899_14114969	IV	-	14114969	14114591;14114899	0.402216	1	-0.0299333333333334;0.0299333333333333
Y77E11A.7	IV_-_1415903_1415909_1417702	IV	-	1417702	1415903;1415909	0.760337	1	0.00926666666666665;-0.00926666666666665
tag-273	IV_-_14487971_14488292_14489578	IV	-	14489578	14487971;14488292	0.625628	1	-0.00836666666666669;0.00836666666666663
glb-34	IV_-_14572347_14572353_14572406	IV	-	14572406	14572347;14572353	0.491549	1	-0.00736666666666663;0.00736666666666674
Y57G11C.36	IV_-_14772368_14772375_14772423	IV	-	14772423	14772368;14772375	0.679425	1	-0.0114333333333332;0.0114333333333333
pdpr-1	I_-_10442182_10442190_10442228	I	-	10442228	10442182;10442190	0.9685	1	-0.00153333333333316;0.00153333333333332
NONE	I_-_15063807_15070854_15071015	I	-	15071015	15063807;15070854	0.322614	1	-0.0239666666666667;0.0239666666666667
Y73F8A.24	IV_-_15447340_15449526_15451077	IV	-	15451077	15447340;15449526	0.0762235	0.917667	-0.0246;0.0246000000000002
Y73F8A.24	IV_-_15449196_15449208_15449265	IV	-	15449265	15449196;15449208	0.780531	1	-0.0209333333333334;0.0209333333333335
ntl-11	IV_-_15467678_15467732_15468524	IV	-	15468524	15467678;15467732	0.401154	1	-0.0137;0.0136999999999998
Y105C5A.8	IV_-_15616198_15616207_15616983	IV	-	15616983	15616198;15616207	0.648674	1	-0.00226666666666667;0.00226666666666642
NONE	IV_-_15648212_15648247_15648294	IV	-	15648294	15648212;15648247	0.0454039	0.843044	-0.0676666666666667;0.0676666666666667
jac-1	IV_-_15999308_15999314_15999762	IV	-	15999762	15999308;15999314	0.944185	1	0.00466666666666671;-0.00466666666666668
nhr-274	IV_-_1641912_1641922_1641967	IV	-	1641967	1641912;1641922	0.870689	1	0.0181999999999999;-0.0182
Y51H4A.8	IV_-_16575498_16577006_16578304	IV	-	16578304	16575498;16577006	0.397003	1	-0.0606666666666666;0.0606666666666666
Y116A8C.30	IV_-_17102206_17102245_17102302	IV	-	17102302	17102206;17102245	0.949492	1	0.00153333333333339;-0.00153333333333334
Y106G6H.6	I_-_10445400_10445415_10445526	I	-	10445526	10445400;10445415	0.327754	1	-0.015;0.015
nra-1	IV_-_17283077_17283079_17283115_17283233	IV	-	17283233	17283077;17283079;17283115	0.414315	1	0.00186666666666667;0.00213333333333332;-0.004
Y41D4A.5	IV_-_1728617_1733472_1735814	IV	-	1735814	1728617;1733472	0.205147	1	0.00443333333333333;-0.00443333333333318
C49C3.9	IV_-_17341117_17341125_17341164	IV	-	17341164	17341117;17341125	0.31337	1	-0.0120666666666667;0.0120666666666667
Y41D4A.5	IV_-_1737643_1737646_1737690	IV	-	1737690	1737643;1737646	0.117092	0.960114	-0.00766666666666667;0.0076666666666666
T02D1.8	IV_-_17386961_17386965_17387005	IV	-	17387005	17386961;17386965	0.137145	0.971479	-0.00516666666666667;0.00516666666666676
vha-11	IV_-_2312907_2312909_2313789	IV	-	2313789	2312907;2312909	0.373924	1	0.00433333333333333;-0.00433333333333352
ppgn-1	IV_-_2339771_2339953_2342527	IV	-	2342527	2339771;2339953	0.485511	1	-0.00776666666666666;0.00776666666666681
mdf-2	IV_-_2640679_2640686_2640742	IV	-	2640742	2640679;2640686	0.791053	1	0.00300000000000011;-0.003
egrh-3	IV_-_2680359_2680447_2683007	IV	-	2683007	2680359;2680447	0.466457	1	-0.0237333333333334;0.0237333333333333
F11A6.7	IV_-_2771109_2771118_2771670	IV	-	2771670	2771109;2771118	0.578228	1	-0.0113;0.0113
F11A6.7	IV_-_2777525_2781454_2782264	IV	-	2782264	2777525;2781454	0.0946794	0.938045	-0.0129000000000001;0.0129
F11A6.7	IV_-_2797305_2797494_2797548	IV	-	2797548	2797305;2797494	0.21583	1	-0.0232000000000002;0.0232
F11A6.7	IV_-_2902731_2908550_2909953	IV	-	2909953	2902731;2908550	0.751853	1	-0.00636666666666663;0.00636666666666674
Y54G2A.26	IV_-_2986734_2986740_2987600	IV	-	2987600	2986734;2986740	0.953802	1	-0.0045;0.00449999999999995
Y54G2A.73	IV_-_3000756_3000783_3001592	IV	-	3001592	3000756;3000783	0.0923796	0.938045	-0.0212;0.0212
Y54G2A.73	IV_-_3006083_3006090_3006140	IV	-	3006140	3006083;3006090	0.0566648	0.872289	0.134633333333333;-0.134633333333333
eel-1	IV_-_3034028_3034037_3034086	IV	-	3034086	3034028;3034037	0.248197	1	0.0134999999999997;-0.0135
eel-1	IV_-_3034979_3034988_3035029	IV	-	3035029	3034979;3034988	0.946948	1	0.00793333333333335;-0.00793333333333329
eel-1	IV_-_3040091_3040100_3040496	IV	-	3040496	3040091;3040100	0.120015	0.960997	-0.0237;0.0237000000000001
eel-1	IV_-_3048957_3048963_3049281	IV	-	3049281	3048957;3048963	0.615571	1	-0.0495333333333332;0.0495333333333333
cpg-9	IV_-_3068142_3068146_3069734	IV	-	3069734	3068142;3068146	0.0121783	0.621369	-0.000633333333333333;0.000633333333333486
dsc-4	IV_-_317952_318130_318187	IV	-	318187	317952;318130	0.0795673	0.921435	-0.00693333333333335;0.00693333333333333
hrp-1	IV_-_3337363_3337414_3337434	IV	-	3337434	3337363;3337414	0.172783	1	-0.0175000000000001;0.0175
pxmp-4	IV_-_336631_336810_336930	IV	-	336930	336631;336810	0.382931	1	0.00403333333333322;-0.00403333333333333
B0546.3	IV_-_3381980_3381988_3382029	IV	-	3382029	3381980;3381988	0.871127	1	0.00163333333333326;-0.00163333333333332
cha-1	IV_-_3617775_3623485_3624630	IV	-	3624630	3617775;3623485	0.670402	1	-0.0116000000000001;0.0115999999999999
fln-1	IV_-_369148_371090_371404	IV	-	371404	369148;371090	0.709687	1	0.0001000000000001;-9.99999999999959e-05
Y37E11AM.2	IV_-_3723529_3723538_3724064	IV	-	3724064	3723529;3723538	0.990314	1	0.00350000000000006;-0.0035
fln-1	IV_-_374524_374530_374569	IV	-	374569	374524;374530	0.17993	1	-0.0512;0.0512000000000001
NONE	IV_-_4057418_4057422_4057466	IV	-	4057466	4057418;4057422	0.963643	1	0.000933333333333342;-0.000933333333333342
eri-1	IV_-_416664_416680_416719	IV	-	416719	416664;416680	0.0348528	0.80606	-0.0190999999999999;0.0191
wapl-1	IV_-_4445418_4445424_4445462	IV	-	4445462	4445418;4445424	0.610114	1	0.0259333333333334;-0.0259333333333334
F56C11.3	I_-_182496_182500_182543	I	-	182543	182496;182500	0.979354	1	-0.0021;0.00209999999999999
F56C11.3	I_-_182616_182626_182670	I	-	182670	182616;182626	0.639331	1	0.00580000000000014;-0.00579999999999999
F19C7.8	IV_-_4612456_4612462_4613148	IV	-	4613148	4612456;4612462	0.0787762	0.921393	-0.077;0.0770000000000001
cif-1	IV_-_4708587_4708596_4709320	IV	-	4709320	4708587;4708596	0.905282	1	0.00306666666666677;-0.00306666666666663
nhr-104	IV_-_4785248_4785255_4785297	IV	-	4785297	4785248;4785255	0.94226	1	-0.0192000000000001;0.0192
H06H21.8	IV_-_4817669_4817716_4817902	IV	-	4817902	4817669;4817716	0.395802	1	-0.0061;0.00610000000000022
H06H21.8	IV_-_4819742_4819884_4820639	IV	-	4820639	4819742;4819884	0.861301	1	-0.0019;0.00190000000000035
C09B9.7	IV_-_5059934_5060291_5060424	IV	-	5060424	5059934;5060291	0.835083	1	-0.0494333333333333;0.0494333333333334
ivd-1	IV_-_5087888_5087902_5087940	IV	-	5087940	5087888;5087902	0.892027	1	-6.66666666665483e-05;6.66666666666667e-05
tkr-3	IV_-_5114007_5114052_5114773	IV	-	5114773	5114007;5114052	0.953474	1	0.0475666666666666;-0.0475666666666665
pig-1	IV_-_514176_514185_514529	IV	-	514529	514176;514185	0.669873	1	-0.0162999999999999;0.0163
Y51F10.7	I_-_1911944_1913322_1913434	I	-	1913434	1911944;1913322	0.81419	1	0;0
hda-6	IV_-_5357422_5357809_5357874	IV	-	5357874	5357422;5357809	0.996989	1	-0.00623333333333331;0.00623333333333337
hda-6	IV_-_5363804_5363810_5363852	IV	-	5363852	5363804;5363810	0.167419	0.997017	0.0259999999999999;-0.026
fem-1	IV_-_5537448_5537455_5537496	IV	-	5537496	5537448;5537455	0.96721	1	0.000533333333333275;-0.000533333333333337
F56A11.5	IV_-_568890_568896_569597	IV	-	569597	568890;568896	0.917095	1	-0.000733333333333253;0.000733333333333336
C31H1.8	IV_-_5813607_5813613_5813654	IV	-	5813654	5813607;5813613	0.421972	1	0.0106666666666667;-0.0106666666666667
mcu-1	IV_-_5938890_5938897_5939122	IV	-	5939122	5938890;5938897	0.572024	1	0.0150666666666668;-0.0150666666666666
Y20F4.4	I_-_2036009_2039693_2040537	I	-	2040537	2036009;2039693	0.99531	1	-0.0346333333333333;0.0346333333333333
row-1	I_-_10477961_10477964_10478014	I	-	10478014	10477961;10477964	0.862194	1	0.0014;-0.00140000000000018
smg-3	IV_-_6368208_6368214_6368571	IV	-	6368571	6368208;6368214	0.0972877	0.939583	-0.0132666666666669;0.0132666666666667
paqr-1	IV_-_6555438_6555450_6555790	IV	-	6555790	6555438;6555450	0.0396699	0.831599	0.0126000000000001;-0.0126
F38A5.2	IV_-_6585130_6585136_6585206	IV	-	6585206	6585130;6585136	0.199801	1	0.0243333333333334;-0.0243333333333334
smg-7	IV_-_6741329_6741336_6741375	IV	-	6741375	6741329;6741336	0.972997	1	0.00133333333333374;-0.00133333333333333
C17H12.2	IV_-_6788714_6788724_6788763	IV	-	6788763	6788714;6788724	0.0235958	0.734254	0.0289333333333335;-0.0289333333333333
tre-2	IV_-_6878717_6878726_6878765	IV	-	6878765	6878717;6878726	0.633887	1	0.00203333333333322;-0.00203333333333333
T05A12.3	IV_-_6886105_6886111_6886152	IV	-	6886152	6886105;6886111	0.497943	1	0.0127666666666667;-0.0127666666666666
cogc-2	IV_-_7039145_7039147_7039153_7039192	IV	-	7039192	7039145;7039147;7039153	0.217714	1	-0.0174333333333333;0.0147333333333334;0.00270000000000001
C34D4.10	IV_-_7121197_7121209_7121277	IV	-	7121277	7121197;7121209	0.859067	1	-0.00836666666666697;0.00836666666666666
mutd-1	IV_-_7133693_7133698_7133740	IV	-	7133740	7133693;7133698	0.91878	1	-6.66666666665483e-05;6.66666666666663e-05
hecd-1	IV_-_7141061_7141067_7141110	IV	-	7141110	7141061;7141067	0.429678	1	-0.0303666666666667;0.0303666666666667
col-113	IV_-_7150789_7150801_7150878	IV	-	7150878	7150789;7150801	0.186652	1	0.112533333333333;-0.112533333333333
rcor-1	I_-_21139_24384_24649	I	-	24649	21139;24384	0.654296	1	0.0114000000000002;-0.0114
mus-101	I_-_10484686_10484698_10484735	I	-	10484735	10484686;10484698	0.478157	1	-0.0295333333333334;0.0295333333333333
F55G1.7	IV_-_7468221_7468227_7468270	IV	-	7468270	7468221;7468227	0.634129	1	-0.0556333333333334;0.0556333333333333
cdd-2	IV_-_7547652_7547664_7547747	IV	-	7547747	7547652;7547664	0.681072	1	0.00349999999999995;-0.0035
imp-3	IV_-_7786574_7786584_7786883	IV	-	7786883	7786574;7786584	0.323035	1	-0.00586666666666658;0.00586666666666667
sgo-1	IV_-_7795111_7795117_7795203	IV	-	7795203	7795111;7795117	0.317546	1	0.0176333333333333;-0.0176333333333333
cdgs-1	IV_-_7813401_7813410_7813460	IV	-	7813460	7813401;7813410	0.395863	1	-0.00549999999999984;0.0055
cdgs-1	IV_-_7814571_7814577_7815126	IV	-	7815126	7814571;7814577	0.94284	1	0.0130666666666668;-0.0130666666666667
Y48G1BR.1	I_-_220350_255325_255368	I	-	255368	220350;255325	0.550238	1	-0.0159666666666667;0.0159666666666666
NONE	I_-_221447_221456_221496	I	-	221496	221447;221456	0.817671	1	-0.0331333333333332;0.0331333333333334
xpo-3	IV_-_7923378_7923384_7923518	IV	-	7923518	7923378;7923384	0.0870211	0.933652	0.0529333333333332;-0.0529333333333333
exc-9	IV_-_7940017_7940024_7940271	IV	-	7940271	7940017;7940024	0.888823	1	0.00986666666666667;-0.00986666666666669
nsy-7	IV_-_8085233_8085278_8085751	IV	-	8085751	8085233;8085278	0.448488	1	-0.0233333333333333;0.0233333333333333
rabs-5	IV_-_8104670_8104676_8105162	IV	-	8105162	8104670;8104676	0.206378	1	0.044;-0.044
Y42H9AR.4	IV_-_8112084_8112091_8112149	IV	-	8112149	8112084;8112091	0.747037	1	0.0213333333333332;-0.0213333333333334
nhr-66	IV_-_8229062_8229068_8229247	IV	-	8229247	8229062;8229068	0.68826	1	-0.0208;0.0208
nhr-66	IV_-_8231756_8231836_8235823	IV	-	8235823	8231756;8231836	0.0806822	0.922764	0.0253;-0.0252999999999999
K07H8.10	IV_-_8288211_8288448_8288547	IV	-	8288547	8288211;8288448	0.996984	1	-0.000966666666666664;0.00096666666666656
D2096.11	IV_-_8392806_8392813_8392853	IV	-	8392853	8392806;8392813	0.647484	1	-0.0294666666666666;0.0294666666666667
M116.5	IV_-_8414635_8414643_8414956	IV	-	8414956	8414635;8414643	0.44598	1	0.00660000000000016;-0.0066
M116.5	IV_-_8418575_8418582_8418622	IV	-	8418622	8418575;8418582	0.491667	1	-0.0117999999999998;0.0118
tag-77	IV_-_8503971_8503977_8504055	IV	-	8504055	8503971;8503977	0.906047	1	-0.0135666666666667;0.0135666666666668
F21D5.6	IV_-_8740739_8740747_8740785	IV	-	8740785	8740739;8740747	0.278312	1	0.00373333333333337;-0.00373333333333334
elli-1	IV_-_8753569_8753581_8753649	IV	-	8753649	8753569;8753581	0.491745	1	-0.00180000000000013;0.0018
C09G9.1	IV_-_8862485_8862501_8863497_8863847	IV	-	8863847	8862485;8862501;8863497	0.285807	1	-0.00793333333333324;0.0122;-0.00423333333333331
anr-8	IV_-_8960521_8960531_8960737	IV	-	8960737	8960521;8960531	0.469207	1	-0.0201333333333333;0.0201333333333334
col-119	IV_-_8979098_8979302_8979347_8979454	IV	-	8979454	8979098;8979302;8979347	0.213561	1	0.0011;-0.0241333333333333;0.0230333333333332
mans-4	IV_-_9078150_9078158_9078205	IV	-	9078205	9078150;9078158	0.478529	1	-0.0250999999999999;0.0251
icln-1	IV_-_9095480_9095485_9095528	IV	-	9095528	9095480;9095485	0.593208	1	0.0013;-0.00129999999999997
flh-1	IV_-_9262602_9262611_9262656	IV	-	9262656	9262602;9262611	0.65984	1	0.00813333333333335;-0.00813333333333344
flh-1	IV_-_9263410_9263428_9263475	IV	-	9263475	9263410;9263428	0.25463	1	-0.0203333333333333;0.0203333333333333
F49C12.12	IV_-_9320461_9320511_9320860	IV	-	9320860	9320461;9320511	0.319677	1	0.000666666666666667;-0.000666666666666482
vps-26	IV_-_9341003_9341009_9341352	IV	-	9341352	9341003;9341009	0.81822	1	-0.00763333333333327;0.00763333333333335
pezo-1	IV_-_9363968_9363974_9364020	IV	-	9364020	9363968;9363974	0.460034	1	0.0350333333333332;-0.0350333333333333
nhr-34	IV_-_9664794_9664801_9664944	IV	-	9664944	9664794;9664801	0.48248	1	-0.0161333333333334;0.0161333333333333
cka-1	IV_-_9732891_9732900_9732945	IV	-	9732945	9732891;9732900	0.247833	1	-0.0772333333333333;0.0772333333333333
gln-6	IV_-_9740021_9740023_9740098	IV	-	9740098	9740021;9740023	0.602791	1	-0.000833333333333332;0.000833333333333242
NONE	IV_-_9770131_9841625_9894715	IV	-	9894715	9770131;9841625	0.248244	1	-0.0226666666666666;0.0226666666666667
NONE	IV_-_9770405_9841899_9894989	IV	-	9894989	9770405;9841899	0.618819	1	-0.0042333333333332;0.00423333333333333
pis-1	IV_-_9793788_9793793_9793916	IV	-	9793916	9793788;9793793	0.898222	1	0.000199999999999978;-0.000199999999999999
pis-1	IV_-_9796245_9796251_9796296	IV	-	9796296	9796245;9796251	0.930468	1	-0.00880000000000002;0.00879999999999992
egl-20	IV_-_9813087_9813102_9813180	IV	-	9813180	9813087;9813102	0.448655	1	-0.0956666666666667;0.0956666666666667
msp-81	IV_-_9836259_9894745_9962816	IV	-	9962816	9836259;9894745	0.194658	1	-0.155133333333333;0.155133333333333
egrh-2	IV_-_984812_984822_985666	IV	-	985666	984812;984822	0.749157	1	-0.0495333333333332;0.0495333333333332
F25H8.1	IV_-_9932025_9932028_9932073	IV	-	9932073	9932025;9932028	0.830624	1	-0.00499999999999999;0.005
uba-1	IV_-_9993346_9993349_9994727	IV	-	9994727	9993346;9993349	0.710308	1	-0.0045;0.00450000000000017
C47E12.3	IV_-_9999519_9999528_9999573	IV	-	9999573	9999519;9999528	0.0687725	0.904466	-0.0340666666666666;0.0340666666666666
nhr-12	V_-_10082676_10082685_10082694_10082743	V	-	10082743	10082676;10082685;10082694	0.191744	1	-0.0318;0.1319;-0.100133333333333
ugt-47	V_-_10097463_10097474_10097519	V	-	10097519	10097463;10097474	0.115108	0.956991	-0.0035333333333335;0.00353333333333333
ugt-17	V_-_10103048_10103060_10103098	V	-	10103098	10103048;10103060	0.346415	1	0.0118666666666666;-0.0118666666666667
wdr-20	V_-_10130823_10130877_10130885_10130894_10130929	V	-	10130929	10130823;10130877;10130885;10130894	0.103004	0.948264	-0.0046;-0.0432666666666666;0.0533666666666667;-0.0055
wdr-20	V_-_10133963_10133973_10134059	V	-	10134059	10133963;10133973	0.804849	1	-0.00126666666666664;0.00126666666666667
nol-56	V_-_10352129_10352518_10352567	V	-	10352567	10352129;10352518	0.914349	1	0.000799999999999999;-0.000800000000000134
cars-1	I_-_2627196_2627199_2628089	I	-	2628089	2627196;2627199	0.706138	1	0.00743333333333335;-0.0074333333333334
Y32F6B.1	V_-_10481792_10481801_10481886	V	-	10481886	10481792;10481801	0.919176	1	9.9999999999989e-05;-9.99999999999959e-05
nra-4	V_-_1048406_1048412_1048459	V	-	1048459	1048406;1048412	0.2733	1	-0.0524000000000001;0.0524000000000001
C35A5.8	V_-_10523530_10523536_10523577	V	-	10523577	10523530;10523536	0.285399	1	-0.0100666666666667;0.0100666666666667
rcor-1	I_-_26681_26690_26731	I	-	26731	26681;26690	0.961269	1	-0.00479999999999992;0.00480000000000003
mics-1	V_-_10578137_10578209_10578256	V	-	10578256	10578137;10578209	0.635741	1	0.0183666666666666;-0.0183666666666667
erh-1	V_-_10578854_10578864_10578934	V	-	10578934	10578854;10578864	0.880021	1	0;0
C32C4.3	V_-_10645192_10645199_10645242	V	-	10645242	10645192;10645199	0.843067	1	0.0889666666666667;-0.0889666666666665
D1054.10	V_-_10792245_10792253_10792343	V	-	10792343	10792245;10792253	0.212997	1	0.000433333333333333;-0.000433333333333397
F32D8.12	V_-_10888403_10888410_10888748	V	-	10888748	10888403;10888410	0.257738	1	0.0264666666666667;-0.0264666666666667
nas-31	V_-_10919065_10919318_10919362	V	-	10919362	10919065;10919318	0.422756	1	0.0381;-0.0381
pptr-2	V_-_11029270_11029282_11029320	V	-	11029320	11029270;11029282	0.771972	1	0.00769999999999993;-0.00770000000000004
pak-2	V_-_11038980_11038986_11039026	V	-	11039026	11038980;11038986	0.764246	1	0.00053333333333333;-0.000533333333333275
sop-3	I_-_2762392_2765345_2765638	I	-	2765638	2762392;2765345	0.0411245	0.831599	0.0856;-0.0855999999999999
sop-3	I_-_2765677_2765695_2765736	I	-	2765736	2765677;2765695	0.537163	1	-0.0339333333333333;0.0339333333333333
C06H2.7	V_-_11143997_11144004_11144043	V	-	11144043	11143997;11144004	0.0846448	0.928684	0.0338666666666666;-0.0338666666666667
dvc-1	V_-_11238959_11238966_11239247	V	-	11239247	11238959;11238966	0.300676	1	0.0157666666666667;-0.0157666666666667
tmed-10	V_-_11324403_11324557_11326282	V	-	11326282	11324403;11324557	0.377886	1	-0.00136666666666685;0.00136666666666667
C55A6.1	V_-_11504348_11504395_11504441	V	-	11504441	11504348;11504395	0.730581	1	-3.33333333333297e-05;3.33333333333327e-05
C55A6.1	V_-_11504741_11504748_11504813	V	-	11504813	11504741;11504748	0.090983	0.938045	-0.0950333333333333;0.0950333333333333
pms-2	V_-_11572057_11572063_11572774	V	-	11572774	11572057;11572063	0.0228565	0.728951	-0.195866666666667;0.195866666666667
F58H1.7	V_-_11964390_11964396_11964710	V	-	11964710	11964390;11964396	0.177221	1	-0.0389333333333333;0.0389333333333333
cyl-1	V_-_11993388_11993393_11993447	V	-	11993447	11993388;11993393	0.125068	0.962655	-0.00443333333333333;0.0044333333333334
NONE	V_-_1200991_1200998_1201054_1205514	V	-	1205514	1200991;1200998;1201054	0.00530764	0.54009	0.0149;-0.1906;0.1757
pqn-53	V_-_12063678_12063684_12063820	V	-	12063820	12063678;12063684	0.26422	1	-0.00136666666666667;0.00136666666666674
C27A7.5	V_-_12160437_12160443_12160857	V	-	12160857	12160437;12160443	0.261925	1	0.0646;-0.0646000000000001
elpc-3	V_-_12180837_12180844_12180885	V	-	12180885	12180837;12180844	0.871555	1	-0.00573333333333337;0.00573333333333333
arx-1	I_-_2893556_2893568_2893609	I	-	2893609	2893556;2893568	0.384798	1	-0.00296666666666656;0.00296666666666667
tsfm-1	V_-_12271180_12271190_12271260	V	-	12271260	12271180;12271190	0.559935	1	-0.00356666666666672;0.00356666666666667
egl-10	V_-_12458103_12458112_12459368	V	-	12459368	12458103;12458112	0.935954	1	-0.0157333333333334;0.0157333333333333
W04D2.4	V_-_12497314_12497322_12497366	V	-	12497366	12497314;12497322	0.109898	0.951566	0.00323333333333333;-0.0032333333333332
F45D3.4	V_-_12552906_12553023_12553077	V	-	12553077	12552906;12553023	0.715555	1	0.00813333333333333;-0.00813333333333333
C14C10.2	V_-_12591824_12591831_12591876	V	-	12591876	12591824;12591831	0.11658	0.958407	-0.0306333333333334;0.0306333333333333
W03F9.2	V_-_127838_127852_127893	V	-	127893	127838;127852	0.097591	0.939583	-0.0396000000000001;0.0396
C44H9.5	V_-_12847493_12847502_12847553	V	-	12847553	12847493;12847502	0.664398	1	0.000900000000000123;-0.000900000000000012
T16G1.9	V_-_12949176_12949188_12949226	V	-	12949226	12949176;12949188	0.212459	1	-0.0735666666666667;0.0735666666666667
R186.8	V_-_12967711_12967727_12967775	V	-	12967775	12967711;12967727	0.681875	1	0.00203333333333333;-0.00203333333333311
F16B3.3	V_-_1316901_1316919_1316962	V	-	1316962	1316901;1316919	0.355037	1	0.0459333333333335;-0.0459333333333333
col-160	V_-_13198411_13198516_13201116	V	-	13201116	13198411;13198516	0.188677	1	-0.155733333333333;0.155733333333333
col-160	V_-_13199315_13202099_13202155	V	-	13202155	13199315;13202099	0.494811	1	0.000866666666666668;-0.000866666666666793
nasp-2	V_-_13311011_13311019_13311054_13311099	V	-	13311099	13311011;13311019;13311054	0.138146	0.971479	-0.000966666666666666;-0.000466666666666666;0.00143333333333329
eea-1	V_-_13497045_13497051_13497091	V	-	13497091	13497045;13497051	0.66848	1	0.0256333333333333;-0.0256333333333333
C56A3.6	V_-_13556157_13556163_13556205	V	-	13556205	13556157;13556163	0.566325	1	-0.0173;0.0173
F53F4.10	V_-_13624895_13624902_13624938	V	-	13624938	13624895;13624902	0.20044	1	0.00133333333333341;-0.00133333333333333
lpin-1	V_-_13652534_13652540_13652543_13652640	V	-	13652640	13652534;13652540;13652543	0.923263	1	-0.00416666666666654;0.00323333333333332;0.000966666666666671
ztf-23	I_-_3058463_3058471_3058516	I	-	3058516	3058463;3058471	0.683921	1	-0.00509999999999999;0.0051
C53D5.5	I_-_306608_306651_307089	I	-	307089	306608;306651	0.347225	1	-0.0177;0.0177
arx-7	I_-_3069968_3069971_3070054	I	-	3070054	3069968;3069971	0.713611	1	0.00196666666666667;-0.00196666666666678
F53C11.4	V_-_13785613_13785622_13785661	V	-	13785661	13785613;13785622	0.452519	1	-0.0178666666666667;0.0178666666666667
M01B12.4	I_-_3083226_3083232_3083955	I	-	3083955	3083226;3083232	0.778211	1	0.00723333333333342;-0.00723333333333334
ric-7	V_-_13995259_13995268_13995705	V	-	13995705	13995259;13995268	0.932682	1	0.00293333333333323;-0.00293333333333334
vps-39	V_-_14035988_14035997_14036043	V	-	14036043	14035988;14035997	0.47859	1	-0.0222333333333333;0.0222333333333334
vps-39	V_-_14036860_14036902_14036911_14036954	V	-	14036954	14036860;14036902;14036911	0.264447	1	0.0051;0.0163000000000001;-0.0214333333333334
cest-2.2	V_-_14174916_14174922_14175230	V	-	14175230	14174916;14174922	0.289979	1	0.0354666666666668;-0.0354666666666667
C53A5.16	V_-_14522189_14522195_14522237	V	-	14522237	14522189;14522195	0.515007	1	0.0198999999999998;-0.0199
C53A5.6	V_-_14545471_14545480_14545519	V	-	14545519	14545471;14545480	0.871694	1	-9.99999999999335e-05;9.9999999999878e-05
F43D2.6	V_-_14630450_14633114_14633797	V	-	14633797	14630450;14633114	0.649896	1	0.00316666666666676;-0.00316666666666666
vbh-1	I_-_3160107_3160113_3160153	I	-	3160153	3160107;3160113	0.346298	1	0.0240333333333334;-0.0240333333333334
rfc-1	V_-_14645386_14645393_14645435	V	-	14645435	14645386;14645393	0.949422	1	-0.000533333333333497;0.000533333333333334
vbh-1	I_-_3161693_3161702_3161737	I	-	3161737	3161693;3161702	0.838919	1	-0.00436666666666669;0.00436666666666663
unc-61	V_-_14731718_14731730_14731773	V	-	14731773	14731718;14731730	0.180575	1	-0.0302333333333334;0.0302333333333334
unc-61	V_-_14733773_14733779_14733822	V	-	14733822	14733773;14733779	0.949942	1	0.00963333333333333;-0.00963333333333338
ret-1	V_-_14830110_14830122_14830165	V	-	14830165	14830110;14830122	0.623776	1	-0.0226333333333335;0.0226333333333333
cdt-2	V_-_14990547_14990554_14990597	V	-	14990597	14990547;14990554	0.227382	1	0.0307333333333331;-0.0307333333333333
cdt-2	V_-_14990743_14990751_14990794	V	-	14990794	14990743;14990751	0.875528	1	-0.000899999999999679;0.000900000000000012
fib-1	V_-_15001619_15001649_15001695	V	-	15001695	15001619;15001649	0.973235	1	0.000133333333333333;-0.000133333333333319
rom-5	I_-_3220805_3220829_3220834_3220939	I	-	3220939	3220805;3220829;3220834	0.513033	1	-0.0235;0.0176666666666668;0.00583333333333334
mdt-28	V_-_15575068_15575074_15575337	V	-	15575337	15575068;15575074	0.998562	1	0.000899999999999984;-0.000899999999999901
F28F8.9	V_-_15578157_15578168_15578218	V	-	15578218	15578157;15578168	0.899402	1	-0.00596666666666662;0.00596666666666668
nhr-50	V_-_15999636_15999660_16000468	V	-	16000468	15999636;15999660	0.688072	1	0.0123000000000001;-0.0123
F14H3.3	V_-_16053073_16053088_16053265	V	-	16053265	16053073;16053088	0.145506	0.976113	-0.0223333333333333;0.0223333333333333
pqn-72	I_-_3274812_3275010_3276664	I	-	3276664	3274812;3275010	0.244499	1	0.0821666666666665;-0.0821666666666667
nhr-179	V_-_1616822_1616829_1617447	V	-	1617447	1616822;1616829	0.795421	1	0.0643333333333334;-0.0643333333333334
NONE	V_-_16440202_16440252_16440298	V	-	16440298	16440202;16440252	0.480301	1	-0.0245;0.0244999999999999
edc-4	I_-_3340596_3340599_3340605_3340646	I	-	3340646	3340596;3340599;3340605	0.140806	0.973156	-0.012;-0.00836666666666658;0.0202999999999999
edc-4	I_-_3343623_3343629_3344571	I	-	3344571	3343623;3343629	0.813867	1	0.00176666666666669;-0.00176666666666669
T05E12.6	V_-_17088993_17089000_17089046	V	-	17089046	17088993;17089000	0.487694	1	-0.00266666666666667;0.00266666666666682
C18D4.6	V_-_17535932_17537052_17537106	V	-	17537106	17535932;17537052	0.129881	0.964971	-0.0567666666666666;0.0567666666666669
Y6G8.2	V_-_17596358_17597144_17597941	V	-	17597941	17596358;17597144	0.671605	1	-0.0696333333333333;0.0696333333333333
B0432.18	V_-_18066307_18070289_18071861	V	-	18071861	18066307;18070289	0.513776	1	-0.00480000000000001;0.0047999999999998
C14A6.8	V_-_18168809_18169197_18171338	V	-	18171338	18168809;18169197	0.271067	1	0.2392;-0.2392
F16H6.7	V_-_18208601_18208630_18209075	V	-	18209075	18208601;18208630	0.009379	0.60241	0.147866666666667;-0.147866666666667
mbtr-1	I_-_343629_343649_343892	I	-	343892	343629;343649	0.0113853	0.616566	-0.0136333333333333;0.0136333333333333
Y69H2.3	V_-_18659517_18660965_18660980_18661086	V	-	18661086	18659517;18660965;18660980	0.00537126	0.54009	-0.00453333333333333;0.0332;-0.0286666666666667
NONE	V_-_18720682_18720689_18720750	V	-	18720750	18720682;18720689	0.799929	1	0.0962666666666666;-0.0962666666666667
NONE	V_-_18721091_18721102_18722202	V	-	18722202	18721091;18721102	0.0836467	0.928136	-0.0370333333333334;0.0370333333333333
NONE	V_-_18780625_18780632_18781004	V	-	18781004	18780625;18780632	0.785652	1	0.00186666666666668;-0.00186666666666667
NONE	V_-_18781865_18781936_18782489	V	-	18782489	18781865;18781936	0.234428	1	-0.00323333333333333;0.00323333333333353
zig-11	V_-_1879843_1879851_1880796	V	-	1880796	1879843;1879851	0.580929	1	-0.00670000000000004;0.00670000000000001
ztf-20	V_-_18960038_18960047_18960089	V	-	18960089	18960038;18960047	0.153036	0.985552	-0.0692;0.0692
Y39B6A.43	V_-_18966853_18966862_18967505	V	-	18967505	18966853;18966862	0.897395	1	-0.00303333333333333;0.00303333333333344
nhr-95	V_-_19077213_19078620_19078705	V	-	19078705	19077213;19078620	0.954609	1	0.0233333333333333;-0.0233333333333334
Y39B6A.13	V_-_19119273_19119280_19119322	V	-	19119322	19119273;19119280	0.455338	1	0.0036;-0.00359999999999983
bed-1	V_-_19121928_19121934_19121982	V	-	19121982	19121928;19121934	0.592925	1	0.000100000000000017;-9.9999999999989e-05
Y39B6A.3	V_-_19189845_19189851_19189898	V	-	19189898	19189845;19189851	0.42486	1	-0.0279;0.0278999999999999
M04C3.1	V_-_19444732_19444742_19444849	V	-	19444849	19444732;19444742	0.506053	1	-0.00549999999999995;0.0055
Y47G6A.19	I_-_3523543_3524769_3525841	I	-	3525841	3523543;3524769	0.513322	1	0.00323333333333331;-0.00323333333333333
gly-4	V_-_19881751_19881757_19882445	V	-	19882445	19881751;19881757	0.51077	1	0.0166000000000001;-0.0166
fars-2	V_-_19905258_19905269_19905981	V	-	19905981	19905258;19905269	0.593953	1	-0.00216666666666667;0.00216666666666665
ncx-1	V_-_20106005_20106016_20108303	V	-	20108303	20106005;20106016	0.192777	1	0.0055;-0.00550000000000017
F19B2.5	V_-_20163430_20163455_20163579_20163673	V	-	20163673	20163430;20163455;20163579	0.11701	0.959767	0.0463;-0.0213333333333333;-0.0249666666666667
swsn-1	V_-_20240007_20240016_20241258	V	-	20241258	20240007;20240016	0.64132	1	0.0154333333333335;-0.0154333333333333
mdt-17	V_-_20254992_20255001_20256306	V	-	20256306	20254992;20255001	0.825983	1	-0.0143000000000001;0.0142999999999998
B0250.7	V_-_20475100_20475106_20475146	V	-	20475146	20475100;20475106	0.215017	1	0.0609333333333333;-0.0609333333333334
Y38H6C.9	V_-_20521094_20521826_20522228	V	-	20522228	20521094;20521826	0.27809	1	-0.194433333333333;0.194433333333333
nhr-86	V_-_2062508_2062517_2063329	V	-	2063329	2062508;2062517	0.263143	1	-0.0305333333333333;0.0305333333333334
lpd-3	I_-_3580759_3580765_3581845	I	-	3581845	3580759;3580765	0.993687	1	-0.00506666666666661;0.00506666666666666
ipla-3	V_-_20727305_20727311_20727359	V	-	20727359	20727305;20727311	0.56287	1	0.0155000000000001;-0.0154999999999997
dnj-25	V_-_20736331_20736337_20736380	V	-	20736380	20736331;20736337	0.941992	1	0.00303333333333322;-0.00303333333333334
dnj-25	V_-_20736510_20736516_20736558	V	-	20736558	20736510;20736516	0.65954	1	-0.0200666666666667;0.0200666666666667
lpd-3	I_-_3598756_3598762_3598808	I	-	3598808	3598756;3598762	0.480527	1	-0.069;0.069
Y44A6D.3	V_-_20791348_20791357_20791404	V	-	20791404	20791348;20791357	0.160351	0.989619	-0.0251666666666667;0.0251666666666668
Y44A6D.3	V_-_20792297_20792300_20792342	V	-	20792342	20792297;20792300	0.833365	1	-0.0216666666666666;0.0216666666666666
mis-12	I_-_3604828_3604905_3605109	I	-	3605109	3604828;3604905	0.435884	1	-0.00356666666666672;0.00356666666666667
hsp-12.1	I_-_10581827_10581836_10582415	I	-	10582415	10581827;10581836	0.369123	1	0.0229;-0.0229
NONE	I_-_361198_361204_361247	I	-	361247	361198;361204	0.410238	1	0.1131;-0.1131
jmjc-1	I_-_3634331_3635081_3635412	I	-	3635412	3634331;3635081	0.97429	1	-0.0107666666666667;0.0107666666666667
T08H4.8	V_-_2352675_2460317_2460467	V	-	2460467	2352675;2460317	0.032876	0.799689	0.1586;-0.1586
chpf-2	V_-_3038674_3038724_3039265	V	-	3039265	3038674;3038724	0.0623779	0.890361	-0.0829666666666666;0.0829666666666667
phf-10	V_-_306455_307579_308571	V	-	308571	306455;307579	0.519519	1	0.0413333333333333;-0.0413333333333333
cysl-3	V_-_3775758_3775768_3775815	V	-	3775815	3775758;3775768	0.689412	1	-0.00140000000000007;0.0014
R119.2	I_-_372707_372713_373329	I	-	373329	372707;372713	0.635351	1	0.0282333333333332;-0.0282333333333333
coh-4	V_-_4170391_4170401_4171528	V	-	4171528	4170391;4170401	0.691286	1	0.0140666666666668;-0.0140666666666667
larp-5	I_-_3735855_3735919_3736185	I	-	3736185	3735855;3735919	0.102778	0.94769	0.0025;-0.00250000000000006
F32D1.8	V_-_4376173_4376628_4376692	V	-	4376692	4376173;4376628	0.00482402	0.529887	0.3282;-0.3282
rft-1	V_-_4440995_4441002_4441455	V	-	4441455	4440995;4441002	0.546777	1	0.0348666666666667;-0.0348666666666666
sos-1	V_-_4518544_4518551_4518597	V	-	4518597	4518544;4518551	0.320827	1	-0.0427333333333333;0.0427333333333334
sos-1	V_-_4542500_4542508_4542553	V	-	4542553	4542500;4542508	0.959259	1	0.0382;-0.0382
sut-2	V_-_4562936_4562942_4564365	V	-	4564365	4562936;4562942	0.180723	1	-0.0360333333333334;0.0360333333333334
Y61A9LA.11	V_-_4606142_4606148_4606764	V	-	4606764	4606142;4606148	0.44882	1	-0.0190000000000001;0.019
col-139	V_-_4653635_4653638_4653656_4653700	V	-	4653700	4653635;4653638;4653656	0.424941	1	-0.000333333333333337;0.000300000000000078;6.66666666666666e-05
ZC266.1	V_-_4696575_4696584_4696637	V	-	4696637	4696575;4696584	0.848689	1	-0.00856666666666667;0.00856666666666672
C04F5.9	V_-_5117917_5117924_5118899	V	-	5118899	5117917;5117924	0.808737	1	0.0100666666666666;-0.0100666666666666
unc-11	I_-_3800026_3800032_3800190	I	-	3800190	3800026;3800032	0.959917	1	0.00646666666666662;-0.00646666666666662
C10G8.8	V_-_5325665_5325824_5326673	V	-	5326673	5325665;5325824	0.717481	1	-0.00120000000000009;0.0012
F08F3.8	V_-_5430737_5431514_5431563	V	-	5431563	5430737;5431514	0.0895564	0.937389	-0.1546;0.1546
ZC317.7	V_-_5469804_5469811_5469851	V	-	5469851	5469804;5469811	0.476456	1	0.0185333333333332;-0.0185333333333333
cox-16	V_-_5535863_5535870_5535912	V	-	5535912	5535863;5535870	0.278482	1	0.00986666666666669;-0.00986666666666668
klc-2	V_-_5576694_5577261_5577886	V	-	5577886	5576694;5577261	0.460659	1	-0.0206333333333333;0.0206333333333333
F25B4.5	V_-_5681675_5682011_5682206	V	-	5682206	5681675;5682011	0.0701374	0.906323	0.0203999999999999;-0.0204
F25B4.5	V_-_5682285_5682293_5682567	V	-	5682567	5682285;5682293	0.320845	1	-0.00126666666666653;0.00126666666666667
gsp-4	I_-_3839441_3839446_3839601	I	-	3839601	3839441;3839446	0.296504	1	0.0033;-0.00329999999999997
T03F1.6	I_-_3840087_3840096_3840135	I	-	3840135	3840087;3840096	0.529837	1	-0.0345999999999997;0.0346
col-140	V_-_5835958_5836114_5836141_5836194	V	-	5836194	5835958;5836114;5836141	0.442463	1	-0.0585333333333334;0.0277999999999999;0.0307333333333333
col-140	V_-_5835994_5836228_5836291_5836317	V	-	5836317	5835994;5836228;5836291	0.00142309	0.324358	-0.134666666666667;0.127066666666667;0.00756666666666667
col-140	V_-_5836162_5836222_5836279_5836305	V	-	5836305	5836162;5836222;5836279	0.606528	1	0.00773333333333331;0.00459999999999994;-0.0123333333333333
F26F12.3	V_-_5842730_5843654_5843896	V	-	5843896	5842730;5843654	0.360798	1	0.0166333333333334;-0.0166333333333333
F26F12.5	V_-_5864375_5864438_5864843	V	-	5864843	5864375;5864438	0.996998	1	0.00866666666666667;-0.00866666666666649
C04E6.11	V_-_5914508_5914520_5914556	V	-	5914556	5914508;5914520	0.333964	1	-0.00513333333333321;0.00513333333333334
C04E6.11	V_-_5916812_5916815_5916875	V	-	5916875	5916812;5916815	0.214986	1	0.0501666666666667;-0.0501666666666666
C04E6.11	V_-_5917542_5917549_5917585	V	-	5917585	5917542;5917549	0.121516	0.960997	0.0439999999999999;-0.044
pgap-3	V_-_6047284_6047292_6047334	V	-	6047334	6047284;6047292	0.95716	1	0.00826666666666676;-0.00826666666666664
jamp-1	V_-_6048669_6048680_6048881	V	-	6048881	6048669;6048680	0.605532	1	-0.0105;0.0105000000000001
mrck-1	V_-_6258924_6258935_6258979	V	-	6258979	6258924;6258935	0.516303	1	0.000133333333333208;-0.000133333333333374
mrck-1	V_-_6264966_6264972_6265035	V	-	6265035	6264966;6264972	0.3774	1	-0.0583333333333333;0.0583333333333333
T20F5.5	I_-_3917909_3917916_3917961	I	-	3917961	3917909;3917916	0.37274	1	-0.0302666666666667;0.0302666666666669
snb-1	V_-_6656221_6656228_6656353	V	-	6656353	6656221;6656228	0.2392	1	0.00139999999999985;-0.0014
clik-1	V_-_6767590_6767605_6768367	V	-	6768367	6767590;6767605	0.541817	1	-0.00153333333333333;0.0015333333333335
NONE	V_-_6831456_6831519_6831609_6831812	V	-	6831812	6831456;6831519;6831609	0.0192428	0.707571	-0.1925;0.0366666666666667;0.155833333333333
unc-68	V_-_6905839_6906212_6906341	V	-	6906341	6905839;6906212	0.293379	1	-0.0208333333333333;0.0208333333333334
F20A1.6	V_-_7025809_7026291_7026437	V	-	7026437	7025809;7026291	0.450847	1	0.107333333333333;-0.107333333333333
nhr-135	V_-_7092866_7092871_7092908	V	-	7092908	7092866;7092871	0.0202623	0.71666	-0.0415000000000001;0.0415
nhr-135	V_-_7093043_7093046_7093246	V	-	7093246	7093043;7093046	0.664933	1	0.0122333333333333;-0.0122333333333334
unc-73	I_-_4010852_4015776_4015939	I	-	4015939	4010852;4015776	0.332731	1	-0.0320666666666667;0.0320666666666667
attf-2	V_-_7195401_7195410_7195733	V	-	7195733	7195401;7195410	0.533218	1	-0.000833333333333353;0.000833333333333333
gei-6	V_-_7226831_7226834_7227538	V	-	7227538	7226831;7226834	0.323222	1	-0.0102;0.0101999999999998
C05C8.5	V_-_7234466_7234480_7234491_7234499_7234535	V	-	7234535	7234466;7234480;7234491;7234499	0.130355	0.964971	-0.000933333333333328;-0.00129999999999999;-0.0738666666666666;0.0761666666666667
C05C8.5	V_-_7234674_7234687_7234724	V	-	7234724	7234674;7234687	0.880551	1	0.00360000000000016;-0.0036
ife-3	V_-_7384_7390_7393_7431	V	-	7431	7384;7390;7393	0.359994	1	-0.0017999999999998;-0.00576666666666668;0.00749999999999995
mppe-1	I_-_10635133_10635149_10635189	I	-	10635189	10635133;10635149	0.827459	1	-0.00140000000000007;0.0014
F19F10.9	V_-_7572897_7572900_7573171	V	-	7573171	7572897;7572900	0.747845	1	-0.0008;0.000800000000000134
F19F10.9	V_-_7575457_7575469_7575516	V	-	7575516	7575457;7575469	0.309446	1	-0.00639999999999996;0.0064
rpl-39	V_-_7775866_7775872_7775973	V	-	7775973	7775866;7775872	0.81174	1	0;0
let-413	V_-_7976619_7976626_7976674	V	-	7976674	7976619;7976626	0.421121	1	-0.0136333333333335;0.0136333333333333
lmtr-2	V_-_8010814_8010826_8010921	V	-	8010921	8010814;8010826	0.354735	1	-0.0203666666666668;0.0203666666666666
Y97E10AR.6	V_-_8012739_8012745_8012848	V	-	8012848	8012739;8012745	0.690528	1	-0.0152666666666668;0.0152666666666667
cogc-6	V_-_8220319_8220326_8220364	V	-	8220364	8220319;8220326	0.162106	0.990311	0.0178;-0.0178
hsp-17	V_-_8385054_8385058_8385318	V	-	8385318	8385054;8385058	0.0847282	0.928684	-0.0046;0.00459999999999994
hsp-17	V_-_8385554_8385557_8385866	V	-	8385866	8385554;8385557	0.815055	1	-0.00153333333333328;0.00153333333333333
lmd-3	V_-_8429363_8429369_8429807	V	-	8429807	8429363;8429369	0.306561	1	-0.0282666666666668;0.0282666666666668
F45F2.10	V_-_8514862_8514871_8514910	V	-	8514910	8514862;8514871	0.86964	1	0.00259999999999999;-0.00259999999999982
F45F2.10	V_-_8518319_8518347_8518566	V	-	8518566	8518319;8518347	0.113787	0.953725	-0.0610999999999998;0.0611
F25G6.9	V_-_8569817_8569825_8569876	V	-	8569876	8569817;8569825	0.978649	1	-0.00753333333333333;0.00753333333333328
atg-18	V_-_8629788_8629799_8629841	V	-	8629841	8629788;8629799	0.463396	1	-0.0207999999999998;0.0207999999999999
col-144	V_-_9159999_9164537_9164605	V	-	9164605	9159999;9164537	0.337022	1	0.3224;-0.3224
acl-14	V_-_9332925_9332931_9332976	V	-	9332976	9332925;9332931	0.424765	1	-0.0422333333333333;0.0422333333333333
hop-1	I_-_4208795_4208803_4209135	I	-	4209135	4208795;4208803	0.984746	1	-0.00470000000000004;0.0047
tos-1	V_-_9343781_9343796_9343860_9343944	V	-	9343944	9343781;9343796;9343860	0.008313	0.587883	-0.0079;0.00916666666666666;-0.00126666666666667
K07B1.7	V_-_9346597_9346604_9346645	V	-	9346645	9346597;9346604	0.820911	1	0.000766666666666693;-0.000766666666666693
C18E3.9	I_-_4214818_4214830_4214870	I	-	4214870	4214818;4214830	0.655496	1	-0.00313333333333332;0.00313333333333332
F36D4.5	V_-_9419810_9419839_9420385	V	-	9420385	9419810;9419839	0.89518	1	-0.00113333333333334;0.00113333333333332
C18E3.9	I_-_4215151_4215160_4215195	I	-	4215195	4215151;4215160	0.741897	1	-0.000366666666666626;0.000366666666666664
rgef-1	V_-_9557718_9557721_9557991	V	-	9557991	9557718;9557721	0.914892	1	0.0338333333333332;-0.0338333333333334
smg-4	V_-_9776317_9776324_9776661	V	-	9776661	9776317;9776324	0.200629	1	-0.0307666666666667;0.0307666666666668
F46B6.4	V_-_9779190_9779193_9779238	V	-	9779238	9779190;9779193	0.123526	0.960997	0.0204333333333333;-0.0204333333333334
F46B6.5	V_-_9781200_9781326_9781422	V	-	9781422	9781200;9781326	0.0906296	0.938045	-0.0185333333333333;0.0185333333333334
lsy-12	V_-_9850380_9850387_9850428	V	-	9850428	9850380;9850387	0.352706	1	0.0485999999999999;-0.0485999999999999
clp-9	V_-_9885142_9885231_9885565	V	-	9885565	9885142;9885231	0.118391	0.960997	-0.1527;0.1527
rmh-2	V_-_9930194_9930201_9930243	V	-	9930243	9930194;9930201	0.486279	1	-0.0109333333333332;0.0109333333333334
rde-1	V_-_9990903_9990910_9990946	V	-	9990946	9990903;9990910	0.143636	0.973617	-0.00806666666666667;0.00806666666666667
ZC374.2	X_-_10036506_10036996_10037365	X	-	10037365	10036506;10036996	0.126369	0.962956	-0.141933333333333;0.141933333333333
ZC373.2	X_-_10058077_10058123_10058161	X	-	10058161	10058077;10058123	0.83823	1	-0.00150000000000017;0.0015
rme-4	X_-_10374737_10374743_10374784	X	-	10374784	10374737;10374743	0.0118236	0.620891	-0.0932666666666667;0.0932666666666667
rme-4	X_-_10375015_10375024_10375184_10375268	X	-	10375268	10375015;10375024;10375184	0.583771	1	0.00903333333333334;-0.00283333333333333;-0.00623333333333333
sdn-1	X_-_10592859_10592862_10593124	X	-	10593124	10592859;10592862	0.871473	1	0.00693333333333333;-0.00693333333333324
pgp-5	X_-_10858965_10859120_10859221	X	-	10859221	10858965;10859120	0.174011	1	-0.117866666666667;0.117866666666667
suca-1	X_-_10899083_10899086_10899179	X	-	10899179	10899083;10899086	0.964158	1	0;0
C41D11.3	I_-_4441924_4441927_4442603	I	-	4442603	4441924;4441927	0.372291	1	-0.00956666666666667;0.00956666666666661
C41D11.3	I_-_4444011_4444017_4444065	I	-	4444065	4444011;4444017	0.319921	1	0.0125;-0.0125
F48C5.2	X_-_11453488_11453494_11453535	X	-	11453535	11453488;11453494	0.656148	1	0.0170666666666667;-0.0170666666666667
selt-1.1	X_-_11546376_11546385_11546427	X	-	11546427	11546376;11546385	0.238465	1	0.0369333333333334;-0.0369333333333334
ftt-2	X_-_11604437_11604440_11604632_11604906	X	-	11604906	11604437;11604440;11604632	0.132909	0.964971	0.0004;-0.00313333333333334;0.00276666666666658
C44C10.9	X_-_11714771_11715553_11715663	X	-	11715663	11714771;11715553	0.785732	1	-0.0026;0.00260000000000027
bet-1	I_-_4526703_4526712_4527740	I	-	4527740	4526703;4526712	0.58624	1	0.0240000000000001;-0.024
bet-1	I_-_4529135_4529141_4529870	I	-	4529870	4529135;4529141	0.593447	1	-0.0239000000000001;0.0239000000000001
bet-1	I_-_4530003_4530009_4530058	I	-	4530058	4530003;4530009	0.557583	1	-0.0276333333333333;0.0276333333333334
NONE	X_-_12150725_12150762_12151043	X	-	12151043	12150725;12150762	0.39041	1	0.0224333333333333;-0.0224333333333334
cab-1	X_-_12200531_12200540_12201199	X	-	12201199	12200531;12200540	0.175028	1	0.00493333333333333;-0.00493333333333346
B0511.12	I_-_10664409_10664487_10665234_10665747	I	-	10665747	10664409;10664487;10665234	0.828119	1	-0.0217000000000001;0.0215;0.000166666666666662
scd-1	X_-_12506966_12507014_12507069	X	-	12507069	12506966;12507014	0.664586	1	-0.000266666666666665;0.000266666666666637
D1007.3	I_-_4576814_4576821_4576891	I	-	4576891	4576814;4576821	0.272828	1	-0.1098;0.1098
D1007.5	I_-_4581236_4581240_4581661	I	-	4581661	4581236;4581240	0.0911718	0.938045	0.00813333333333333;-0.00813333333333344
ppk-3	X_-_12975506_12975515_12975563	X	-	12975563	12975506;12975515	0.00662992	0.572906	-0.149366666666667;0.149366666666667
rps-10	I_-_4584042_4584379_4653623	I	-	4653623	4584042;4584379	0.390278	1	0.0250333333333334;-0.0250333333333333
nrd-1	I_-_4598629_4598635_4599118	I	-	4599118	4598629;4598635	0.658763	1	-0.00503333333333333;0.00503333333333333
glb-20	X_-_13553290_13553293_13553402	X	-	13553402	13553290;13553293	0.547546	1	0.0373666666666666;-0.0373666666666666
nlg-1	X_-_13625735_13625744_13625786	X	-	13625786	13625735;13625744	0.486096	1	-0.0298666666666667;0.0298666666666667
ubr-4	I_-_4613016_4613022_4613277	I	-	4613277	4613016;4613022	0.873838	1	0.0126333333333335;-0.0126333333333335
ubr-4	I_-_4627200_4627206_4628066	I	-	4628066	4627200;4627206	0.641766	1	0.0247666666666667;-0.0247666666666666
ubr-4	I_-_4630038_4630047_4630091	I	-	4630091	4630038;4630047	0.562228	1	0.0135333333333333;-0.0135333333333334
ekl-5	X_-_13915714_13915726_13915765	X	-	13915765	13915714;13915726	0.256982	1	-0.0564666666666666;0.0564666666666667
ubr-4	I_-_4631850_4631859_4632594	I	-	4632594	4631850;4631859	0.34395	1	-0.0430333333333334;0.0430333333333335
tbc-19	X_-_14004320_14004323_14004364	X	-	14004364	14004320;14004323	0.0571966	0.876065	-0.141166666666667;0.141166666666667
tbc-19	X_-_14008766_14008775_14008818	X	-	14008818	14008766;14008775	0.205415	1	0.174233333333333;-0.174233333333333
F28H6.6	X_-_14119265_14122976_14123053	X	-	14123053	14119265;14122976	0.265369	1	0.0782666666666666;-0.0782666666666666
madd-3	X_-_14286194_14286203_14286466	X	-	14286466	14286194;14286203	0.602484	1	-0.0337333333333332;0.0337333333333333
sel-7	X_-_14339737_14339749_14340033	X	-	14340033	14339737;14339749	0.222351	1	-0.1399;0.1399
irk-3	X_-_14357522_14357537_14358326	X	-	14358326	14357522;14357537	0.898191	1	-0.0765333333333335;0.0765333333333333
zfp-3	X_-_1442626_1442635_1443151	X	-	1443151	1442626;1442635	0.260187	1	-0.0818333333333333;0.0818333333333333
zfp-3	X_-_1443316_1444876_1444922	X	-	1444922	1443316;1444876	0.595793	1	0.0524000000000001;-0.0524
B0041.5	I_-_4649742_4649747_4650247	I	-	4650247	4649742;4649747	0.67772	1	0.00126666666666664;-0.00126666666666667
epn-1	X_-_14817619_14817625_14817673	X	-	14817673	14817619;14817625	0.0476765	0.846513	-0.110933333333333;0.110933333333333
mbk-1	X_-_14822582_14822588_14822628	X	-	14822628	14822582;14822588	0.418338	1	-0.0446000000000001;0.0446
mbk-1	X_-_14822872_14822878_14822922	X	-	14822922	14822872;14822878	0.266294	1	-0.0580000000000002;0.0580000000000001
F31F6.2	X_-_14869725_14870675_14871671	X	-	14871671	14869725;14870675	0.501565	1	0.0105333333333333;-0.0105333333333332
chd-7	I_-_4697189_4697198_4697500	I	-	4697500	4697189;4697198	0.259908	1	-0.0994666666666666;0.0994666666666667
T10B10.3	X_-_15180197_15180203_15180243	X	-	15180243	15180197;15180203	0.00977132	0.603977	-0.117866666666667;0.117866666666667
H03A11.2	X_-_15228251_15228359_15228682	X	-	15228682	15228251;15228359	0.678945	1	0.0295;-0.0295000000000002
piki-1	X_-_15241780_15241786_15241831	X	-	15241831	15241780;15241786	0.615895	1	0.0131999999999999;-0.0132
F46F2.3	X_-_15259930_15259939_15260022	X	-	15260022	15259930;15259939	0.374028	1	-0.000766666666666666;0.000766666666666582
NONE	X_-_152895_153106_153770	X	-	153770	152895;153106	0.651203	1	0.0105;-0.0105
pqn-36	X_-_15409516_15409525_15409566	X	-	15409566	15409516;15409525	0.884616	1	-0.179166666666667;0.179166666666667
K09E9.3	X_-_15613278_15613287_15613330	X	-	15613330	15613278;15613287	0.78394	1	-0.00350000000000006;0.00350000000000006
erv-46	X_-_15615908_15615920_15616214	X	-	15616214	15615908;15615920	0.0413741	0.831599	-0.0113333333333333;0.0113333333333332
T01B4.3	X_-_16315247_16315525_16315613	X	-	16315613	16315247;16315525	0.874886	1	-0.0144;0.0144000000000001
let-2	X_-_16382018_16382036_16382661	X	-	16382661	16382018;16382036	0.485229	1	0.0369333333333334;-0.0369333333333333
let-2	X_-_16382099_16382339_16383091_16383402	X	-	16383402	16382099;16382339;16383091	0.283027	1	0.0366666666666667;0.00956666666666665;-0.0463333333333333
let-2	X_-_16382204_16382393_16382758_16382955	X	-	16382955	16382204;16382393;16382758	0.73806	1	0.0272666666666667;-0.0430333333333334;0.0156666666666667
let-2	X_-_16382376_16382795_16382839	X	-	16382839	16382376;16382795	0.387858	1	-0.004;0.00399999999999989
let-2	X_-_16382956_16383412_16384291	X	-	16384291	16382956;16383412	0.280792	1	-0.0405;0.0404999999999998
let-2	X_-_16383154_16383628_16384387	X	-	16384387	16383154;16383628	0.407371	1	0.131233333333333;-0.131233333333333
let-2	X_-_16383217_16383538_16384120	X	-	16384120	16383217;16383538	0.921918	1	0.00873333333333337;-0.00873333333333332
let-2	X_-_16383637_16383977_16384576	X	-	16384576	16383637;16383977	0.630147	1	0.125766666666667;-0.125766666666667
let-2	X_-_16384388_16384806_16385701	X	-	16385701	16384388;16384806	0.373734	1	-0.0485333333333333;0.0485333333333333
M04F3.4	I_-_4772375_4772382_4772967	I	-	4772967	4772375;4772382	0.687603	1	-0.0104;0.0104
let-2	X_-_16384920_16385774_16387286_16387786	X	-	16387786	16384920;16385774;16387286	0.783142	1	0.000833333333333333;-0.00196666666666667;0.00106666666666688
let-2	X_-_16386723_16386861_16386980	X	-	16386980	16386723;16386861	0.859749	1	-0.00136666666666685;0.00136666666666667
eat-17	X_-_16399269_16399278_16399324	X	-	16399324	16399269;16399278	0.0759485	0.917658	-0.0277333333333335;0.0277333333333333
eat-17	X_-_16407942_16407951_16408002	X	-	16408002	16407942;16407951	0.515109	1	0.109866666666667;-0.109866666666667
C06G4.7	X_-_16508994_16509004_16509209	X	-	16509209	16508994;16509004	0.350925	1	0.0416333333333334;-0.0416333333333333
tag-343	X_-_16665926_16665932_16665976	X	-	16665976	16665926;16665932	0.129445	0.964971	0.0357333333333333;-0.0357333333333334
aakg-2	X_-_16868441_16868447_16868488	X	-	16868488	16868441;16868447	0.0627211	0.890361	-0.0915999999999999;0.0916
ptrn-1	X_-_17022410_17022417_17022458	X	-	17022458	17022410;17022417	0.825231	1	-0.00629999999999997;0.0063
C30G4.4	X_-_17065242_17065281_17066010	X	-	17066010	17065242;17065281	0.930884	1	-0.0146666666666667;0.0146666666666667
frpr-7	X_-_17569123_17569132_17569183	X	-	17569183	17569123;17569132	0.718038	1	-0.0977333333333333;0.0977333333333332
H18N23.2	X_-_17624501_17624507_17624548	X	-	17624548	17624501;17624507	0.831989	1	0.0128666666666668;-0.0128666666666667
H18N23.2	X_-_17625607_17625613_17626528	X	-	17626528	17625607;17625613	0.0278577	0.76442	-0.0209666666666668;0.0209666666666667
T26C11.4	X_-_1843464_1843473_1843695	X	-	1843695	1843464;1843473	0.615699	1	0.00843333333333329;-0.00843333333333333
ceh-39	X_-_1855399_1855402_1855451	X	-	1855451	1855399;1855402	0.529104	1	-0.0034;0.00340000000000007
acl-4	X_-_2067205_2067214_2067301	X	-	2067301	2067205;2067214	0.798925	1	-0.00376666666666658;0.00376666666666665
imb-1	I_-_4921444_4921450_4921996	I	-	4921996	4921444;4921450	0.627607	1	-0.0215000000000001;0.0215000000000001
dhhc-9	X_-_2401869_2401875_2401928	X	-	2401928	2401869;2401875	0.869572	1	0.0289666666666667;-0.0289666666666667
F52H2.6	X_-_2562249_2562258_2562267_2562276_2562512	X	-	2562512	2562249;2562258;2562267;2562276	0.793634	1	0.00550000000000006;0.00126666666666665;0.000100000000000003;-0.00693333333333329
igcm-3	X_-_2698756_2699030_2699329	X	-	2699329	2698756;2699030	0.849637	1	-0.00816666666666668;0.00816666666666666
unc-2	X_-_2712533_2712539_2712580	X	-	2712580	2712533;2712539	0.740733	1	-0.1046;0.1046
C14A11.6	X_-_2813163_2813187_2813780	X	-	2813780	2813163;2813187	0.269358	1	0.112033333333333;-0.112033333333333
cnnm-3	X_-_3043397_3043937_3044365	X	-	3044365	3043397;3043937	0.181101	1	-0.0262666666666667;0.0262666666666667
ztf-13	X_-_3100554_3100609_3101079	X	-	3101079	3100554;3100609	0.93141	1	-0.00296666666666667;0.00296666666666656
gpd-2	X_-_3113032_3114398_3114446	X	-	3114446	3113032;3114398	0.457447	1	0.0013;-0.00129999999999986
pqn-37	X_-_3248942_3249011_3249065	X	-	3249065	3248942;3249011	0.210546	1	-0.0246333333333333;0.0246333333333332
sorf-1	X_-_3378097_3378105_3378144	X	-	3378144	3378097;3378105	0.0905971	0.938045	-0.0232333333333333;0.0232333333333333
sax-3	X_-_3452927_3452939_3452980	X	-	3452980	3452927;3452939	0.889462	1	-0.0142666666666666;0.0142666666666666
vit-4	X_-_3559141_3560314_3561291	X	-	3561291	3559141;3560314	0.33643	1	-0.194033333333333;0.194033333333333
vit-3	X_-_3560637_3568491_3569099	X	-	3569099	3560637;3568491	0.361999	1	-0.00530000000000001;0.00530000000000008
vit-3	X_-_3561322_3563521_3567691_3567706_3567832_3568103_3568287_3568929_3569855	X	-	3569855	3561322;3563521;3567691;3567706;3567832;3568103;3568287;3568929	0.0733696	0.910702	-0.001;-0.0181666666666667;0.0229;0.00719999999999998;-0.00719999999999998;0.0401;-0.0113;-0.0325
vit-4	X_-_3561403_3562228_3562581	X	-	3562581	3561403;3562228	0.246082	1	0.1028;-0.1028
vit-4	X_-_3562174_3562705_3562751	X	-	3562751	3562174;3562705	0.883295	1	-0.0003;0.000299999999999856
vit-3	X_-_3562624_3571071_3571123	X	-	3571123	3562624;3571071	0.945583	1	0.0684333333333333;-0.0684333333333332
vit-3	X_-_3562950_3568320_3571513	X	-	3571513	3562950;3568320	0.656382	1	0.0122000000000001;-0.0122
vit-3	X_-_3563173_3571580_3571747	X	-	3571747	3563173;3571580	0.790012	1	-0.0302000000000001;0.0302
R11G1.6	X_-_3639836_3639842_3639930	X	-	3639930	3639836;3639842	0.115887	0.957952	-0.0292;0.0292
sax-1	X_-_3646702_3646708_3647264	X	-	3647264	3646702;3646708	0.563029	1	-0.0124333333333333;0.0124333333333333
F35A5.8	X_-_3800691_3801234_3801363	X	-	3801363	3800691;3801234	0.223016	1	-0.0314666666666666;0.0314666666666666
nck-1	X_-_4150260_4150266_4150306	X	-	4150306	4150260;4150266	0.172127	1	-0.0605666666666667;0.0605666666666667
F48D6.4	X_-_4246830_4246836_4246844_4246853_4246886	X	-	4246886	4246830;4246836;4246844;4246853	0.335379	1	-0.00176666666666667;-0.00650000000000006;0.00770000000000004;0.000599999999999999
dve-1	X_-_427990_427999_428538	X	-	428538	427990;427999	0.645424	1	0.0155666666666666;-0.0155666666666667
chp-1	I_-_5104788_5104791_5104834	I	-	5104834	5104788;5104791	0.193593	1	-0.00373333333333333;0.00373333333333348
pqn-15	X_-_4304626_4304635_4304678	X	-	4304678	4304626;4304635	0.684404	1	0.0931999999999999;-0.0932
pqn-15	X_-_4306071_4306077_4306118	X	-	4306118	4306071;4306077	0.922916	1	0.0581999999999999;-0.0581999999999999
lst-2	X_-_4379281_4379290_4379401	X	-	4379401	4379281;4379290	0.760733	1	-0.0246333333333333;0.0246333333333333
dgk-2	X_-_4496130_4496148_4496254	X	-	4496254	4496130;4496148	0.0872938	0.934351	0.0058;-0.00579999999999992
abu-12	X_-_452882_454195_454286	X	-	454286	452882;454195	0.443105	1	-0.100566666666667;0.100566666666667
pqn-65	X_-_4611416_4611428_4611494	X	-	4611494	4611416;4611428	0.188636	1	-0.00713333333333332;0.00713333333333333
pqn-65	X_-_4615511_4615517_4615809	X	-	4615809	4615511;4615517	0.946446	1	0.0305666666666666;-0.0305666666666666
pqn-65	X_-_4616613_4619178_4619553	X	-	4619553	4616613;4619178	0.335718	1	-0.0478000000000001;0.0478
nhr-45	X_-_4659764_4659785_4659919	X	-	4659919	4659764;4659785	0.400621	1	0.0531333333333333;-0.0531333333333335
flp-11	X_-_4677636_4677695_4677763	X	-	4677763	4677636;4677695	0.156456	0.988671	0.120533333333333;-0.120533333333333
mat-1	I_-_5125482_5125488_5125491_5125530	I	-	5125530	5125482;5125488;5125491	0.456849	1	0.0114666666666667;-0.0125333333333334;0.00113333333333333
add-1	X_-_4855415_4855421_4855714	X	-	4855714	4855415;4855421	0.921186	1	0.0163333333333333;-0.0163333333333334
add-1	X_-_4857531_4857743_4857799	X	-	4857799	4857531;4857743	0.947392	1	0.0206333333333333;-0.0206333333333333
mat-1	I_-_5126083_5126089_5126277	I	-	5126277	5126083;5126089	0.610761	1	0.00240000000000007;-0.0024
ZC8.6	X_-_4975757_4975760_4976973	X	-	4976973	4975757;4975760	0.215837	1	0.0552666666666667;-0.0552666666666666
mtm-5	X_-_5239388_5239394_5239448	X	-	5239448	5239388;5239394	0.93045	1	-0.04;0.04
rga-8	X_-_5272325_5272339_5272396	X	-	5272396	5272325;5272339	0.910752	1	-0.00256666666666668;0.00256666666666683
rga-8	X_-_5272672_5272681_5272945	X	-	5272945	5272672;5272681	0.44785	1	-0.043;0.043
ugt-46	X_-_528404_529421_529479	X	-	529479	528404;529421	0.0180358	0.698213	-0.0117333333333334;0.0117333333333333
chtl-1	X_-_5358762_5358768_5358809	X	-	5358809	5358762;5358768	0.883825	1	-0.0159333333333334;0.0159333333333333
ppw-2	I_-_5161059_5161067_5161110	I	-	5161110	5161059;5161067	0.20646	1	0.0103333333333333;-0.0103333333333335
F57C12.2	X_-_549918_550065_551026	X	-	551026	549918;550065	0.331821	1	0.0235;-0.0235000000000001
F57C12.6	X_-_553788_553794_553837	X	-	553837	553788;553794	0.770582	1	-0.0153333333333333;0.0153333333333333
spd-5	I_-_5174035_5174038_5174084	I	-	5174084	5174035;5174038	0.507587	1	-0.000366666666666667;0.000366666666666515
spd-5	I_-_5175183_5175190_5175229	I	-	5175229	5175183;5175190	0.911163	1	0.00196666666666689;-0.00196666666666667
spd-5	I_-_5175418_5175427_5175468	I	-	5175468	5175418;5175427	0.949082	1	-0.00293333333333334;0.00293333333333332
F22F4.4	X_-_5998473_6000343_6000398	X	-	6000398	5998473;6000343	0.0912529	0.938045	-0.00376666666666667;0.0037666666666667
pak-1	X_-_6047371_6047380_6047427	X	-	6047427	6047371;6047380	0.681921	1	-0.0164;0.0163999999999999
C15H9.9	X_-_6127887_6127889_6127937	X	-	6127937	6127887;6127889	0.16506	0.994443	0.001;-0.000999999999999779
C14F11.4	X_-_6231614_6231617_6231750	X	-	6231750	6231614;6231617	0.553384	1	-0.00163333333333334;0.00163333333333315
C14F11.4	X_-_6232199_6232211_6232254	X	-	6232254	6232199;6232211	0.654063	1	-0.00193333333333334;0.00193333333333334
sem-2	I_-_5205536_5205662_5206229	I	-	5206229	5205536;5205662	0.127749	0.963247	-0.192533333333333;0.192533333333333
Y37A1B.334	X_-_6439856_6439872_6439931_6440154	X	-	6440154	6439856;6439872;6439931	0.447041	1	-0.0583666666666666;-0.0576666666666667;0.116033333333333
Y37A1B.334	X_-_6454905_6454920_6455051	X	-	6455051	6454905;6454920	0.32813	1	0.0144333333333334;-0.0144333333333334
Y37A1B.334	X_-_6497254_6497335_6497936	X	-	6497936	6497254;6497335	0.857246	1	-0.0127666666666666;0.0127666666666667
B0261.6	I_-_5256534_5256577_5256580_5256821	I	-	5256821	5256534;5256577;5256580	0.0866238	0.933076	-0.0025;-0.0164333333333333;0.0189666666666669
ilys-5	X_-_6535250_6535256_6535997	X	-	6535997	6535250;6535256	0.138511	0.971573	0.0002;-0.000199999999999978
nhr-120	X_-_6637288_6637297_6637339	X	-	6637339	6637288;6637297	0.093653	0.938045	0.0616;-0.0616
B0261.7	I_-_5270134_5270168_5270208	I	-	5270208	5270134;5270168	0.460297	1	0.00123333333333333;-0.00123333333333331
Y9C12A.1	X_-_682658_682661_686615	X	-	686615	682658;682661	0.411831	1	-0.0123666666666667;0.0123666666666664
F14B8.5	X_-_6925986_6925995_6926048	X	-	6926048	6925986;6925995	0.233037	1	-0.0467666666666666;0.0467666666666666
inx-1	X_-_6944873_6945000_6945870	X	-	6945870	6944873;6945000	0.422289	1	-0.0223666666666668;0.0223666666666666
dnj-4	I_-_5283624_5283635_5283703	I	-	5283703	5283624;5283635	0.707442	1	0.005;-0.005
F46H5.3	X_-_7231281_7231640_7231665_7231756_7232092	X	-	7232092	7231281;7231640;7231665;7231756	0.587325	1	6.66666666666668e-05;-0.000933333333333335;-0.000700000000000001;0.00146666666666673
F46H5.3	X_-_7232155_7232182_7232251	X	-	7232251	7232155;7232182	0.874823	1	0.0148333333333333;-0.0148333333333335
F46H5.7	X_-_7240748_7240757_7240799	X	-	7240799	7240748;7240757	0.627732	1	-0.00603333333333322;0.00603333333333333
hpo-32	I_-_5300199_5300206_5300249	I	-	5300249	5300199;5300206	0.106346	0.94874	0.0283666666666667;-0.0283666666666667
let-526	I_-_5302647_5302657_5302695	I	-	5302695	5302647;5302657	0.892694	1	-0.00723333333333354;0.00723333333333331
F48E3.4	X_-_7495408_7495420_7495464	X	-	7495464	7495408;7495420	0.94478	1	-0.000599999999999998;0.000600000000000045
aex-3	X_-_751604_752958_753096	X	-	753096	751604;752958	0.341738	1	-0.0604333333333333;0.0604333333333333
ceh-14	X_-_7529856_7529868_7529914	X	-	7529914	7529856;7529868	0.882006	1	-0.00553333333333317;0.00553333333333333
unc-98	X_-_7572135_7572616_7572923	X	-	7572923	7572135;7572616	0.847227	1	0.0117333333333333;-0.0117333333333334
kvs-1	X_-_7693122_7693579_7693676	X	-	7693676	7693122;7693579	0.698585	1	0.0116666666666667;-0.0116666666666667
NONE	X_-_7769327_7769337_7769543	X	-	7769543	7769327;7769337	0.614332	1	-0.0256666666666666;0.0256666666666667
NONE	X_-_7769631_7769639_7769684	X	-	7769684	7769631;7769639	0.12438	0.962655	-0.110433333333333;0.110433333333333
sul-3	X_-_7827420_7827423_7828089	X	-	7828089	7827420;7827423	0.359406	1	0.0500666666666667;-0.0500666666666666
cca-1	X_-_7851195_7851240_7852004	X	-	7852004	7851195;7851240	0.777552	1	-0.0102666666666665;0.0102666666666666
C39D10.8	X_-_7880215_7880221_7880271	X	-	7880271	7880215;7880221	0.208464	1	0.0378333333333333;-0.0378333333333333
C39D10.8	X_-_7880332_7880344_7880350_7880391	X	-	7880391	7880332;7880344;7880350	0.86554	1	-0.00639999999999996;0.00693333333333332;-0.000533333333333337
C39D10.7	X_-_7911940_7911958_7912028	X	-	7912028	7911940;7911958	0.757748	1	-0.000400000000000001;0.000399999999999845
wrk-1	X_-_8391100_8391106_8391204	X	-	8391204	8391100;8391106	0.557482	1	0.0158666666666666;-0.0158666666666666
nhr-14	X_-_8474307_8474315_8474360	X	-	8474360	8474307;8474315	0.801733	1	-0.00183333333333335;0.00183333333333335
rcs-1	X_-_8826857_8826866_8827329	X	-	8827329	8826857;8826866	0.349983	1	0.00753333333333339;-0.00753333333333334
sec-15	X_-_8833755_8833761_8833800	X	-	8833800	8833755;8833761	0.687806	1	-0.00870000000000004;0.00870000000000004
erp-44.1	I_-_5417206_5417215_5417937	I	-	5417937	5417206;5417215	0.13665	0.971439	-0.0239666666666666;0.0239666666666666
F49E2.1	X_-_9563314_9563321_9563362	X	-	9563362	9563314;9563321	0.77956	1	0.00306666666666677;-0.00306666666666672
C43C3.4	X_-_9674588_9674591_9674632	X	-	9674632	9674588;9674591	0.541871	1	-0.00273333333333335;0.00273333333333325
dgk-1	X_-_983572_984838_985190	X	-	985190	983572;984838	0.684724	1	-0.0468;0.0467999999999997
F21G4.6	X_-_9916685_9916691_9916730	X	-	9916730	9916685;9916691	0.36329	1	-0.0342666666666664;0.0342666666666667
nra-3	X_-_9927014_9927024_9927067	X	-	9927067	9927014;9927024	0.677629	1	0.0434000000000001;-0.0434
C09D4.4	I_-_5482649_5482655_5482659_5482695	I	-	5482695	5482649;5482655;5482659	0.560252	1	-0.015;0.019;-0.00396666666666667
NONE	I_-_10785565_10785728_10785984	I	-	10785984	10785565;10785728	0.424348	1	-0.0155333333333335;0.0155333333333333
cey-3	I_-_5572325_5572334_5572370	I	-	5572370	5572325;5572334	0.578516	1	0.000133333333333319;-0.000133333333333333
tns-1	I_-_5587928_5590628_5591549	I	-	5591549	5587928;5590628	0.45932	1	0.0202333333333334;-0.0202333333333333
tns-1	I_-_5593780_5594896_5595569	I	-	5595569	5593780;5594896	0.865637	1	0.00686666666666647;-0.00686666666666667
trpp-8	I_-_5614684_5614690_5614733	I	-	5614733	5614684;5614690	0.2482	1	-0.0469333333333334;0.0469333333333333
grl-16	I_-_573893_574073_574143	I	-	574143	573893;574073	0.869484	1	0.0340666666666667;-0.0340666666666668
ccpp-1	I_-_5756847_5756855_5756919	I	-	5756919	5756847;5756855	0.565906	1	-0.0101;0.0101
mtk-1	I_-_5795641_5795647_5795688	I	-	5795688	5795641;5795647	0.880953	1	0.00186666666666668;-0.00186666666666667
mtk-1	I_-_5801108_5801115_5801196	I	-	5801196	5801108;5801115	0.599985	1	-0.0121999999999999;0.0122
hmg-3	I_-_5817808_5817817_5817887	I	-	5817887	5817808;5817817	0.709026	1	-0.000166666666666667;0.000166666666666537
B0207.6	I_-_5936668_5936673_5936784	I	-	5936784	5936668;5936673	0.22049	1	0.0175;-0.0175
B0207.7	I_-_5945805_5945813_5945857	I	-	5945857	5945805;5945813	0.59386	1	0.1008;-0.1008
unc-94	I_-_5998655_5998664_5998708	I	-	5998708	5998655;5998664	0.213526	1	-0.0377666666666667;0.0377666666666665
C06A5.12	I_-_6000886_6004923_6007367	I	-	6007367	6000886;6004923	0.814918	1	0.0265666666666667;-0.0265666666666667
rnf-1	I_-_6010441_6010475_6010521	I	-	6010521	6010441;6010475	0.935951	1	0.00273333333333333;-0.00273333333333325
ari-1.3	I_-_6055522_6055571_6055616	I	-	6055616	6055522;6055571	0.659283	1	0.0027;-0.00270000000000004
ari-1.1	I_-_6058951_6058974_6059026	I	-	6059026	6058951;6058974	0.0272739	0.760398	0.0130000000000002;-0.013
tag-296	I_-_10934236_10934239_10934899	I	-	10934899	10934236;10934239	0.699865	1	0.0113;-0.0112999999999998
cdc-25.1	I_-_6470240_6470251_6470292	I	-	6470292	6470240;6470251	0.295589	1	-0.0052;0.00520000000000009
T10E9.14	I_-_6532317_6532323_6532363	I	-	6532363	6532317;6532323	0.642129	1	0.0144666666666668;-0.0144666666666667
dad-1	I_-_6553734_6553744_6554077	I	-	6554077	6553734;6553744	0.501426	1	-0.0003;0.000299999999999856
bag-1	I_-_6563833_6563839_6563900	I	-	6563900	6563833;6563839	0.316971	1	-0.00146666666666667;0.00146666666666662
maco-1	I_-_6600153_6600156_6600507	I	-	6600507	6600153;6600156	0.695655	1	0.00460000000000001;-0.00459999999999994
maco-1	I_-_6606184_6606217_6606306	I	-	6606306	6606184;6606217	0.226919	1	-0.0461666666666666;0.0461666666666667
maco-1	I_-_6606922_6606929_6607178	I	-	6607178	6606922;6606929	0.896942	1	0.00896666666666657;-0.00896666666666665
fnci-1	I_-_6748868_6748917_6748961	I	-	6748961	6748868;6748917	0.461166	1	-0.0131;0.0131000000000001
smg-1	I_-_6909041_6909047_6909085	I	-	6909085	6909041;6909047	0.116546	0.958407	-0.0996333333333336;0.0996333333333334
T10B11.8	I_-_6953176_6953179_6953240	I	-	6953240	6953176;6953179	0.402528	1	-0.000133333333333331;0.00013333333333343
T10B11.8	I_-_6953925_6953931_6954133	I	-	6954133	6953925;6953931	0.0161475	0.678111	0.0979666666666665;-0.0979666666666666
C30F12.4	I_-_6972532_6972535_6972689	I	-	6972689	6972532;6972535	0.738396	1	0.0006;-0.000600000000000045
hpo-11	I_-_7142005_7142014_7142058	I	-	7142058	7142005;7142014	0.514011	1	0.0306;-0.0306000000000001
hpo-11	I_-_7143235_7143241_7143284	I	-	7143284	7143235;7143241	0.907442	1	-0.000933333333333453;0.000933333333333342
hpo-11	I_-_7145587_7145596_7145643	I	-	7145643	7145587;7145596	0.582503	1	0.0252666666666668;-0.0252666666666665
hpo-11	I_-_7145718_7145734_7146199	I	-	7146199	7145718;7145734	0.796299	1	-0.000166666666666666;0.00016666666666687
let-522	I_-_7173029_7173206_7173369	I	-	7173369	7173029;7173206	0.0887692	0.937389	-0.0184333333333333;0.0184333333333333
mlt-2	I_-_7205814_7205823_7206046	I	-	7206046	7205814;7205823	0.988122	1	-0.0344666666666666;0.0344666666666666
R06C7.6	I_-_7246343_7246363_7246410	I	-	7246410	7246343;7246363	0.957108	1	0.00663333333333335;-0.00663333333333327
F52A8.3	I_-_7322595_7322600_7322756	I	-	7322756	7322595;7322600	0.378037	1	0.0452333333333333;-0.0452333333333332
inx-14	I_-_7350600_7350606_7350649	I	-	7350649	7350600;7350606	0.289562	1	0.0158;-0.0158
ZK524.4	I_-_7462574_7462580_7462626	I	-	7462626	7462574;7462580	0.910369	1	0.0113000000000001;-0.0113
T28F4.1	I_-_7474201_7476120_7476855	I	-	7476855	7474201;7476120	0.292495	1	0.1021;-0.1021
dcp-66	I_-_7539250_7539259_7539301	I	-	7539301	7539250;7539259	0.486993	1	0.0347666666666667;-0.0347666666666666
mans-1	I_-_7570120_7570126_7570163	I	-	7570163	7570120;7570126	0.582526	1	0.00416666666666665;-0.00416666666666668
capg-1	I_-_7636301_7636311_7636360	I	-	7636360	7636301;7636311	0.337216	1	-0.00549999999999995;0.0055
rsr-1	I_-_11181798_11181824_11181950	I	-	11181950	11181798;11181824	0.872594	1	0.00420000000000009;-0.00420000000000001
lsy-22	I_-_7705460_7705466_7705965	I	-	7705965	7705460;7705466	0.0669002	0.901929	-0.0367333333333333;0.0367333333333334
lsy-22	I_-_7706618_7706621_7706846	I	-	7706846	7706618;7706621	0.872196	1	-0.00159999999999999;0.00159999999999993
F27D4.7	I_-_7724482_7724486_7724563	I	-	7724563	7724482;7724486	0.385136	1	0.0047;-0.00470000000000004
nsf-1	I_-_7766964_7766974_7767530	I	-	7767530	7766964;7766974	0.0041403	0.499962	0.0190666666666665;-0.0190666666666667
nsf-1	I_-_7770227_7770239_7771980	I	-	7771980	7770227;7770239	0.725729	1	0.00976666666666667;-0.00976666666666648
F30F8.1	I_-_7834547_7834553_7834590	I	-	7834590	7834547;7834553	0.291917	1	0.0147333333333334;-0.0147333333333333
nud-2	I_-_7858286_7858293_7858551	I	-	7858551	7858286;7858293	0.382806	1	-0.0197666666666666;0.0197666666666666
F55D12.5	I_-_7907360_7907369_7907705	I	-	7907705	7907360;7907369	0.379744	1	-3.33333333333331e-05;3.33333333332186e-05
K04G2.9	I_-_8056456_8056493_8056766	I	-	8056766	8056456;8056493	0.463773	1	0.00533333333333333;-0.0053333333333333
lin-10	I_-_8112373_8112394_8113717	I	-	8113717	8112373;8112394	0.257974	1	-0.0285333333333333;0.0285333333333335
fitm-2	I_-_8254358_8254365_8254496	I	-	8254496	8254358;8254365	0.294048	1	-0.00223333333333331;0.00223333333333333
T01G9.2	I_-_8287995_8288004_8288047	I	-	8288047	8287995;8288004	0.79181	1	0.0242000000000001;-0.0241999999999999
kin-10	I_-_8290429_8290432_8290481	I	-	8290481	8290429;8290432	0.994213	1	0.000733333333333475;-0.000733333333333419
F52B5.2	I_-_8317708_8317720_8318117	I	-	8318117	8317708;8317720	0.274431	1	0.00366666666666682;-0.00366666666666667
F02E9.5	I_-_8425783_8425786_8425831	I	-	8425831	8425783;8425786	0.904043	1	-6.66666666666663e-05;6.66666666665483e-05
F10D11.2	I_-_8437805_8437808_8437851	I	-	8437851	8437805;8437808	0.162231	0.990674	-0.00953333333333333;0.00953333333333339
zhp-2	I_-_8486889_8486898_8486939	I	-	8486939	8486889;8486898	0.76005	1	-0.00196666666666678;0.00196666666666667
zhp-3	I_-_8530406_8530412_8530451	I	-	8530451	8530406;8530412	0.684561	1	-0.0116333333333334;0.0116333333333333
gon-2	I_-_8559633_8563486_8563609	I	-	8563609	8559633;8563486	0.976651	1	-0.0155666666666667;0.0155666666666666
T01H8.2	I_-_8572754_8572761_8572998	I	-	8572998	8572754;8572761	0.382668	1	-0.0106666666666667;0.0106666666666667
rskn-1	I_-_8574339_8574345_8574431	I	-	8574431	8574339;8574345	0.98785	1	0.00406666666666666;-0.00406666666666666
rskn-1	I_-_8574575_8574581_8574811	I	-	8574811	8574575;8574581	0.287501	1	0.0254333333333333;-0.0254333333333334
hxk-2	I_-_11319896_11319911_11319964	I	-	11319964	11319896;11319911	0.476917	1	0.00546666666666662;-0.00546666666666667
K07A12.4	I_-_8688398_8688406_8688446	I	-	8688446	8688398;8688406	0.44409	1	0.00343333333333351;-0.00343333333333333
tlf-1	I_-_8701422_8701431_8701525	I	-	8701525	8701422;8701431	0.275244	1	-0.0361333333333334;0.0361333333333334
tlf-1	I_-_8701834_8701843_8701918	I	-	8701918	8701834;8701843	0.37015	1	-0.0361333333333333;0.0361333333333335
gska-3	I_-_8749950_8749953_8749996	I	-	8749996	8749950;8749953	0.673373	1	-0.0114333333333333;0.0114333333333334
cids-2	I_-_8806193_8806199_8806238	I	-	8806238	8806193;8806199	0.699112	1	-0.00730000000000008;0.00730000000000003
cids-2	I_-_8807369_8807381_8807419	I	-	8807419	8807369;8807381	0.927455	1	0.00606666666666661;-0.00606666666666655
cids-2	I_-_8807872_8807878_8807929	I	-	8807929	8807872;8807878	0.597391	1	-0.000699999999999923;0.000699999999999978
hum-1	I_-_8850655_8850667_8850708	I	-	8850708	8850655;8850667	0.366729	1	0.0111000000000001;-0.0111
ztf-26	I_-_8860835_8860938_8861114	I	-	8861114	8860835;8860938	0.52811	1	-0.0317;0.0317
him-19	I_-_891401_892274_892425	I	-	892425	891401;892274	0.448591	1	0.00953333333333333;-0.00953333333333339
him-19	I_-_894854_894860_894863_894922	I	-	894922	894854;894860;894863	0.274216	1	0.0467333333333333;-0.0376666666666667;-0.0090666666666667
fcp-1	I_-_9006302_9006313_9006390	I	-	9006390	9006302;9006313	0.548387	1	0.00393333333333334;-0.00393333333333333
rbpl-1	I_-_9009937_9009946_9010065	I	-	9010065	9009937;9009946	0.909114	1	-0.0135666666666667;0.0135666666666666
rbpl-1	I_-_9013190_9013196_9013294	I	-	9013294	9013190;9013196	0.556411	1	-0.0198666666666668;0.0198666666666667
C31H5.6	I_-_9045364_9046226_9046313	I	-	9046313	9045364;9046226	0.0980742	0.939583	-0.0045333333333335;0.00453333333333333
ego-2	I_-_11403020_11403026_11403474	I	-	11403474	11403020;11403026	0.576182	1	-0.0394666666666665;0.0394666666666666
clsp-1	I_-_9163115_9163121_9163164	I	-	9163164	9163115;9163121	0.54461	1	-0.0057;0.00570000000000004
aspm-1	I_-_9223080_9223086_9223438	I	-	9223438	9223080;9223086	0.465408	1	-0.0129666666666667;0.0129666666666667
F36H2.3	I_-_9257134_9257634_9257889	I	-	9257889	9257134;9257634	0.73888	1	0.258533333333333;-0.258533333333333
F26H9.2	I_-_9290665_9290674_9291107	I	-	9291107	9290665;9290674	0.223382	1	0.0338333333333334;-0.0338333333333334
F26H9.2	I_-_9293563_9293572_9293654	I	-	9293654	9293563;9293572	0.364445	1	-0.0251666666666667;0.0251666666666666
F26H9.5	I_-_9313314_9313325_9313465	I	-	9313465	9313314;9313325	0.209637	1	-0.00173333333333348;0.00173333333333333
lin-41	I_-_9338804_9338816_9338854	I	-	9338854	9338804;9338816	0.0628817	0.890361	0.0413333333333334;-0.0413333333333334
ppfr-1	I_-_9365150_9365162_9365204	I	-	9365204	9365150;9365162	0.521629	1	-0.0273;0.0273
rtcb-1	I_-_9392608_9392621_9392847	I	-	9392847	9392608;9392621	0.275119	1	0.00433333333333334;-0.00433333333333341
mig-1	I_-_950955_950967_951017	I	-	951017	950955;950967	0.731214	1	0.0204333333333332;-0.0204333333333333
smn-1	I_-_9511494_9511497_9511543	I	-	9511543	9511494;9511497	0.330678	1	-0.00553333333333333;0.00553333333333339
ile-1	I_-_9611120_9611124_9611167	I	-	9611167	9611120;9611124	0.70646	1	-0.0002;0.0002000000000002
ile-1	I_-_9611282_9611288_9611294_9611329	I	-	9611329	9611282;9611288;9611294	0.467687	1	-0.00643333333333351;0.00623333333333333;0.000133333333333333
rba-1	I_-_9616780_9616786_9616867_9616902_9616959	I	-	9616959	9616780;9616786;9616867;9616902	0.0205631	0.717165	-0.00890000000000001;-0.0092;-0.00806666666666666;0.0261666666666666
C04F12.1	I_-_9674317_9674323_9674664	I	-	9674664	9674317;9674323	0.840335	1	0.0239666666666667;-0.0239666666666667
C16C2.4	I_-_9714514_9714526_9714564	I	-	9714564	9714514;9714526	0.767953	1	-0.0081;0.00810000000000002
shc-1	I_-_971950_972086_972646	I	-	972646	971950;972086	0.474028	1	0.0352000000000001;-0.0352
drsh-1	I_-_9781509_9781518_9781562	I	-	9781562	9781509;9781518	0.338284	1	-0.0186666666666667;0.0186666666666668
drsh-1	I_-_9782822_9782828_9783234	I	-	9783234	9782822;9782828	0.856708	1	-0.00293333333333333;0.00293333333333301
nhr-69	I_-_9880206_9880215_9880260	I	-	9880260	9880206;9880215	0.68539	1	0.0294333333333333;-0.0294333333333334
mekk-3	I_-_9937033_9937041_9937081	I	-	9937081	9937033;9937041	0.407783	1	0.00623333333333342;-0.00623333333333333
har-2	I_-_9956573_9956671_9956955	I	-	9956955	9956573;9956671	0.270661	1	-0.0075;0.00750000000000017
algn-10	I_-_9961857_9961862_9961912	I	-	9961912	9961857;9961862	0.0551233	0.865541	-0.0281333333333333;0.0281333333333334
sys-1	I_-_9982846_9982857_9982894	I	-	9982894	9982846;9982857	0.614697	1	-0.0240333333333332;0.0240333333333334
ZK945.6	II_-_10106448_10106454_10106496	II	-	10106496	10106448;10106454	0.696343	1	-0.00173333333333333;0.00173333333333336
cdc-48.1	II_-_10560710_10560712_10560966	II	-	10560966	10560710;10560712	0.58668	1	0.0008;-0.000800000000000134
F15D3.6	I_-_11572524_11572531_11573262	I	-	11573262	11572524;11572531	0.943844	1	-0.00373333333333303;0.00373333333333334
dph-2	II_-_10702899_10702905_10702946	II	-	10702946	10702899;10702905	0.814448	1	-0.00093333333333312;0.000933333333333331
ect-2	II_-_10779092_10779101_10779479	II	-	10779479	10779092;10779101	0.766987	1	0.0042333333333332;-0.00423333333333348
ect-2	II_-_10780277_10780329_10780364	II	-	10780364	10780277;10780329	0.284208	1	-0.0621000000000002;0.0621
npp-19	II_-_10796965_10796974_10797016	II	-	10797016	10796965;10796974	0.614473	1	-0.0156333333333334;0.0156333333333333
R06F6.8	II_-_10815519_10815525_10815918	II	-	10815918	10815519;10815525	0.518887	1	-0.0479333333333333;0.0479333333333333
gmps-1	II_-_10866603_10866609_10866726	II	-	10866726	10866603;10866609	0.757598	1	-0.00640000000000007;0.00640000000000007
egg-3	II_-_10883451_10883516_10883561	II	-	10883561	10883451;10883516	0.233133	1	0.034;-0.0339999999999999
nbs-1	II_-_11095497_11095506_11095549	II	-	11095549	11095497;11095506	0.233529	1	0.0179;-0.0178999999999999
C47G2.4	II_-_11292616_11292627_11292666	II	-	11292666	11292616;11292627	0.216234	1	0.00846666666666673;-0.00846666666666666
W09B6.4	II_-_1134051_1134057_1134093	II	-	1134093	1134051;1134057	0.298318	1	0.0360999999999999;-0.0361
B0491.6	II_-_11347716_11347722_11347763	II	-	11347763	11347716;11347722	0.919667	1	-0.000333333333333297;0.000333333333333297
rsp-2	II_-_11452226_11452371_11452514	II	-	11452514	11452226;11452371	0.876208	1	-0.000666666666666593;0.000666666666666668
scrm-4	I_-_11681290_11681297_11681332	I	-	11681332	11681290;11681297	0.233217	1	-0.00433333333333341;0.00433333333333333
scrm-4	I_-_11681873_11681881_11682087	I	-	11682087	11681873;11681881	0.363257	1	0.00453333333333317;-0.00453333333333333
mfn-1	II_-_11471006_11471018_11471063	II	-	11471063	11471006;11471018	0.766567	1	-0.00316666666666676;0.00316666666666671
mfn-1	II_-_11471763_11471769_11471956	II	-	11471956	11471763;11471769	0.0126322	0.628982	-0.0652666666666666;0.0652666666666667
metl-1	II_-_11473419_11473427_11473469	II	-	11473469	11473419;11473427	0.140034	0.972365	-0.00423333333333342;0.00423333333333333
B0334.3	II_-_11491636_11491643_11491967	II	-	11491967	11491636;11491643	0.198324	1	0.00296666666666678;-0.00296666666666667
ooc-3	II_-_11495088_11495094_11495139	II	-	11495139	11495088;11495094	0.489423	1	0.0214;-0.0214
mdt-8	II_-_11527362_11527370_11531442	II	-	11531442	11527362;11527370	0.941796	1	-0.0104;0.0104
Y62F5A.12	II_-_11534230_11534240_11534289	II	-	11534289	11534230;11534240	0.42672	1	0.0052000000000002;-0.00520000000000002
gtf-2E2	II_-_11542080_11542090_11542129	II	-	11542129	11542080;11542090	0.286605	1	0.00329999999999997;-0.0033
pcs-1	II_-_11576943_11576950_11577000	II	-	11577000	11576943;11576950	0.095152	0.938045	-0.0339666666666665;0.0339666666666666
trr-1	II_-_11661973_11661982_11662031	II	-	11662031	11661973;11661982	0.801111	1	-0.004;0.004
trr-1	II_-_11665504_11665516_11665556	II	-	11665556	11665504;11665516	0.743359	1	-0.0461333333333333;0.0461333333333335
trr-1	II_-_11667655_11667667_11667707	II	-	11667707	11667655;11667667	0.886687	1	-0.00639999999999996;0.00639999999999985
trr-1	II_-_11667887_11667893_11667935	II	-	11667935	11667887;11667893	0.896617	1	-0.0254333333333333;0.0254333333333332
trr-1	II_-_11668073_11668082_11668131	II	-	11668131	11668073;11668082	0.877489	1	0.0307666666666667;-0.0307666666666668
trr-1	II_-_11673146_11673155_11673199	II	-	11673199	11673146;11673155	0.90161	1	-0.0760333333333333;0.0760333333333332
trr-1	II_-_11674313_11674319_11674362	II	-	11674362	11674313;11674319	0.452599	1	-0.0298666666666667;0.0298666666666668
patr-1	II_-_11777167_11777174_11777220	II	-	11777220	11777167;11777174	0.247802	1	0.00233333333333333;-0.00233333333333341
Y6D1A.1	II_-_11823217_11823271_11823321	II	-	11823321	11823217;11823271	0.257641	1	0.180666666666667;-0.180666666666667
npp-3	II_-_11873599_11873608_11873752	II	-	11873752	11873599;11873608	0.776585	1	-0.0043333333333333;0.00433333333333319
lin-29	II_-_11919625_11919637_11919676	II	-	11919676	11919625;11919637	0.670217	1	0.0705666666666667;-0.0705666666666667
lin-29	II_-_11919931_11919940_11919991	II	-	11919991	11919931;11919940	0.513732	1	0.104833333333333;-0.104833333333333
Y17G7B.18	II_-_12107526_12107535_12107612	II	-	12107612	12107526;12107535	0.0570626	0.876065	0.0295;-0.0294999999999999
NONE	II_-_12132518_12132531_12132568	II	-	12132568	12132518;12132531	0.44733	1	-0.00373333333333314;0.00373333333333332
vab-10	I_-_11757066_11757072_11757124	I	-	11757124	11757066;11757072	0.985043	1	-0.021833333333333;0.0218333333333333
pqn-87	II_-_12209830_12209839_12210811	II	-	12210811	12209830;12209839	0.322094	1	-0.033;0.0330000000000001
pqn-87	II_-_12211173_12211182_12211788	II	-	12211788	12211173;12211182	0.448006	1	-0.0276;0.0276
pqn-87	II_-_12214887_12214956_12214968_12215654	II	-	12215654	12214887;12214956;12214968	0.306161	1	-0.00473333333333331;-0.00913333333333338;0.0138666666666666
ceh-100	II_-_12602284_12602290_12603427	II	-	12603427	12602284;12602290	0.424431	1	-0.0251333333333333;0.0251333333333335
NONE	II_-_12744258_12744278_12744720	II	-	12744720	12744258;12744278	0.51247	1	-0.0280333333333334;0.0280333333333332
clec-62	II_-_12893331_12893337_12893382	II	-	12893382	12893331;12893337	0.647529	1	0.0164666666666666;-0.0164666666666666
F58G1.2	II_-_12918777_12918783_12918942	II	-	12918942	12918777;12918783	0.308728	1	-0.0118666666666667;0.0118666666666668
F18A11.5	II_-_13009294_13010654_13010764	II	-	13010764	13009294;13010654	0.820264	1	-0.00533333333333336;0.00533333333333308
max-2	II_-_13017419_13017425_13017467	II	-	13017467	13017419;13017425	0.375971	1	0.0107000000000003;-0.0107
max-2	II_-_13025232_13025241_13025449	II	-	13025449	13025232;13025241	0.449421	1	0.0284666666666666;-0.0284666666666666
emc-2	II_-_1302998_1303016_1303053	II	-	1303053	1302998;1303016	0.0109815	0.616566	-0.00910000000000011;0.0091
alh-6	II_-_1307507_1307514_1307555	II	-	1307555	1307507;1307514	0.482757	1	0.00323333333333331;-0.00323333333333333
alh-6	II_-_1309057_1309065_1309105	II	-	1309105	1309057;1309065	0.0997688	0.941363	-0.00323333333333342;0.00323333333333333
rict-1	II_-_13099838_13099860_13099908	II	-	13099908	13099838;13099860	0.795903	1	-0.000800000000000023;0.000799999999999995
rict-1	II_-_13101899_13101902_13102708	II	-	13102708	13101899;13101902	0.74032	1	-0.0031;0.00309999999999999
mecr-1	II_-_13186969_13186979_13187023	II	-	13187023	13186969;13186979	0.206886	1	-0.00546666666666673;0.00546666666666666
ztf-22	II_-_13281507_13281513_13282570	II	-	13282570	13281507;13281513	0.964125	1	-0.0103666666666667;0.0103666666666666
tbc-14	II_-_13445250_13445256_13446387	II	-	13446387	13445250;13445256	0.378557	1	-0.0566;0.0566
pqn-27	II_-_13454970_13454979_13455035	II	-	13455035	13454970;13454979	0.699045	1	0.0157333333333334;-0.0157333333333333
F45H10.3	II_-_13494451_13494461_13494519	II	-	13494519	13494451;13494461	0.75162	1	0.00143333333333329;-0.00143333333333333
Y48E1B.3	II_-_13548065_13549983_13550083	II	-	13550083	13548065;13549983	0.276427	1	-0.0093333333333333;0.00933333333333333
rog-1	II_-_1373050_1373059_1373264	II	-	1373264	1373050;1373059	0.908242	1	-0.00343333333333334;0.00343333333333318
F15D3.10	I_-_11909711_11909731_11909948	I	-	11909948	11909711;11909731	0.83242	1	-3.33333333333331e-05;3.33333333334407e-05
Y39G8B.1	II_-_13970793_13971062_13971321	II	-	13971321	13970793;13971062	0.743953	1	-0.000600000000000045;0.000599999999999823
ddl-3	II_-_14343831_14343834_14344279	II	-	14344279	14343831;14343834	0.0499799	0.851713	0.0345666666666667;-0.0345666666666665
acr-20	II_-_14374541_14374550_14374937	II	-	14374937	14374541;14374550	0.00682255	0.575049	0.414266666666667;-0.414266666666667
btb-20	II_-_14522935_14522945_14522983	II	-	14522983	14522935;14522945	0.664407	1	-0.00356666666666661;0.00356666666666667
Y53C10A.6	I_-_12002850_12002860_12003147	I	-	12003147	12002850;12002860	0.321981	1	0.0164;-0.0164
Y51H7C.13	II_-_1464321_1464468_1464560	II	-	1464560	1464321;1464468	0.362117	1	0.025;-0.025
unc-52	II_-_14654777_14655548_14656088	II	-	14656088	14654777;14655548	0.213381	1	0.0141666666666664;-0.0141666666666667
smg-9	II_-_14747325_14747334_14747879	II	-	14747879	14747325;14747334	0.0358134	0.81257	0.0610666666666667;-0.0610666666666667
Y53F4B.18	II_-_15068499_15068507_15069796	II	-	15069796	15068499;15068507	0.287893	1	0.0122999999999999;-0.0123
Y53F4B.24	II_-_15131863_15131881_15131921	II	-	15131921	15131863;15131881	0.687344	1	-0.049;0.049
ksr-2	I_-_12059695_12059707_12059755	I	-	12059755	12059695;12059707	0.447224	1	0.0338333333333334;-0.0338333333333333
hrp-2	I_-_12060952_12060959_12061497	I	-	12061497	12060952;12060959	0.523189	1	0.00473333333333315;-0.00473333333333331
Y47H10A.5	I_-_12096042_12096073_12096807	I	-	12096807	12096042;12096073	0.456521	1	-0.000466666666666664;0.000466666666666615
Y59C2A.2	II_-_2199875_2199884_2200773	II	-	2200773	2199875;2199884	0.353356	1	-0.0288333333333333;0.0288333333333333
Y48G8AL.16	I_-_1215123_1215186_1217170	I	-	1217170	1215123;1215186	0.8539	1	Inf;Inf
tsr-1	II_-_2465447_2465453_2465637	II	-	2465637	2465447;2465453	0.857725	1	0.000800000000000023;-0.000799999999999967
NONE	II_-_2515934_2515943_2515983	II	-	2515983	2515934;2515943	0.767834	1	-0.0120666666666666;0.0120666666666667
ptc-3	II_-_2848300_2848309_2848349	II	-	2848349	2848300;2848309	0.66337	1	0.0430666666666666;-0.0430666666666665
ubc-15	II_-_2905825_2906721_2908640	II	-	2908640	2905825;2906721	0.420292	1	0.0393666666666667;-0.0393666666666667
ncap-1	II_-_2914991_2917500_2918574	II	-	2918574	2914991;2917500	0.0313417	0.793177	-0.0235333333333333;0.0235333333333335
ZC239.22	II_-_3220012_3220053_3220242	II	-	3220242	3220012;3220053	0.407043	1	0.174833333333333;-0.174833333333333
NONE	II_-_3303499_3303509_3303642	II	-	3303642	3303499;3303509	0.917257	1	0.00416666666666665;-0.00416666666666665
NONE	II_-_3306498_3306503_3306635	II	-	3306635	3306498;3306503	0.421692	1	-0.0285333333333334;0.0285333333333334
nep-11	II_-_3424751_3424760_3424809	II	-	3424809	3424751;3424760	0.139091	0.971826	0.300933333333333;-0.300933333333333
W10G11.3	II_-_3562329_3562338_3562402	II	-	3562402	3562329;3562338	0.491022	1	0.0208;-0.0208000000000002
plpp-1.1	II_-_3926079_3926085_3926915	II	-	3926915	3926079;3926085	0.723167	1	-0.00956666666666672;0.00956666666666672
Y41C4A.26	II_-_410575_410581_410623	II	-	410623	410575;410581	0.182694	1	0.0474333333333333;-0.0474333333333333
T12C9.7	II_-_4459740_4459749_4459792	II	-	4459792	4459740;4459749	0.612123	1	0.00396666666666678;-0.00396666666666667
ipla-1	II_-_4593757_4593759_4594299	II	-	4594299	4593757;4593759	0.524775	1	-0.0058;0.00580000000000014
Y41C4A.26	II_-_463380_463390_464019	II	-	464019	463380;463390	0.100915	0.943331	-0.00833333333333341;0.00833333333333333
dao-5	I_-_10190508_10190516_10190555	I	-	10190555	10190508;10190516	0.878168	1	-0.000200000000000089;0.000200000000000001
cblc-1	II_-_4825773_4933386_4940257	II	-	4940257	4825773;4933386	0.315073	1	0.023;-0.0229999999999999
msp-33	II_-_4892595_4916463_5013157	II	-	5013157	4892595;4916463	0.436697	1	0.00573333333333333;-0.00573333333333337
R05F9.9	II_-_4901973_4901983_4902023	II	-	4902023	4901973;4901983	0.998259	1	-0.00103333333333344;0.0010333333333333
ulp-2	II_-_4957671_4958473_4958635	II	-	4958635	4957671;4958473	0.896585	1	-0.00673333333333337;0.00673333333333337
eif-1	II_-_4991442_4992110_4993082_4993271	II	-	4993271	4991442;4992110;4993082	0.0860547	0.9325	-0.00220000000000009;0.0009;0.00126666666666667
F59A6.12	II_-_5011721_5011731_5011772	II	-	5011772	5011721;5011731	0.138894	0.971826	-0.0142;0.0142000000000001
F59A6.12	II_-_5011949_5011955_5011997	II	-	5011997	5011949;5011955	0.531023	1	0.0074333333333334;-0.00743333333333333
lrr-1	II_-_5034886_5034888_5035295	II	-	5035295	5034886;5034888	0.822454	1	0.00186666666666667;-0.00186666666666635
C04G6.4	II_-_5083267_5083362_5083407	II	-	5083407	5083267;5083362	0.987485	1	-0.00653333333333333;0.0065333333333335
crh-2	II_-_5184104_5184114_5184457	II	-	5184457	5184104;5184114	0.586972	1	-0.0274999999999999;0.0275
crh-2	II_-_5187396_5187407_5187468	II	-	5187468	5187396;5187407	0.938009	1	0.00016666666666687;-0.000166666666666676
C34F11.8	II_-_5210251_5210263_5210303	II	-	5210303	5210251;5210263	0.78312	1	0.00149999999999972;-0.0015
lid-1	I_-_10192582_10192587_10192632	I	-	10192632	10192582;10192587	0.388397	1	0.00379999999999999;-0.00380000000000025
EEED8.14	II_-_5413882_5413888_5413929	II	-	5413929	5413882;5413888	0.893335	1	-0.00409999999999977;0.00409999999999999
F07F6.4	II_-_5426596_5427481_5427572	II	-	5427572	5426596;5427481	0.507068	1	0.0159666666666666;-0.0159666666666667
C17G10.13	II_-_5588686_5588689_5588735	II	-	5588735	5588686;5588689	0.0964684	0.939583	0.0101666666666667;-0.0101666666666665
cdc-14	II_-_5589010_5589616_5589683	II	-	5589683	5589010;5589616	0.27923	1	0.131633333333333;-0.131633333333333
cdc-14	II_-_5589927_5590611_5590791	II	-	5590791	5589927;5590611	0.101357	0.943331	-0.0162333333333333;0.0162333333333333
eif-3.L	II_-_5621078_5621087_5621129	II	-	5621129	5621078;5621087	0.301652	1	-0.0226333333333335;0.0226333333333333
eif-3.L	II_-_5621791_5621797_5622407	II	-	5622407	5621791;5621797	0.746395	1	-0.00679999999999997;0.00679999999999992
NONE	II_-_5630253_5630259_5630869	II	-	5630869	5630253;5630259	0.852261	1	0.00903333333333334;-0.00903333333333323
ift-43	II_-_5660543_5660555_5660592	II	-	5660592	5660543;5660555	0.819087	1	-0.00296666666666667;0.00296666666666667
C25H3.11	II_-_5674344_5674350_5674395	II	-	5674395	5674344;5674350	0.755011	1	0.0404000000000001;-0.0404
NONE	I_-_12642648_12642653_12642734	I	-	12642734	12642648;12642653	0.418056	1	-0.2643;0.2643
fzo-1	II_-_5835904_5835910_5835954	II	-	5835954	5835904;5835910	0.770979	1	-0.0111333333333331;0.0111333333333333
ZK1248.15	II_-_5838056_5838062_5838106	II	-	5838106	5838056;5838062	0.8349	1	0.0013333333333333;-0.0013333333333333
R12C12.6	II_-_6046500_6046512_6046554	II	-	6046554	6046500;6046512	0.515233	1	-0.00723333333333354;0.00723333333333333
heri-1	II_-_6112857_6112863_6112901	II	-	6112901	6112857;6112863	0.14322	0.973156	0.0452999999999999;-0.0453
F13H8.5	II_-_6254246_6254592_6254662	II	-	6254662	6254246;6254592	0.47848	1	-0.0298999999999998;0.0299
C32D5.11	II_-_6354676_6354683_6354720	II	-	6354720	6354676;6354683	0.62888	1	0.00873333333333337;-0.00873333333333333
Y41C4A.26	II_-_642247_643616_649762	II	-	649762	642247;643616	0.456234	1	0.0074;-0.00740000000000007
Y48G1C.8	I_-_100323_100338_100393	I	-	100393	100323;100338	0.0779725	0.920786	-0.0867666666666667;0.0867666666666667
toe-2	II_-_6519668_6520200_6521186	II	-	6521186	6519668;6520200	0.355109	1	0.00363333333333327;-0.00363333333333332
dnj-5	II_-_6854143_6854149_6854192	II	-	6854192	6854143;6854149	0.102385	0.946457	-0.0401333333333333;0.0401333333333334
dnj-5	II_-_6857649_6857652_6857700	II	-	6857700	6857649;6857652	0.906993	1	-0.000766666666666693;0.000766666666666693
dnj-5	II_-_6857869_6857885_6857917	II	-	6857917	6857869;6857885	0.901532	1	0.000733333333333364;-0.000733333333333334
attf-6	I_-_12798394_12798403_12800148	I	-	12800148	12798394;12798403	0.400825	1	-0.0453333333333337;0.0453333333333333
tra-2	II_-_6957105_6958448_6958950	II	-	6958950	6957105;6958448	0.662043	1	0.00289999999999979;-0.0029
tra-2	II_-_6962839_6962854_6962890	II	-	6962890	6962839;6962854	0.836222	1	-0.00660000000000016;0.00660000000000005
tra-2	II_-_6965006_6965015_6965055	II	-	6965055	6965006;6965015	0.374927	1	0.0442000000000001;-0.0442
lst-6	II_-_7018808_7018814_7018952	II	-	7018952	7018808;7018814	0.963041	1	-0.0133666666666667;0.0133666666666667
tcer-1	II_-_7048902_7048988_7049482	II	-	7049482	7048902;7048988	0.0836819	0.928136	0.0039;-0.00390000000000001
cth-2	II_-_7056797_7057138_7057197	II	-	7057197	7056797;7057138	0.693879	1	0.000966666666666782;-0.000966666666666667
farl-11	II_-_7104924_7104930_7104969	II	-	7104969	7104924;7104930	0.80696	1	0.00626666666666664;-0.00626666666666698
clh-3	II_-_7218478_7218484_7218527	II	-	7218527	7218478;7218484	0.592842	1	-0.0666666666666668;0.0666666666666666
clh-3	II_-_7221223_7221232_7221269	II	-	7221269	7221223;7221232	0.824505	1	-0.00336666666666674;0.00336666666666667
C30G12.6	II_-_7292391_7292400_7292440	II	-	7292440	7292391;7292400	0.599786	1	-0.00286666666666668;0.00286666666666657
C30G12.6	II_-_7294271_7294282_7294317	II	-	7294317	7294271;7294282	0.505803	1	-0.0106333333333336;0.0106333333333333
mrpl-14	II_-_7309242_7309836_7309848_7309988	II	-	7309988	7309242;7309836;7309848	0.402952	1	0.00253333333333328;-0.0028333333333333;0.0003
mtch-1	II_-_7373846_7373851_7373894	II	-	7373894	7373846;7373851	0.934094	1	-0.000166666666666667;0.000166666666666648
aka-1	II_-_7476110_7476113_7476157	II	-	7476157	7476110;7476113	0.206886	1	-0.00193333333333333;0.00193333333333345
pgam-5	II_-_7598013_7598016_7598079	II	-	7598079	7598013;7598016	0.452883	1	0.00783333333333333;-0.00783333333333347
R07G3.7	II_-_7613018_7613027_7613065	II	-	7613065	7613018;7613027	0.828766	1	-0.00230000000000019;0.0023
C23H3.9	II_-_77037_77049_77157	II	-	77157	77037;77049	0.675982	1	-0.0705;0.0705000000000001
B0495.8	II_-_7706062_7706071_7706117	II	-	7706117	7706062;7706071	0.456572	1	0.00129999999999963;-0.0013
B0495.8	II_-_7706531_7706538_7706578	II	-	7706578	7706531;7706538	0.983628	1	-0.000766666666666693;0.000766666666666665
cec-3	II_-_7857412_7857415_7857424_7857458	II	-	7857458	7857412;7857415;7857424	0.0520954	0.860423	-0.00936666666666667;-0.0181666666666666;0.0275
ztf-17	II_-_7867811_7867816_7867855	II	-	7867855	7867811;7867816	0.169775	0.99925	0.0193666666666668;-0.0193666666666667
csnk-1	I_-_10230425_10230440_10230482	I	-	10230482	10230425;10230440	0.335525	1	-0.0383666666666668;0.0383666666666666
T01H3.3	II_-_7871085_7871321_7871367	II	-	7871367	7871085;7871321	0.025173	0.743045	0.00823333333333333;-0.0082333333333332
dbt-1	II_-_7944480_7944487_7944787	II	-	7944787	7944480;7944487	0.580523	1	0.00263333333333338;-0.00263333333333333
dbt-1	II_-_7945056_7945062_7945101	II	-	7945101	7945056;7945062	0.404943	1	-0.00350000000000006;0.0035
K02C4.3	II_-_8082039_8082045_8082096	II	-	8082096	8082039;8082045	0.894946	1	0.0135;-0.0135
K02C4.3	II_-_8082431_8082440_8082741	II	-	8082741	8082431;8082440	0.624212	1	-0.00219999999999998;0.00219999999999998
mig-5	II_-_8182626_8182639_8182788	II	-	8182788	8182626;8182639	0.821883	1	-0.00246666666666673;0.00246666666666673
shw-1	II_-_8307445_8309460_8309724	II	-	8309724	8307445;8309460	0.0785941	0.921393	-0.0867666666666667;0.0867666666666667
skpo-1	II_-_8404289_8404331_8404373	II	-	8404373	8404289;8404331	0.661964	1	-0.000433333333333333;0.000433333333333397
F22B5.5	II_-_8453958_8453966_8454013	II	-	8454013	8453958;8453966	0.41703	1	-0.0303666666666665;0.0303666666666667
F22B5.6	II_-_8454828_8454831_8454902	II	-	8454902	8454828;8454831	0.00811002	0.587883	0.0792;-0.0792
stc-1	II_-_8565719_8565726_8565771	II	-	8565771	8565719;8565726	0.463557	1	0.00423333333333331;-0.00423333333333333
pigg-1	II_-_8598864_8598869_8599028	II	-	8599028	8598864;8598869	0.712428	1	-0.0276333333333335;0.0276333333333333
piga-1	II_-_8661295_8661302_8661342	II	-	8661342	8661295;8661302	0.370391	1	0.0160666666666668;-0.0160666666666667
hgap-2	II_-_8671757_8672369_8672705	II	-	8672705	8671757;8672369	0.618032	1	-0.0139333333333335;0.0139333333333333
C34C6.4	II_-_8697911_8697919_8698008	II	-	8698008	8697911;8697919	0.922274	1	-0.00236666666666663;0.00236666666666666
C34C6.4	II_-_8698351_8698363_8698401	II	-	8698401	8698351;8698363	0.195319	1	-0.00626666666666664;0.00626666666666667
pho-13	II_-_8806745_8806753_8806799	II	-	8806799	8806745;8806753	0.36191	1	-0.0159;0.0159
snb-6	II_-_8859341_8859353_8859417	II	-	8859417	8859341;8859353	0.392643	1	-0.0100999999999999;0.0101
rha-1	II_-_8878782_8878902_8879397	II	-	8879397	8878782;8878902	0.517842	1	-0.0189666666666666;0.0189666666666666
rha-1	II_-_8879431_8879441_8879479	II	-	8879479	8879431;8879441	0.791491	1	-0.000166666666666759;0.000166666666666666
sftd-3	II_-_8962711_8962717_8963881	II	-	8963881	8962711;8962717	0.405329	1	-0.0315666666666667;0.0315666666666666
sftd-3	II_-_8963981_8963987_8964026	II	-	8964026	8963981;8963987	0.349738	1	-0.00569999999999993;0.0057
szy-20	II_-_8969226_8969235_8969276	II	-	8969276	8969226;8969235	0.536512	1	-0.0392000000000001;0.0392
T24B8.7	II_-_9047822_9047831_9047875	II	-	9047875	9047822;9047831	0.452076	1	-0.0493;0.0493000000000002
T24B8.7	II_-_9048421_9048428_9048467	II	-	9048467	9048421;9048428	0.187099	1	-0.0459999999999999;0.046
T24B8.7	II_-_9048688_9048694_9048735	II	-	9048735	9048688;9048694	0.156717	0.988671	-0.1019;0.1019
T24B8.7	II_-_9048990_9048999_9049042	II	-	9049042	9048990;9048999	0.522069	1	-0.0327333333333333;0.0327333333333334
T24B8.7	II_-_9049665_9049671_9049713	II	-	9049713	9049665;9049671	0.628099	1	0.0316666666666667;-0.0316666666666667
T24B8.7	II_-_9049811_9049817_9049859	II	-	9049859	9049811;9049817	0.238565	1	0.0818333333333334;-0.0818333333333334
T23G7.2	II_-_9169392_9169776_9172579	II	-	9172579	9169392;9169776	0.580755	1	0.00146666666666662;-0.00146666666666669
C01G6.5	II_-_9278205_9278213_9278255	II	-	9278255	9278205;9278213	0.986874	1	0.00356666666666672;-0.00356666666666666
rab-39	II_-_9322374_9322381_9322423	II	-	9322423	9322374;9322381	0.385156	1	0.0221666666666667;-0.0221666666666666
kin-16	II_-_9435898_9435934_9435981	II	-	9435981	9435898;9435934	0.579762	1	0.0205;-0.0205
21ur-11208	II_-_9474404_9479838_9480004	II	-	9480004	9474404;9479838	0.795742	1	0.0312;-0.0312000000000001
fzr-1	II_-_9641204_9641210_9641287	II	-	9641287	9641204;9641210	0.396253	1	-0.0513666666666667;0.0513666666666667
ZK1320.3	II_-_9659831_9659870_9659968	II	-	9659968	9659831;9659870	0.518306	1	0.000233333333333335;-0.000233333333333197
Y53C12A.10	II_-_9704277_9704286_9704328	II	-	9704328	9704277;9704286	0.0217322	0.718522	-0.0104666666666667;0.0104666666666667
pno-1	II_-_9742755_9742767_9742823	II	-	9742823	9742755;9742767	0.947055	1	0.00150000000000017;-0.0015
ZK1321.4	II_-_9771054_9771064_9771181	II	-	9771181	9771054;9771064	0.46637	1	-0.00516666666666667;0.00516666666666676
T16G12.9	III_-_10077646_10077652_10077692	III	-	10077692	10077646;10077652	0.659132	1	-0.000866666666666682;0.000866666666666682
bath-43	III_-_10091353_10091366_10091403	III	-	10091403	10091353;10091366	0.728773	1	0.000699999999999923;-0.000700000000000003
bath-43	III_-_10092823_10092829_10092880	III	-	10092880	10092823;10092829	0.835701	1	-0.00523333333333309;0.00523333333333333
vps-29	III_-_10112956_10112968_10113008	III	-	10113008	10112956;10112968	0.517193	1	-0.0107333333333334;0.0107333333333333
M01E5.3	I_-_13282401_13282407_13282452	I	-	13282452	13282401;13282407	0.522493	1	-0.0321666666666666;0.0321666666666666
M01E5.3	I_-_13282693_13282699_13283772	I	-	13283772	13282693;13282699	0.607778	1	-0.00526666666666668;0.00526666666666664
Y34F4.5	III_-_1030415_1030432_1030469_1030977	III	-	1030977	1030415;1030432;1030469	0.0166025	0.681878	0.1864;-0.1157;-0.0707333333333332
M01E5.4	I_-_13289145_13289244_13289292	I	-	13289292	13289145;13289244	0.567099	1	-0.005;0.005
T07A5.1	III_-_10304814_10305041_10305338	III	-	10305338	10304814;10305041	0.737534	1	0.00496666666666667;-0.00496666666666667
H04D03.6	III_-_10438415_10438421_10438825	III	-	10438825	10438415;10438421	0.455752	1	0.0482666666666666;-0.0482666666666666
pde-1	I_-_13311678_13311684_13311800	I	-	13311800	13311678;13311684	0.297267	1	0.0901666666666667;-0.0901666666666667
epg-6	III_-_10597126_10597132_10598045	III	-	10598045	10597126;10597132	0.865867	1	-0.0104666666666666;0.0104666666666666
tat-3	III_-_10722588_10722594_10722976	III	-	10722976	10722588;10722594	0.987003	1	0.000433333333333286;-0.000433333333333313
tat-3	III_-_10729990_10729993_10730164	III	-	10730164	10729990;10729993	0.474776	1	0.00676666666666667;-0.00676666666666681
K01G5.8	III_-_10740597_10740604_10740606_10740643	III	-	10740643	10740597;10740604;10740606	0.422211	1	-0.0130666666666667;-0.0026;0.0156333333333334
hpl-2	III_-_10752548_10752554_10752958	III	-	10752958	10752548;10752554	0.743393	1	-0.0165999999999999;0.0165999999999999
hpl-2	III_-_10753556_10753815_10754513	III	-	10754513	10753556;10753815	0.972783	1	0.00163333333333335;-0.00163333333333326
pde-12	III_-_10844491_10844498_10844551	III	-	10844551	10844491;10844498	0.251363	1	0.00890000000000001;-0.00889999999999991
col-92	III_-_10982327_10982372_10984694	III	-	10984694	10982327;10982372	0.871238	1	-0.0110666666666667;0.0110666666666666
col-92	III_-_10982735_10982789_10985156	III	-	10985156	10982735;10982789	0.950177	1	0.0750666666666666;-0.0750666666666667
col-92	III_-_10984740_10984758_10984785_10984914_10984950_10985049_10986948	III	-	10986948	10984740;10984758;10984785;10984914;10984950;10985049	0.0916702	0.938045	0.00306666666666667;-0.00426666666666666;0.0013;-0.0267666666666666;0.0276666666666667;-0.000966666666666667
col-92	III_-_10985148_10985202_10987410	III	-	10987410	10985148;10985202	0.384109	1	-0.0666666666666665;0.0666666666666665
NONE	III_-_11106397_11110835_11113594	III	-	11113594	11106397;11110835	0.0215888	0.717165	0.1197;-0.1197
tra-1	III_-_11183934_11188923_11191813	III	-	11191813	11183934;11188923	0.238976	1	-0.00553333333333339;0.00553333333333334
gly-9	III_-_11288461_11288465_11288527	III	-	11288527	11288461;11288465	0.404717	1	0.00946666666666667;-0.00946666666666662
maa-1	III_-_11820865_11820873_11820918	III	-	11820918	11820865;11820873	0.0113807	0.616566	0.0430333333333336;-0.0430333333333333
Y119D3B.14	III_-_1187751_1191578_1191639	III	-	1191639	1187751;1191578	0.0632843	0.890694	-0.038;0.0379999999999999
F45H7.15	III_-_11911447_11911453_11911722	III	-	11911722	11911447;11911453	0.913105	1	-0.0114666666666667;0.0114666666666667
soem-1	I_-_13493098_13493104_13493143	I	-	13493143	13493098;13493104	0.461259	1	-0.0126000000000002;0.0126
Y79H2A.3	III_-_12038980_12039557_12042593	III	-	12042593	12038980;12039557	0.984323	1	-0.00773333333333331;0.00773333333333337
Y79H2A.3	III_-_12049104_12051241_12051806	III	-	12051806	12049104;12051241	0.00410352	0.498438	0.0415666666666667;-0.0415666666666665
tim-1	III_-_12246092_12246101_12246110_12246119_12248100	III	-	12248100	12246092;12246101;12246110;12246119	0.404892	1	-0.00926666666666667;-0.00759999999999994;0.0171;-0.000200000000000002
Y106G6G.2	I_-_10321469_10323354_10324148	I	-	10324148	10321469;10323354	0.490705	1	0.158;-0.158
ani-1	III_-_12449756_12450868_12452275	III	-	12452275	12449756;12450868	0.456953	1	0.00193333333333333;-0.00193333333333334
tpst-1	III_-_12660681_12660718_12662129	III	-	12662129	12660681;12660718	0.238628	1	-0.0106333333333333;0.0106333333333333
Y37D8A.25	III_-_12819194_12819204_12820144	III	-	12820144	12819194;12819204	0.776787	1	-0.00173333333333348;0.00173333333333333
mrg-1	III_-_12873025_12873031_12873950	III	-	12873950	12873025;12873031	0.215213	1	0.0176333333333334;-0.0176333333333333
unc-71	III_-_12889971_12889974_12891533	III	-	12891533	12889971;12889974	0.351426	1	0.0188;-0.0187999999999999
Y39E4B.10	III_-_13147575_13147581_13150185	III	-	13150185	13147575;13147581	0.832476	1	0.0352;-0.0352000000000001
agef-1	I_-_13605956_13605962_13606394	I	-	13606394	13605956;13605962	0.380191	1	-0.0186000000000001;0.0186
cpf-2	III_-_13268653_13268660_13268703	III	-	13268703	13268653;13268660	0.122564	0.960997	-0.00503333333333311;0.00503333333333333
NONE	III_-_13294455_13294464_13294505	III	-	13294505	13294455;13294464	0.554467	1	0.0115;-0.0115000000000001
agef-1	I_-_13623736_13623742_13624795	I	-	13624795	13623736;13623742	0.678493	1	0.0112666666666668;-0.0112666666666666
cdk-5	III_-_13464904_13464913_13464955	III	-	13464955	13464904;13464913	0.870406	1	0.00343333333333329;-0.00343333333333334
acs-5	III_-_13542845_13543341_13543390	III	-	13543390	13542845;13543341	0.274469	1	-0.00686666666666669;0.00686666666666667
act-5	III_-_13604604_13604713_13604762	III	-	13604762	13604604;13604713	0.0195643	0.707798	0.0019;-0.0018999999999999
hip-1	III_-_13615000_13615006_13615015_13615469	III	-	13615469	13615000;13615006;13615015	0.766199	1	0.00113333333333333;-0.00183333333333335;0.000700000000000006
cox-4	I_-_13658747_13658754_13658797	I	-	13658797	13658747;13658754	0.859074	1	0.000233333333333641;-0.000233333333333333
W06F12.2	III_-_13728935_13728947_13729022	III	-	13729022	13728935;13728947	0.0788857	0.921393	-0.0777666666666666;0.0777666666666667
dbn-1	III_-_13761090_13761096_13761099_13761148	III	-	13761148	13761090;13761096;13761099	0.355624	1	0.00223333333333353;-0.00826666666666667;0.00599999999999999
nhr-80	III_-_14676_14686_14739	III	-	14739	14676;14686	0.506212	1	0.0422;-0.0421999999999998
Y39A3CR.10	I_-_13685687_13687256_13687329	I	-	13687329	13685687;13687256	0.261531	1	-0.0352333333333332;0.0352333333333333
Y39A3CL.4	III_-_1777213_1777225_1777269	III	-	1777269	1777213;1777225	0.571555	1	0.00196666666666667;-0.00196666666666689
clp-4	III_-_1812991_1813000_1813041	III	-	1813041	1812991;1813000	0.96884	1	-0.1135;0.1135
clp-4	III_-_1813102_1813111_1814395	III	-	1814395	1813102;1813111	0.706289	1	0.00230000000000019;-0.0023
moa-1	III_-_1967032_1967038_1967099	III	-	1967099	1967032;1967038	0.00490758	0.533545	-0.1468;0.1468
R155.5	III_-_1969675_1970191_1970242	III	-	1970242	1969675;1970191	0.355668	1	0.123633333333333;-0.123633333333333
Y92H12BL.4	I_-_1377359_1377367_1379230	I	-	1379230	1377359;1377367	0.949848	1	0.0215000000000001;-0.0215
Y54F10BM.12	III_-_2328130_2328164_2328274	III	-	2328274	2328130;2328164	0.758553	1	-0.0285666666666667;0.0285666666666667
nhr-121	III_-_2449859_2449865_2449911	III	-	2449911	2449859;2449865	0.46394	1	0.0630666666666667;-0.0630666666666667
W09G3.7	I_-_13801162_13801169_13801822	I	-	13801822	13801162;13801169	0.65263	1	-0.0086666666666667;0.0086666666666666
swsn-3	III_-_2768564_2768571_2768622	III	-	2768622	2768564;2768571	0.894084	1	0.0016;-0.00159999999999982
R10F2.6	III_-_2940217_2940220_2940283	III	-	2940283	2940217;2940220	0.381246	1	0.0430666666666667;-0.0430666666666667
mlc-4	III_-_3393561_3393564_3393681	III	-	3393681	3393561;3393564	0.457296	1	0.0016;-0.00159999999999993
Y50D7A.8	III_-_340630_340642_341432	III	-	341432	340630;340642	0.871752	1	0.00993333333333346;-0.00993333333333333
gei-4	III_-_345070_345073_345082_345464	III	-	345464	345070;345073;345082	0.194128	1	0.00823333333333333;0.0340333333333333;-0.0423333333333332
gei-4	III_-_346868_346874_346883_347037	III	-	347037	346868;346874;346883	0.217464	1	-0.0183000000000001;-3.3333333333334e-05;0.0183
M01F1.8	III_-_3502060_3502067_3502133	III	-	3502133	3502060;3502067	0.458458	1	-0.0141;0.0141000000000001
M01F1.3	III_-_3505037_3505101_3505163	III	-	3505163	3505037;3505101	0.872869	1	0.00490000000000013;-0.00489999999999999
M01F1.4	III_-_3506852_3506862_3506904	III	-	3506904	3506852;3506862	0.333398	1	0.0185;-0.0185
mir-4927	III_-_3507201_3507204_3507210_3507259	III	-	3507259	3507201;3507204;3507210	0.689611	1	0.0017;-0.00406666666666666;0.00233333333333335
C46F11.5	III_-_3655973_3655976_3656267	III	-	3656267	3655973;3655976	0.812857	1	0.000666666666666666;-0.000666666666666926
C46F11.4	III_-_3661931_3661941_3661978	III	-	3661978	3661931;3661941	0.477179	1	0.00986666666666658;-0.00986666666666667
C14B1.8	III_-_3719039_3719043_3719088	III	-	3719088	3719039;3719043	0.739526	1	0.00293333333333333;-0.00293333333333334
C14B1.9	III_-_3725328_3725347_3725383	III	-	3725383	3725328;3725347	0.695376	1	-0.00303333333333311;0.00303333333333333
C14B1.9	III_-_3726334_3726345_3726385	III	-	3726385	3726334;3726345	0.951035	1	-0.000333333333333297;0.000333333333333186
F34D10.9	III_-_3728257_3728264_3728305	III	-	3728305	3728257;3728264	0.907387	1	-0.0163;0.0163
gsto-3	III_-_376606_378113_378195	III	-	378195	376606;378113	0.528405	1	-0.0277;0.0277000000000002
mtm-3	III_-_3792816_3792822_3793473	III	-	3793473	3792816;3792822	0.620015	1	-0.0179333333333331;0.0179333333333334
mtm-3	III_-_3799863_3799875_3799916	III	-	3799916	3799863;3799875	0.328639	1	-0.0511666666666667;0.0511666666666667
mtm-3	III_-_3800045_3800054_3800373	III	-	3800373	3800045;3800054	0.0917673	0.938045	0.00496666666666667;-0.00496666666666667
tir-1	III_-_3870268_3870277_3870324	III	-	3870324	3870268;3870277	0.694998	1	-0.0148;0.0148
msi-1	III_-_3965877_3965886_3966365	III	-	3966365	3965877;3965886	0.0509063	0.857688	-0.0404000000000001;0.0404
glb-11	III_-_3990826_3990835_3992084	III	-	3992084	3990826;3990835	0.915359	1	-0.0251333333333333;0.0251333333333333
C36E8.1	III_-_4000810_4000816_4000928	III	-	4000928	4000810;4000816	0.75129	1	-0.00303333333333322;0.00303333333333333
rnr-2	III_-_4094222_4094307_4094360	III	-	4094360	4094222;4094307	0.411647	1	0.00136666666666667;-0.00136666666666685
stim-1	III_-_418213_418228_418609	III	-	418609	418213;418228	0.528146	1	-0.0094000000000003;0.0094
T08A11.1	III_-_4251004_4251010_4251369	III	-	4251369	4251004;4251010	0.612217	1	0.00240000000000004;-0.00239999999999996
T08A11.1	III_-_4253924_4253930_4257709	III	-	4257709	4253924;4253930	0.833682	1	0.0485;-0.0484999999999999
T08A11.1	III_-_4258007_4258013_4258055	III	-	4258055	4258007;4258013	0.484833	1	0.0439333333333333;-0.0439333333333333
sup-26	III_-_4277371_4277380_4277803	III	-	4277803	4277371;4277380	0.958976	1	0.0224000000000001;-0.0224
sup-26	III_-_4279259_4279473_4280116	III	-	4280116	4279259;4279473	0.707002	1	6.66666666667703e-05;-6.66666666666732e-05
R07E5.7	III_-_4419014_4419019_4419059	III	-	4419059	4419014;4419019	0.329282	1	0.00320000000000009;-0.0032
ifet-1	III_-_4474527_4474530_4474579	III	-	4474579	4474527;4474530	0.135549	0.967509	-0.0027;0.00269999999999981
atf-7	III_-_4492759_4492768_4492808	III	-	4492808	4492759;4492768	0.306263	1	-0.0247333333333333;0.0247333333333335
mlcd-1	III_-_4567783_4567788_4567830	III	-	4567830	4567783;4567788	0.970785	1	-0.00866666666666671;0.00866666666666667
sel-2	III_-_4597645_4597651_4597692	III	-	4597692	4597645;4597651	0.419093	1	-0.0366;0.0366
magu-1	III_-_469693_469700_469803	III	-	469803	469693;469700	0.699765	1	-0.0285333333333332;0.0285333333333334
him-18	III_-_4713098_4713104_4713189	III	-	4713189	4713098;4713104	0.842363	1	0.00353333333333339;-0.00353333333333339
B0393.6	III_-_4781413_4781478_4781526	III	-	4781526	4781413;4781478	0.575481	1	-0.000166666666666662;0.000166666666666537
B0393.6	III_-_4781673_4781676_4781721	III	-	4781721	4781673;4781676	0.566318	1	-0.0089;0.00889999999999991
pal-1	III_-_4807142_4807148_4807682	III	-	4807682	4807142;4807148	0.654899	1	-0.0111999999999999;0.0112
nhl-2	III_-_4898530_4898536_4898834	III	-	4898834	4898530;4898536	0.966532	1	-0.0109666666666667;0.0109666666666667
dnj-29	I_-_14104919_14104997_14105058	I	-	14105058	14104919;14104997	0.282799	1	0.0024333333333334;-0.00243333333333333
F26F4.9	III_-_4910038_4911094_4912005	III	-	4912005	4910038;4911094	0.036353	0.81605	0.0227666666666667;-0.0227666666666667
rars-1	III_-_4916575_4916584_4916743	III	-	4916743	4916575;4916584	0.88652	1	0.00179999999999991;-0.0018
ula-1	III_-_4919233_4919239_4919284	III	-	4919284	4919233;4919239	0.954453	1	0.00426666666666653;-0.00426666666666659
C26E6.12	III_-_4931324_4931330_4931374	III	-	4931374	4931324;4931330	0.493692	1	0.00426666666666675;-0.00426666666666667
C27F2.7	III_-_4982254_4982301_4982315_4982351	III	-	4982351	4982254;4982301;4982315	0.533052	1	-0.00256666666666667;0.00226666666666664;0.000299999999999998
larp-1	III_-_5017041_5017155_5017158_5017164_5017261	III	-	5017261	5017041;5017155;5017158;5017164	0.250683	1	-0.00296666666666667;0.0013;0.00780000000000025;-0.00613333333333333
C45G9.12	III_-_5070525_5070531_5070939	III	-	5070939	5070525;5070531	0.252379	1	0.0260666666666665;-0.0260666666666667
ulp-1	III_-_5168824_5168833_5169345	III	-	5169345	5168824;5168833	0.974312	1	-0.00189999999999979;0.0019
best-8	I_-_14160364_14160375_14160425	I	-	14160425	14160364;14160375	0.874965	1	0.0206999999999999;-0.0206999999999999
sumv-1	III_-_5251887_5251896_5251940	III	-	5251940	5251887;5251896	0.0380381	0.822385	0.0901;-0.0901
sumv-1	III_-_5252186_5252192_5252712	III	-	5252712	5252186;5252192	0.319913	1	0.0379333333333334;-0.0379333333333333
sumv-1	III_-_5253077_5253082_5253123	III	-	5253123	5253077;5253082	0.631121	1	-0.00960000000000005;0.0096
daf-41	III_-_5274038_5274047_5274152	III	-	5274152	5274038;5274047	0.133373	0.964971	-0.000733333333333333;0.000733333333333253
thoc-5	III_-_5347120_5347126_5347498	III	-	5347498	5347120;5347126	0.956556	1	-0.000433333333333341;0.000433333333333175
Y32H12A.7	III_-_5383595_5383601_5383949	III	-	5383949	5383595;5383601	0.14574	0.976113	-0.0563333333333333;0.0563333333333333
Y32H12A.8	III_-_5404836_5404848_5404891	III	-	5404891	5404836;5404848	0.876947	1	0.0155;-0.0154999999999999
W03A5.6	III_-_5440209_5440215_5440255	III	-	5440255	5440209;5440215	0.696521	1	-0.0176666666666667;0.0176666666666666
D1044.6	III_-_5539583_5539592_5539807	III	-	5539807	5539583;5539592	0.348488	1	-0.0389999999999999;0.0389999999999999
nmad-1	III_-_5554393_5554398_5554437	III	-	5554437	5554393;5554398	0.371043	1	0.0158000000000001;-0.0158
ddx-15	III_-_5589396_5589409_5589449	III	-	5589449	5589396;5589409	0.625017	1	0.00383333333333347;-0.00383333333333333
C05D2.10	III_-_5599793_5599799_5599842	III	-	5599842	5599793;5599799	0.943098	1	-0.00659999999999994;0.00659999999999994
madf-11	III_-_5602869_5602872_5602919	III	-	5602919	5602869;5602872	0.946883	1	0.0017;-0.00169999999999992
swp-1	III_-_5703109_5703115_5703155	III	-	5703155	5703109;5703115	0.753992	1	-0.00330000000000008;0.00330000000000008
rev-3	III_-_5782203_5785322_5790323	III	-	5790323	5782203;5785322	0.691418	1	0.0415000000000001;-0.0415
polq-1	III_-_5802460_5802467_5802509	III	-	5802509	5802460;5802467	0.382101	1	0.0342999999999998;-0.0343
mdt-15	III_-_5832775_5832784_5832833	III	-	5832833	5832775;5832784	0.405337	1	-0.0313333333333334;0.0313333333333334
pxl-1	III_-_5894130_5895474_5895548	III	-	5895548	5894130;5895474	0.871046	1	0.0077666666666667;-0.00776666666666664
dpff-1	III_-_5905602_5905614_5905651	III	-	5905651	5905602;5905614	0.0388414	0.830683	0.0546333333333333;-0.0546333333333333
dpff-1	III_-_5905906_5905912_5906031	III	-	5906031	5905906;5905912	0.573065	1	-0.000799999999999967;0.000799999999999912
NONE	III_-_5941188_5942935_5943304	III	-	5943304	5941188;5942935	0.839224	1	-0.00753333333333334;0.00753333333333328
F25B5.6	III_-_5946693_5946699_5946742	III	-	5946742	5946693;5946699	0.965955	1	-0.00393333333333346;0.00393333333333334
nono-1	III_-_5954395_5956834_5957690	III	-	5957690	5954395;5956834	0.937486	1	-0.000966666666666643;0.000966666666666782
mlp-1	III_-_5972730_5973401_5973546	III	-	5973546	5972730;5973401	0.715106	1	0.00170000000000003;-0.0017
npp-10	III_-_6014435_6014438_6014484	III	-	6014484	6014435;6014438	0.187085	1	0.00236666666666667;-0.00236666666666663
npp-10	III_-_6018526_6018535_6018580	III	-	6018580	6018526;6018535	0.839278	1	0.00696666666666668;-0.00696666666666657
npp-10	III_-_6019037_6019043_6019084	III	-	6019084	6019037;6019043	0.973612	1	-0.00366666666666665;0.00366666666666671
nmt-1	III_-_6116168_6116174_6116215	III	-	6116215	6116168;6116174	0.4522	1	-0.00686666666666669;0.00686666666666674
wht-7	III_-_6142295_6142301_6142338	III	-	6142338	6142295;6142301	0.377342	1	0.00879999999999992;-0.00879999999999997
unc-95	I_-_14381855_14381858_14381907	I	-	14381907	14381855;14381858	0.339452	1	0.00403333333333333;-0.00403333333333367
esyt-2	III_-_6225844_6225850_6226178	III	-	6226178	6225844;6225850	0.628097	1	-0.0193666666666664;0.0193666666666667
gen-1	III_-_6247302_6247311_6247355	III	-	6247355	6247302;6247311	0.181551	1	-0.0401666666666666;0.0401666666666667
let-767	III_-_6339096_6339108_6339151	III	-	6339151	6339096;6339108	0.92203	1	-0.000666666666666593;0.000666666666666664
nas-4	III_-_6411932_6412474_6412767	III	-	6412767	6411932;6412474	0.695528	1	0.0509333333333334;-0.0509333333333333
C05D11.8	III_-_6425832_6425840_6425883	III	-	6425883	6425832;6425840	0.65282	1	-0.0177;0.0176999999999999
T26A5.6	III_-_6449728_6449734_6449810	III	-	6449810	6449728;6449734	0.228867	1	-0.0311;0.0311
set-1	III_-_6451766_6451774_6451819	III	-	6451819	6451766;6451774	0.693944	1	-0.00980000000000014;0.0098
C09E7.7	III_-_6550142_6550145_6550367	III	-	6550367	6550142;6550145	0.58807	1	-0.0103666666666667;0.0103666666666667
F20H11.1	III_-_6590059_6590066_6590580	III	-	6590580	6590059;6590066	0.232913	1	0.00443333333333329;-0.00443333333333333
F20H11.1	III_-_6591833_6591854_6591897	III	-	6591897	6591833;6591854	0.602282	1	-0.004;0.00399999999999989
let-765	III_-_6597992_6598004_6598139	III	-	6598139	6597992;6598004	0.468344	1	-0.0720333333333333;0.0720333333333333
let-765	III_-_6598600_6598609_6598724	III	-	6598724	6598600;6598609	0.633149	1	0.0487;-0.0487
mdh-2	III_-_6607701_6607771_6607817	III	-	6607817	6607701;6607771	0.420086	1	0.0005;-0.000499999999999834
rps-20	I_-_14468924_14468939_14469013	I	-	14469013	14468924;14468939	0.994484	1	1.0842021724855e-19;2.22044604925031e-16
brd-1	III_-_6888576_6888585_6888892	III	-	6888892	6888576;6888585	0.131851	0.964971	0.0408999999999999;-0.0409
pdf-1	III_-_6911042_6911060_6911066_6912108	III	-	6912108	6911042;6911060;6911066	0.332458	1	-0.00496666666666666;-0.0283333333333334;0.0332666666666669
flap-1	III_-_6925579_6925582_6927157	III	-	6927157	6925579;6925582	0.293668	1	-0.0103;0.0103000000000001
rpn-6.1	III_-_6960785_6960797_6960846	III	-	6960846	6960785;6960797	0.788104	1	3.33333333333435e-05;-3.33333333332186e-05
Y105E8A.28	I_-_14495252_14496964_14497534	I	-	14497534	14495252;14496964	0.630384	1	-0.00186666666666666;0.00186666666666668
glr-2	III_-_6971712_7072552_7140530	III	-	7140530	6971712;7072552	0.0726702	0.910702	0.281366666666667;-0.281366666666667
Y105E8A.28	I_-_14498026_14498044_14498052_14498093	I	-	14498093	14498026;14498044;14498052	0.0817838	0.924117	0.0513666666666666;0.205;-0.256333333333333
cyk-1	III_-_7028102_7028108_7028485	III	-	7028485	7028102;7028108	0.319868	1	-0.0613666666666666;0.0613666666666667
pot-1	III_-_7133439_7133502_7133547	III	-	7133547	7133439;7133502	0.919853	1	-0.00216666666666666;0.00216666666666654
ogt-1	III_-_7153541_7153547_7153733	III	-	7153733	7153541;7153547	0.709159	1	-0.0296000000000001;0.0296
rps-21	III_-_7189332_7189339_7189387	III	-	7189387	7189332;7189339	0.270974	1	3.33333333333333e-05;-3.33333333333297e-05
hsp-75	III_-_7224479_7224482_7224591	III	-	7224591	7224479;7224482	0.810404	1	0.000399999999999998;-0.000399999999999956
R151.8	III_-_7229068_7229075_7229117	III	-	7229117	7229068;7229075	0.329789	1	0.0254666666666665;-0.0254666666666667
T20H4.5	III_-_7233547_7233555_7233766	III	-	7233766	7233547;7233555	0.769871	1	-0.000166666666666648;0.000166666666666667
Y105E8A.25	I_-_14571778_14571787_14572717	I	-	14572717	14571778;14571787	0.918632	1	-0.00826666666666653;0.00826666666666664
psd-1	III_-_7275159_7275162_7275319	III	-	7275319	7275159;7275162	0.479754	1	0.0102000000000001;-0.0102
B0361.9	III_-_7298797_7298806_7298910	III	-	7298910	7298797;7298806	0.148286	0.979559	0.00943333333333334;-0.00943333333333318
F56C9.6	III_-_7310238_7310277_7310356	III	-	7310356	7310238;7310277	0.181074	1	-0.0394333333333332;0.0394333333333333
F56C9.11	III_-_7329412_7329421_7329475	III	-	7329475	7329412;7329421	0.745943	1	-0.00156666666666683;0.00156666666666667
F56C9.10	III_-_7332823_7332835_7332938	III	-	7332938	7332823;7332835	0.951304	1	-0.00636666666666663;0.00636666666666669
F56C9.10	III_-_7333422_7333431_7333606	III	-	7333606	7333422;7333431	0.0394486	0.831599	-0.0501666666666666;0.0501666666666666
gos-28	III_-_7347142_7347149_7347725_7348073	III	-	7348073	7347142;7347149;7347725	0.463037	1	-0.00566666666666667;0.0022;0.00346666666666684
mup-4	III_-_7481319_7481334_7481486	III	-	7481486	7481319;7481334	0.240337	1	0.017;-0.017
mup-4	III_-_7483057_7483063_7483372	III	-	7483372	7483057;7483063	0.0656165	0.898827	0.0178333333333333;-0.0178333333333333
clk-2	III_-_7517493_7517503_7517543	III	-	7517543	7517493;7517503	0.315902	1	0.0160333333333333;-0.0160333333333333
alh-11	III_-_758078_775651_775960	III	-	775960	758078;775651	0.645554	1	0.00676666666666666;-0.0067666666666667
upp-1	III_-_7642070_7642080_7642952	III	-	7642952	7642070;7642080	0.667038	1	0.000900000000000012;-0.0009
ptl-1	III_+_770510_770593_770983_770994	III	+	770510	770593;770983;770994	0.075526	0.916749	0.0268333333333333;-0.0773333333333334;0.0505
C03B8.3	III_+_7716971_7717048_7717143	III	+	7716971	7717048;7717143	0.00239666	0.402772	-0.0422333333333333;0.0422333333333335
ncl-1	III_+_7731991_7732031_7732040	III	+	7731991	7732031;7732040	0.697039	1	-0.0476333333333334;0.0476333333333333
npp-15	III_+_7929134_7929177_7929192	III	+	7929134	7929177;7929192	0.408834	1	-0.00126666666666664;0.00126666666666667
npp-15	III_+_7931351_7931394_7931400	III	+	7931351	7931394;7931400	0.455024	1	0.00453333333333339;-0.00453333333333333
ran-2	III_+_7937131_7937179_7937188	III	+	7937131	7937179;7937188	0.844379	1	-0.0071333333333333;0.00713333333333332
cit-1.2	III_+_8013021_8013118_8013124	III	+	8013021	8013118;8013124	0.496653	1	0.0296666666666666;-0.0296666666666665
apc-2	III_+_8082085_8082125_8082134	III	+	8082085	8082125;8082134	0.541564	1	0.0119333333333335;-0.0119333333333333
cids-1	III_+_8244985_8245025_8245031	III	+	8244985	8245025;8245031	0.339149	1	0.0051;-0.00509999999999988
mrps-9	III_+_8267011_8267158_8267170	III	+	8267011	8267158;8267170	0.0609919	0.887571	0.0066;-0.00659999999999983
ZC262.2	III_+_8332276_8332318_8332321	III	+	8332276	8332318;8332321	0.644635	1	0.0118666666666667;-0.0118666666666667
zip-2	III_+_834174_834303_835326	III	+	834174	834303;835326	0.0185699	0.700246	0.0257666666666666;-0.0257666666666667
rfp-1	III_+_8359884_8359968_8359974	III	+	8359884	8359968;8359974	0.648526	1	0.00416666666666687;-0.00416666666666668
rfp-1	III_+_8360596_8360723_8360732	III	+	8360596	8360723;8360732	0.0399653	0.831599	0.0455333333333332;-0.0455333333333333
R05D3.2	III_+_8372949_8372988_8372994	III	+	8372949	8372988;8372994	0.200753	1	-0.0259;0.0258999999999999
R05D3.12	III_+_8385596_8385640_8385648	III	+	8385596	8385640;8385648	0.635708	1	0.0128666666666667;-0.0128666666666665
cyy-1	III_+_8406106_8406364_8406370	III	+	8406106	8406364;8406370	0.430611	1	-0.0034333333333334;0.00343333333333334
cyy-1	III_+_8406926_8406970_8406979	III	+	8406926	8406970;8406979	0.471899	1	0.0252333333333333;-0.0252333333333333
F42H10.3	III_+_8485223_8486335_8486641	III	+	8485223	8486335;8486641	0.74293	1	0.00146666666666662;-0.00146666666666673
F42H10.3	III_+_8487520_8487698_8487746	III	+	8487520	8487698;8487746	0.0643365	0.893801	0.0665;-0.0665
pac-1	III_+_8496245_8497046_8497055	III	+	8496245	8497046;8497055	0.58603	1	0.0473666666666667;-0.0473666666666667
pac-1	III_+_8517727_8518204_8518212	III	+	8517727	8518204;8518212	0.131469	0.964971	0.0457000000000001;-0.0457000000000001
hipr-1	III_+_8721560_8721628_8721640	III	+	8721560	8721628;8721640	0.901927	1	0.00103333333333333;-0.00103333333333333
zfp-1	III_+_8794143_8794222_8798396	III	+	8794143	8794222;8798396	0.135852	0.969139	0.0238666666666667;-0.0238666666666666
ucr-2.3	III_+_880047_880088_880772	III	+	880047	880088;880772	0.131162	0.964971	0.00970000000000015;-0.0097
zfp-1	III_+_8803421_8803556_8803565	III	+	8803421	8803556;8803565	0.129624	0.964971	0.00433333333333333;-0.0043333333333333
ZK637.2	III_+_8888198_8889846_8890229	III	+	8888198	8889846;8890229	0.777054	1	-0.000166666666666537;0.000166666666666667
unc-32	III_+_8909111_8909231_8910079	III	+	8909111	8909231;8910079	0.44298	1	-0.00456666666666666;0.00456666666666639
K05C4.5	I_+_14747162_14747558_14747575	I	+	14747162	14747558;14747575	0.073103	0.910702	-0.00446666666666662;0.00446666666666667
trxr-2	III_+_8915243_8915285_8915292	III	+	8915243	8915285;8915292	0.697267	1	-0.0165333333333333;0.0165333333333332
F23H11.2	III_+_897171_897365_897405	III	+	897171	897365;897405	0.822517	1	-0.00273333333333348;0.00273333333333334
cls-2	III_+_9058221_9058262_9058271	III	+	9058221	9058262;9058271	0.694033	1	0.0254999999999999;-0.0254999999999999
far-2	III_+_9082337_9082408_9082416	III	+	9082337	9082408;9082416	0.0273458	0.760398	9.9999999999989e-05;-0.0001
bra-2	III_+_911793_911844_911882	III	+	911793	911844;911882	0.928694	1	-0.00143333333333329;0.00143333333333333
Y34D9A.3	I_+_1039172_1039213_1039222	I	+	1039172	1039213;1039222	0.955907	1	0.000599999999999934;-0.000599999999999989
cpb-1	III_+_9323136_9323175_9323182	III	+	9323136	9323175;9323182	0.527819	1	-0.0199666666666667;0.0199666666666667
cpb-1	III_+_9323432_9323488_9323501	III	+	9323432	9323488;9323501	0.318773	1	0.00443333333333329;-0.00443333333333333
rgr-1	III_+_9400335_9403073_9403079	III	+	9400335	9403073;9403079	0.370693	1	0.0335333333333334;-0.0335333333333334
spk-1	III_+_9462194_9462244_9462256	III	+	9462194	9462244;9462256	0.836054	1	0.000800000000000023;-0.000799999999999999
tag-342	III_+_9468235_9468393_9468396	III	+	9468235	9468393;9468396	0.388684	1	0.00686666666666658;-0.00686666666666666
ctr-9	III_+_9491729_9491889_9492550	III	+	9491729	9491889;9492550	0.943129	1	-0.00976666666666659;0.00976666666666659
ZK1098.2	III_+_9529327_9529368_9529373	III	+	9529327	9529368;9529373	0.13783	0.971479	0.0183666666666667;-0.0183666666666668
unc-16	III_+_9551552_9551626_9552572_9552580	III	+	9551552	9551626;9552572;9552580	0.683459	1	-0.00973333333333326;-6.66666666666663e-05;0.00970000000000004
F58A4.6	III_+_9614706_9614748_9614754	III	+	9614706	9614748;9614754	0.364461	1	-0.0344;0.0344000000000001
hlh-11	III_+_9623776_9623823_9623828_9623834	III	+	9623776	9623823;9623828;9623834	0.0622455	0.890361	-0.0215333333333333;0.0438666666666666;-0.0223666666666667
smp-1	I_+_14812359_14812409_14812416	I	+	14812359	14812409;14812416	0.21758	1	-0.0360000000000001;0.036
smp-1	I_+_14814760_14814807_14814813	I	+	14814760	14814807;14814813	0.997588	1	0.000200000000000033;-0.000200000000000089
tlk-1	III_+_9707198_9707247_9707256	III	+	9707198	9707247;9707256	0.150453	0.982951	-0.0262;0.0262
let-49	I_+_14820514_14820635_14820641	I	+	14820514	14820635;14820641	0.285364	1	0.0410333333333334;-0.0410333333333334
cbp-1	III_+_9768368_9768410_9768419	III	+	9768368	9768410;9768419	0.305026	1	-0.00339999999999997;0.00339999999999985
cbp-1	III_+_9768547_9768678_9768711	III	+	9768547	9768678;9768711	0.445179	1	0.0621333333333334;-0.0621333333333333
cbp-1	III_+_9773158_9773329_9773416	III	+	9773158	9773329;9773416	0.341436	1	0.0443666666666667;-0.0443666666666667
usp-46	III_+_9776730_9776777_9776813	III	+	9776730	9776777;9776813	0.627507	1	0.00583333333333347;-0.00583333333333333
R10E11.6	III_+_9784888_9784933_9784941	III	+	9784888	9784933;9784941	0.25419	1	0.0661;-0.0661
panl-3	III_+_9819946_9820158_9820164	III	+	9819946	9820158;9820164	0.544974	1	0.0206333333333333;-0.0206333333333333
panl-3	III_+_9821854_9821897_9821906	III	+	9821854	9821897;9821906	0.331134	1	0.0185;-0.0184999999999998
panl-3	III_+_9822132_9822375_9823240	III	+	9822132	9822375;9823240	0.871749	1	0.00223333333333342;-0.00223333333333334
ZK632.11	III_+_9829171_9829203_9829215	III	+	9829171	9829203;9829215	0.236093	1	0.00213333333333333;-0.00213333333333332
K11H3.4	III_+_9833040_9833081_9833088	III	+	9833040	9833081;9833088	0.846171	1	0.00653333333333339;-0.00653333333333334
tbc-10	III_+_987521_988201_991874	III	+	987521	988201;991874	0.608324	1	0.00529999999999986;-0.00530000000000001
cbp-3	III_+_9914726_9914768_9914777	III	+	9914726	9914768;9914777	0.558441	1	0.00266666666666666;-0.00266666666666648
magu-4	IV_+_10011292_10011334_10011340	IV	+	10011292	10011334;10011340	0.334184	1	-0.0617333333333334;0.0617333333333334
copg-1	IV_+_10153073_10153116_10153122	IV	+	10153073	10153116;10153122	0.247691	1	0.0248666666666666;-0.0248666666666667
pps-1	IV_+_10162340_10162383_10162390	IV	+	10162340	10162383;10162390	0.508227	1	-0.00253333333333333;0.00253333333333328
pps-1	IV_+_10162671_10162712_10162718	IV	+	10162671	10162712;10162718	0.349717	1	0.0425666666666666;-0.0425666666666666
pps-1	IV_+_10163797_10163848_10163854	IV	+	10163797	10163848;10163854	0.792827	1	0.00236666666666674;-0.00236666666666666
col-124	IV_+_10175799_10217241_10217278	IV	+	10175799	10217241;10217278	0.168281	0.997703	-0.0127666666666667;0.0127666666666667
mspn-1	IV_+_10178104_10178146_10178155	IV	+	10178104	10178146;10178155	0.342475	1	0.00873333333333337;-0.00873333333333336
C24F3.2	IV_+_10223270_10223313_10223323	IV	+	10223270	10223313;10223323	0.763644	1	0.000433333333333327;-0.000433333333333286
mask-1	IV_+_10378612_10378655_10378667	IV	+	10378612	10378655;10378667	0.701803	1	0.00260000000000005;-0.00259999999999999
mask-1	IV_+_10381578_10381651_10381657	IV	+	10381578	10381651;10381657	0.499688	1	6.66666666667703e-05;-6.66666666667148e-05
lpd-8	IV_+_10387574_10387611_10387619	IV	+	10387574	10387611;10387619	0.045348	0.843044	0.00566666666666667;-0.00566666666666682
F13B12.3	IV_+_10439896_10439947_10439952	IV	+	10439896	10439947;10439952	0.40624	1	-0.0769000000000001;0.0769000000000001
ced-5	IV_+_10487587_10487682_10487782	IV	+	10487587	10487682;10487782	0.382509	1	-0.000166666666666759;0.000166666666666676
zim-1	IV_+_10548466_10554433_10558719	IV	+	10548466	10554433;10558719	0.620094	1	-0.00223333333333331;0.00223333333333333
zim-2	IV_+_10558074_10558114_10558123	IV	+	10558074	10558114;10558123	0.483571	1	-0.0768333333333333;0.0768333333333332
zim-3	IV_+_10560926_10560965_10560974_10561903	IV	+	10560926	10560965;10560974;10561903	0.109802	0.951566	-0.0370333333333335;0.0498666666666668;-0.0128
rbr-2	IV_+_10920250_10920292_10920299	IV	+	10920250	10920292;10920299	0.684832	1	-0.00700000000000003;0.0069999999999999
fic-1	IV_+_10937550_10937593_10937596	IV	+	10937550	10937593;10937596	0.270928	1	0.00676666666666681;-0.00676666666666667
fic-1	IV_+_10937732_10937788_10937795	IV	+	10937732	10937788;10937795	0.898222	1	0.00476666666666661;-0.0047666666666667
fic-1	IV_+_10938235_10938832_10938891	IV	+	10938235	10938832;10938891	0.0352495	0.807428	0.00906666666666689;-0.00906666666666666
Y43E12A.3	IV_+_10988294_10988337_10988345	IV	+	10988294	10988337;10988345	0.803909	1	-0.0142333333333332;0.0142333333333333
kdin-1	IV_+_11040622_11040663_11040668	IV	+	11040622	11040663;11040668	0.326584	1	0.0117666666666666;-0.0117666666666666
kdin-1	IV_+_11043772_11043815_11043824	IV	+	11043772	11043815;11043824	0.623356	1	0.0165333333333333;-0.0165333333333332
kdin-1	IV_+_11046588_11046918_11046932	IV	+	11046588	11046918;11046932	0.647622	1	0.00166666666666667;-0.00166666666666671
lin-3	IV_+_11057868_11059397_11059403	IV	+	11057868	11059397;11059403	0.668938	1	-0.0203666666666666;0.0203666666666668
lin-3	IV_+_11062200_11063086_11063092	IV	+	11062200	11063086;11063092	0.186234	1	-0.0158;0.0157999999999998
ost-1	IV_+_1107633_1108811_1108814	IV	+	1107633	1108811;1108814	0.992099	1	-0.000533333333333386;0.000533333333333334
klc-1	IV_+_11084245_11084287_11084293	IV	+	11084245	11084287;11084293	0.320039	1	0.00146666666666662;-0.00146666666666666
klc-1	IV_+_11084903_11119383_11119406	IV	+	11084903	11119383;11119406	0.933136	1	-0.0904;0.0904
cyp-31A2	IV_+_11404511_11404553_11404558	IV	+	11404511	11404553;11404558	0.661506	1	-0.00323333333333342;0.00323333333333333
kin-4	IV_+_11437905_11439145_11439154	IV	+	11437905	11439145;11439154	0.680976	1	-0.00480000000000008;0.00480000000000014
twk-25	IV_+_11505181_11505521_11505529	IV	+	11505181	11505521;11505529	0.709894	1	0.0722;-0.0722
rps-11	IV_+_11603047_11603092_11603094	IV	+	11603047	11603092;11603094	0.778696	1	-3.33333333332186e-05;3.33333333333331e-05
Y24F12A.1	IV_+_11605618_11605658_11605664	IV	+	11605618	11605658;11605664	0.846838	1	0.0100333333333333;-0.0100333333333333
ZK809.5	IV_+_11656990_11657038_11657044	IV	+	11656990	11657038;11657044	0.720002	1	0.00743333333333335;-0.0074333333333334
alg-3	IV_+_11704419_11704692_11704701	IV	+	11704419	11704692;11704701	0.0487293	0.850111	-0.0758;0.0758
Y104H12D.2	IV_+_1178187_1178289_1178297	IV	+	1178187	1178289;1178297	0.134463	0.967018	-0.0264666666666667;0.0264666666666667
F31C3.2	I_+_15038007_15038051_15038060	I	+	15038007	15038051;15038060	0.994156	1	0.00116666666666676;-0.00116666666666668
mdt-20	IV_+_1188012_1189234_1189243	IV	+	1188012	1189234;1189243	0.250061	1	0.00546666666666667;-0.00546666666666662
nhr-43	IV_+_11900994_11901061_11901064	IV	+	11900994	11901061;11901064	0.521299	1	-0.074;0.074
lex-1	IV_+_12080045_12080086_12080092	IV	+	12080045	12080086;12080092	0.161733	0.990308	0.0282000000000002;-0.0282
mon-2	IV_+_12104779_12104915_12104921	IV	+	12104779	12104915;12104921	0.987949	1	0.00190000000000012;-0.0019
NONE	IV_+_12109121_12109171_12109189_12109261_12109465	IV	+	12109121	12109171;12109189;12109261;12109465	0.481421	1	-0.0301333333333333;-0.0289333333333333;-0.00283333333333334;0.0618666666666667
M18.6	IV_+_12121602_12121644_12121651	IV	+	12121602	12121644;12121651	0.112289	0.953585	0.0248666666666667;-0.0248666666666667
eri-12	IV_+_12163951_12163998_12164003	IV	+	12163951	12163998;12164003	0.788123	1	-0.00653333333333328;0.00653333333333333
W09G12.9	IV_+_1217132_1218130_1218139	IV	+	1217132	1218130;1218139	0.652342	1	-0.0152666666666666;0.0152666666666669
gex-3	IV_+_12404546_12404588_12404595	IV	+	12404546	12404588;12404595	0.837826	1	-0.0057;0.00569999999999993
C25G4.7	IV_+_12457143_12457272_12457515	IV	+	12457143	12457272;12457515	0.0298126	0.780759	0.1155;-0.1155
NONE	I_+_15060539_15060586_15060724	I	+	15060539	15060586;15060724	0.803171	1	0.00883333333333333;-0.00883333333333336
wdfy-3	IV_+_12667390_12667986_12667992	IV	+	12667390	12667986;12667992	0.418224	1	0.065;-0.0650000000000001
T23B5.4	IV_+_12675461_12675712_12675718	IV	+	12675461	12675712;12675718	0.838451	1	-0.00489999999999999;0.00489999999999979
clec-170	IV_+_1267736_1267791_1268691	IV	+	1267736	1267791;1268691	0.559169	1	0.0384333333333333;-0.0384333333333335
T23B5.3	IV_+_12693377_12693477_12693485_12693563	IV	+	12693377	12693477;12693485;12693563	0.830756	1	0.00473333333333333;-0.00763333333333338;0.00286666666666667
F07C6.4	IV_+_12828526_12829340_12829360	IV	+	12828526	12829340;12829360	0.571731	1	-0.0098666666666668;0.00986666666666667
M02B1.3	IV_+_12839175_12839918_12839931	IV	+	12839175	12839918;12839931	0.99372	1	-0.000299999999999995;0.000299999999999967
K08D8.12	IV_+_12893937_12894257_12894627	IV	+	12893937	12894257;12894627	0.570503	1	-0.0668999999999998;0.0669
K08D8.7	IV_+_12897050_12897098_12897107	IV	+	12897050	12897098;12897107	0.745542	1	0.0319333333333333;-0.0319333333333335
plst-1	IV_+_1290017_1291430_1291439	IV	+	1290017	1291430;1291439	0.717613	1	-0.0110333333333333;0.0110333333333333
rrn-3.1	I_+_15061080_15066207_15067012	I	+	15061080	15066207;15067012	0.757319	1	-0.042;0.042
F49E11.7	IV_+_13052906_13053281_13053287	IV	+	13052906	13053281;13053287	0.162486	0.991057	0.141366666666667;-0.141366666666667
C39E9.8	IV_+_13082436_13082481_13082487	IV	+	13082436	13082481;13082487	0.897714	1	0.0120666666666667;-0.0120666666666667
rfc-3	IV_+_13096700_13096746_13096760	IV	+	13096700	13096746;13096760	0.584667	1	0.00236666666666667;-0.00236666666666663
rde-11	IV_+_13105468_13105513_13105520	IV	+	13105468	13105513;13105520	0.68906	1	-0.000333333333333331;0.000333333333333075
rrn-1.1	I_+_15062364_15069299_15069559	I	+	15062364	15069299;15069559	0.70303	1	-0.0139666666666668;0.0139666666666667
msh-5	IV_+_13158281_13158765_13160419	IV	+	13158281	13158765;13160419	0.291514	1	0.0302333333333334;-0.0302333333333333
lin-54	IV_+_13241193_13241234_13241243	IV	+	13241193	13241234;13241243	0.46544	1	0.00456666666666661;-0.00456666666666666
lin-54	IV_+_13241391_13241441_13241450	IV	+	13241391	13241441;13241450	0.194117	1	-0.0229333333333334;0.0229333333333333
csn-6	IV_+_13302898_13302935_13302950	IV	+	13302898	13302935;13302950	0.743736	1	0.0168333333333333;-0.0167999999999999
mex-5	IV_+_13354881_13354930_13354933	IV	+	13354881	13354930;13354933	0.94322	1	-0.000833333333333242;0.000833333333333334
Y62E10A.2	IV_+_13370901_13370960_13370969	IV	+	13370901	13370960;13370969	0.155246	0.988045	0.0015;-0.00150000000000006
mau-8	IV_+_13378482_13379324_13379333	IV	+	13378482	13379324;13379333	0.205123	1	0.005;-0.00499999999999967
Y62E10A.23	IV_+_13386712_13386785_13386788	IV	+	13386712	13386785;13386788	0.62391	1	0.000899999999999901;-0.000899999999999998
cyp-31A5	IV_+_13401848_13401894_13401899	IV	+	13401848	13401894;13401899	0.439789	1	-0.00239999999999985;0.0024
Y38H8A.7	IV_+_13455726_13455782_13455794	IV	+	13455726	13455782;13455794	0.0752393	0.916386	0.0108;-0.0107999999999999
Y45F10D.7	IV_+_13789041_13789085_13789094	IV	+	13789041	13789085;13789094	0.00729587	0.578532	-0.1543;0.1543
rrn-1.1	I_+_15063033_15063096_15063277	I	+	15063033	15063096;15063277	0.0961514	0.939583	0.0226333333333333;-0.0226333333333332
lin-66	IV_+_13890543_13890670_13890679	IV	+	13890543	13890670;13890679	0.992997	1	-0.0124333333333333;0.0124333333333334
Y37A1A.4	IV_+_13953177_13956283_13956289	IV	+	13953177	13956283;13956289	0.646944	1	0.0483;-0.0483000000000001
ccar-1	IV_+_14073643_14073926_14074623	IV	+	14073643	14073926;14074623	0.424635	1	0.0118666666666667;-0.0118666666666667
ccar-1	IV_+_14076355_14076406_14076409	IV	+	14076355	14076406;14076409	0.160724	0.989619	-0.00103333333333333;0.00103333333333333
Y57G11C.33	IV_+_14657190_14657244_14657256	IV	+	14657190	14657244;14657256	0.411368	1	0.0268333333333334;-0.0268333333333333
Y57G11C.42	IV_+_14735042_14735509_14736750	IV	+	14735042	14735509;14736750	0.883897	1	-0.00086666666666646;0.000866666666666627
Y41E3.7	IV_+_15014389_15015253_15019904	IV	+	15014389	15015253;15019904	0.583076	1	-0.0128333333333333;0.0128333333333334
eef-1B.2	IV_+_15037490_15037531_15037539	IV	+	15037490	15037531;15037539	0.354791	1	0.000166666666666667;-0.000166666666666648
NONE	IV_+_1558787_1558836_1558906	IV	+	1558787	1558836;1558906	0.6858	1	0.0003999999999999;-0.000399999999999956
Y105C5A.13	IV_+_15641339_15641385_15643521	IV	+	15641339	15641385;15643521	0.0473554	0.846513	-0.190166666666667;0.190166666666667
Y105C5A.15	IV_+_15705538_15710801_15712866	IV	+	15705538	15710801;15712866	0.11146	0.953237	0.104566666666667;-0.104566666666667
Y105C5A.15	IV_+_15718461_15718931_15718940	IV	+	15718461	15718931;15718940	0.146317	0.977114	0.0775666666666667;-0.0775666666666669
Y41D4B.4	IV_+_1664538_1666509_1666512	IV	+	1664538	1666509;1666512	0.332996	1	-0.0393000000000001;0.0393
sta-1	IV_+_16670675_16670716_16670725	IV	+	16670675	16670716;16670725	0.44567	1	0.0306666666666666;-0.0306666666666666
rrn-3.1	I_+_15065281_15065672_15067654	I	+	15065281	15065672;15067654	0.153568	0.985748	0.126566666666667;-0.126566666666667
rom-4	IV_+_16999834_17002692_17002698	IV	+	16999834	17002692;17002698	0.130385	0.964971	-0.0820333333333333;0.0820333333333332
rrn-3.1	I_+_15065584_15066256_15070482	I	+	15065584	15066256;15070482	0.150016	0.982714	-0.0361;0.0360999999999998
itsn-1	IV_+_17121786_17121825_17121831	IV	+	17121786	17121825;17121831	0.716981	1	-0.00243333333333337;0.0024333333333334
rrn-3.1	I_+_15067735_15067782_15067920	I	+	15067735	15067782;15067920	0.991607	1	0.0145000000000002;-0.0145
C30H6.5	IV_+_17374498_17374574_17374583	IV	+	17374498	17374574;17374583	0.415076	1	-0.3823;0.3823
dlat-2	IV_+_17381083_17381127_17381130	IV	+	17381083	17381127;17381130	0.777203	1	0.000500000000000056;-0.0005
Y41D4A.4	IV_+_1746110_1746155_1746164	IV	+	1746110	1746155;1746164	0.447923	1	0.0119;-0.0119
egl-4	IV_+_1873692_1875640_1875649	IV	+	1873692	1875640;1875649	0.969481	1	0.0035;-0.00349999999999995
egl-18	IV_+_1914173_1914683_1914692	IV	+	1914173	1914683;1914692	0.910027	1	-0.0091;0.00909999999999989
denn-4	IV_+_1929316_1929364_1929370	IV	+	1929316	1929364;1929370	0.356794	1	0.0633;-0.0633
denn-4	IV_+_1938199_1939089_1939095	IV	+	1938199	1939089;1939095	0.185372	1	0.0748333333333334;-0.0748333333333334
csn-3	IV_+_194784_194830_194839	IV	+	194784	194830;194839	0.940636	1	0.00876666666666664;-0.0087666666666667
csn-3	IV_+_194966_196838_196844	IV	+	194966	196838;196844	0.823369	1	0.00413333333333343;-0.00413333333333334
csn-3	IV_+_198071_199113_199117	IV	+	198071	199113;199117	0.379393	1	0.00156666666666661;-0.00156666666666667
Y76B12C.6	IV_+_1989466_1990548_1990557	IV	+	1989466	1990548;1990557	0.87465	1	-0.00589999999999991;0.00589999999999999
M70.1	IV_+_2249316_2251203_2252130	IV	+	2249316	2251203;2252130	0.331871	1	0.114833333333333;-0.114833333333333
sec-8	I_+_10449083_10449121_10449128	I	+	10449083	10449121;10449128	0.624433	1	0.000933333333333342;-0.000933333333333453
nsy-4	IV_+_2325863_2326249_2326264	IV	+	2325863	2326249;2326264	0.00527515	0.54009	0.0680333333333333;-0.0680333333333332
src-1	I_+_1567685_1570335_1570347	I	+	1567685	1570335;1570347	0.45279	1	0.0348;-0.0347999999999999
rps-24	IV_+_245078_385892_386212_386227_386470	IV	+	245078	385892;386212;386227;386470	0.222651	1	0.0132333333333333;0.0424999999999999;0.0322666666666667;-0.0880666666666667
Y69A2AR.19	IV_+_2489374_2489608_2489629	IV	+	2489374	2489608;2489629	0.915616	1	-0.0511333333333333;0.0511333333333333
Y73E7A.3	I_+_1590934_1591003_1592086	I	+	1590934	1591003;1592086	0.908349	1	0.00653333333333334;-0.00653333333333339
Y69A2AR.12	IV_+_2571060_2571289_2571292	IV	+	2571060	2571289;2571292	0.308013	1	0.0249666666666666;-0.0249666666666667
ric-8	IV_+_2643124_2643165_2643172	IV	+	2643124	2643165;2643172	0.197517	1	-0.0343;0.0342999999999999
ric-8	IV_+_2648690_2648730_2648732_2648740	IV	+	2648690	2648730;2648732;2648740	0.0726905	0.910702	0.0202;-0.0042;-0.0160000000000001
Y69A2AR.1	IV_+_2667249_2667354_2667363	IV	+	2667249	2667354;2667363	0.883407	1	-0.00853333333333328;0.00853333333333336
Y69A2AR.1	IV_+_2667502_2667538_2667559	IV	+	2667502	2667538;2667559	0.72831	1	0.0011;-0.00109999999999999
atln-1	IV_+_2795893_2796376_2796428	IV	+	2795893	2796376;2796428	0.656212	1	-6.66666666666663e-05;6.66666666665483e-05
F11A6.6	IV_+_2855163_2855186_2855354	IV	+	2855163	2855186;2855354	0.218294	1	0.0121999999999998;-0.0122
dml-1	IV_+_2887075_2887338_2887386	IV	+	2887075	2887338;2887386	0.225175	1	-0.134833333333333;0.134833333333333
Y54G2A.36	IV_+_2897802_2900871_2900897_2900908	IV	+	2897802	2900871;2900897;2900908	0.673462	1	-0.00290000000000007;-0.00153333333333322;0.0044
vrp-1	IV_+_3013927_3013971_3013977	IV	+	3013927	3013971;3013977	0.986696	1	0.000966666666666449;-0.000966666666666678
M4.1	IV_+_3214234_3214505_3214511	IV	+	3214234	3214505;3214511	0.441039	1	0.0315666666666666;-0.0315666666666667
Y67D8A.2	IV_+_3238225_3239063_3239072	IV	+	3238225	3239063;3239072	0.221958	1	0.0684666666666666;-0.0684666666666665
atg-5	I_+_1710996_1712708_1712714	I	+	1710996	1712708;1712714	0.752758	1	0.0159666666666666;-0.0159666666666667
atg-5	I_+_1712828_1715160_1715185	I	+	1712828	1715160;1715185	0.277298	1	0.00623333333333331;-0.00623333333333333
Y37E11B.2	IV_+_3578737_3578784_3578788_3578792_3578796	IV	+	3578737	3578784;3578788;3578792;3578796	0.208921	1	0.0190666666666667;0.0289;-0.0313000000000001;-0.0166999999999999
tln-1	I_+_1731573_1732790_1733295	I	+	1731573	1732790;1733295	0.80572	1	-0.0273666666666667;0.0273666666666667
Y71G12B.10	I_+_1751859_1752595_1752602	I	+	1751859	1752595;1752602	0.824279	1	-0.000333333333333335;0.000333333333333186
NONE	IV_+_3898823_3899500_3899513	IV	+	3898823	3899500;3899513	0.104188	0.948702	0.00716666666666688;-0.00716666666666667
nog-1	IV_+_395961_396016_396160	IV	+	395961	396016;396160	0.564948	1	-0.000299999999999856;0.000299999999999998
NONE	IV_+_4148979_4149021_4149050	IV	+	4148979	4149021;4149050	0.533576	1	-0.00253333333333339;0.00253333333333333
rnp-2	IV_+_4172284_4172323_4172332	IV	+	4172284	4172323;4172332	0.524346	1	-0.00173333333333333;0.00173333333333348
set-21	IV_+_4391495_4391540_4391549	IV	+	4391495	4391540;4391549	0.874637	1	-0.0135666666666667;0.0135666666666666
ZK185.1	IV_+_4551237_4552006_4552018	IV	+	4551237	4552006;4552018	0.368885	1	0.087;-0.087
F29B9.8	IV_+_4648661_4648888_4648891	IV	+	4648661	4648888;4648891	0.659077	1	-0.00840000000000007;0.0084
Y17G9B.5	IV_+_4750671_4750713_4750718	IV	+	4750671	4750713;4750718	0.311231	1	-0.0143666666666667;0.0143666666666666
egl-30	I_+_1838286_1838778_1838841	I	+	1838286	1838778;1838841	0.708641	1	0.0015333333333335;-0.00153333333333333
ssq-2	IV_+_4996438_4996491_4996494	IV	+	4996438	4996491;4996494	0.38049	1	-0.00100000000000022;0.001
trpp-10	I_+_1899426_1900016_1902508	I	+	1899426	1900016;1902508	0.237153	1	-0.125366666666667;0.125366666666667
ZK354.2	IV_+_5315076_5315121_5315317	IV	+	5315076	5315121;5315317	0.553511	1	-0.0378666666666667;0.0378666666666667
Y4C6B.2	IV_+_5342215_5342271_5343029	IV	+	5342215	5342271;5343029	0.606058	1	0.0016;-0.00160000000000005
F41H10.4	IV_+_5365099_5365143_5365150	IV	+	5365099	5365143;5365150	0.636462	1	0.0286333333333333;-0.0286333333333333
F41H10.3	IV_+_5369991_5370042_5370049	IV	+	5369991	5370042;5370049	0.597827	1	-0.00936666666666665;0.00936666666666641
F41H10.3	IV_+_5372567_5372672_5372684	IV	+	5372567	5372672;5372684	0.216851	1	-0.0305666666666667;0.0305666666666667
drp-1	IV_+_5540480_5540529_5540553	IV	+	5540480	5540529;5540553	0.926255	1	0.000133333333333208;-0.000133333333333333
fkh-7	IV_+_5607993_5608310_5608367	IV	+	5607993	5608310;5608367	0.68305	1	0.00170000000000003;-0.00169999999999998
fkh-7	IV_+_5608650_5609499_5609563	IV	+	5608650	5609499;5609563	0.658454	1	0.0361666666666667;-0.0361666666666668
sams-3	IV_+_5848948_5849223_5849316	IV	+	5848948	5849223;5849316	0.820516	1	0.0118333333333333;-0.0118333333333333
lag-1	IV_+_6101459_6101506_6101512	IV	+	6101459	6101506;6101512	0.0737	0.91229	0.0628333333333333;-0.0628333333333333
zen-4	IV_+_6118961_6119002_6119008	IV	+	6118961	6119002;6119008	0.284381	1	-0.0355999999999999;0.0356
nhr-76	IV_+_632180_633692_633699	IV	+	632180	633692;633699	0.164184	0.993112	-0.0479333333333334;0.0479333333333333
sqd-1	IV_+_6325233_6325309_6325318	IV	+	6325233	6325309;6325318	0.716005	1	-0.00946666666666673;0.00946666666666673
K11H12.9	IV_+_649859_649908_649914	IV	+	649859	649908;649914	0.850621	1	0.0919;-0.0919
fan-1	IV_+_6551036_6551078_6551081	IV	+	6551036	6551078;6551081	0.207991	1	0.0152999999999999;-0.0153
K11H12.8	IV_+_655531_655571_655573_655578	IV	+	655531	655571;655573;655578	0.153927	0.986165	0.000466666666666664;-0.00273333333333333;0.00219999999999998
arl-13	I_+_2068827_2068867_2068876	I	+	2068827	2068867;2068876	0.271271	1	0.226566666666667;-0.226566666666667
C01B10.9	IV_+_6632839_6632888_6632896	IV	+	6632839	6632888;6632896	0.909061	1	0.000300000000000005;-0.000299999999999856
C01B10.9	IV_+_6634518_6634620_6634628	IV	+	6634518	6634620;6634628	0.708885	1	-0.00736666666666667;0.00736666666666685
C01B10.6	IV_+_6641581_6641864_6641873	IV	+	6641581	6641864;6641873	0.508609	1	0.00173333333333348;-0.00173333333333333
C01B10.6	IV_+_6644034_6644324_6644702	IV	+	6644034	6644324;6644702	0.603697	1	-0.000299999999999967;0.000299999999999999
H34C03.2	IV_+_6760565_6760608_6760617	IV	+	6760565	6760608;6760617	0.957166	1	-0.000633333333333333;0.000633333333333375
anat-1	IV_+_6778288_6778330_6778345	IV	+	6778288	6778330;6778345	0.849032	1	-0.00190000000000001;0.00189999999999979
C17H12.8	IV_+_6820290_6820348_6820360	IV	+	6820290	6820348;6820360	0.409134	1	0.004;-0.004
lip-1	IV_+_6843147_6843222_6843234	IV	+	6843147	6843222;6843234	0.818256	1	0.0107666666666665;-0.0107666666666667
trxr-1	IV_+_7014003_7014058_7014065	IV	+	7014003	7014058;7014065	0.916457	1	0.00396666666666666;-0.0039666666666669
nhr-105	IV_+_7051649_7051726_7051774	IV	+	7051649	7051726;7051774	0.78395	1	-0.00986666666666669;0.00986666666666669
pitr-1	IV_+_7393381_7394082_7394087	IV	+	7393381	7394082;7394087	0.75219	1	-0.00149999999999995;0.0015
Y37E3.17	I_+_2143090_2144867_2144876	I	+	2143090	2144867;2144876	0.848373	1	-0.00586666666666669;0.00586666666666669
oef-1	IV_+_7548885_7548928_7548936	IV	+	7548885	7548928;7548936	0.859165	1	-0.000433333333333332;0.000433333333333286
oef-1	IV_+_7551027_7551367_7551373	IV	+	7551027	7551367;7551373	0.373907	1	-0.0215000000000002;0.0215
afd-1	I_+_2164103_2164819_2164825	I	+	2164103	2164819;2164825	0.304074	1	0.0683333333333334;-0.0683333333333333
itr-1	IV_+_7692245_7692287_7692296	IV	+	7692245	7692287;7692296	0.539635	1	-0.0028;0.00280000000000014
C06A6.2	IV_+_7853017_7853069_7853078	IV	+	7853017	7853069;7853078	0.0663991	0.898827	0.0679333333333333;-0.0679333333333333
afd-1	I_+_2203864_2204923_2205211	I	+	2203864	2204923;2205211	0.365449	1	-0.0284333333333333;0.0284333333333333
C49H3.6	IV_+_7904383_7904430_7904437	IV	+	7904383	7904430;7904437	0.340726	1	-0.0479333333333334;0.0479333333333334
C49H3.6	IV_+_7904512_7904584_7904597	IV	+	7904512	7904584;7904597	0.84119	1	0.00116666666666666;-0.00116666666666676
ntl-4	IV_+_7912827_7912867_7912873	IV	+	7912827	7912867;7912873	0.000381781	0.165966	0.0987333333333333;-0.0987333333333332
F20D12.2	IV_+_7949958_7950669_7950676	IV	+	7949958	7950669;7950676	0.718238	1	0.0066;-0.00659999999999994
sax-7	IV_+_8082636_8082679_8082688	IV	+	8082636	8082679;8082688	0.409248	1	0.0276666666666666;-0.0276666666666666
moc-3	IV_+_8131013_8131063_8131071	IV	+	8131013	8131063;8131071	0.282977	1	-0.0127;0.0126999999999999
pmk-3	IV_+_8139302_8140244_8140362	IV	+	8139302	8140244;8140362	0.671686	1	-0.0259000000000001;0.0259
vit-6	IV_+_8261818_8261874_8266315	IV	+	8261818	8261874;8266315	0.437868	1	0.000366666666666626;-0.000366666666666667
vit-6	IV_+_8265823_8265870_8265873	IV	+	8265823	8265870;8265873	0.396338	1	-0.00013333333333343;0.000133333333333333
K07H8.2	IV_+_8291835_8292763_8292775	IV	+	8291835	8292763;8292775	0.422992	1	-0.0312666666666667;0.0312666666666667
nprl-3	IV_+_8299066_8299180_8299186	IV	+	8299066	8299180;8299186	0.966384	1	-0.00143333333333334;0.0014333333333334
nprl-3	IV_+_8299632_8299673_8299683	IV	+	8299632	8299673;8299683	0.336795	1	-0.00839999999999999;0.00839999999999985
D2096.12	IV_+_8364838_8364883_8364890	IV	+	8364838	8364883;8364890	0.48093	1	-0.00746666666666666;0.00746666666666673
aagr-1	IV_+_8368294_8368371_8370323	IV	+	8368294	8368371;8370323	0.0988543	0.939583	0.00386666666666667;-0.0038666666666668
praf-3	IV_+_8380483_8380874_8380881	IV	+	8380483	8380874;8380881	0.579899	1	0.0024;-0.00240000000000018
lgc-33	IV_+_848043_848245_848254	IV	+	848043	848245;848254	0.492615	1	-0.0140666666666667;0.0140666666666667
C28C12.1	IV_+_8501810_8501856_8501859	IV	+	8501810	8501856;8501859	0.65749	1	9.9999999999989e-05;-9.9999999999989e-05
Y55F3BR.11	IV_+_855815_855889_855900	IV	+	855815	855889;855900	0.164768	0.994063	-0.022;0.022
catp-7	IV_+_8585633_8585911_8585948	IV	+	8585633	8585911;8585948	0.558451	1	0.000333333333333297;-0.000333333333333352
NONE	IV_+_8598092_8598367_8598414	IV	+	8598092	8598367;8598414	0.119426	0.960997	-0.0184999999999998;0.0185
ints-6	IV_+_8692240_8692285_8692288	IV	+	8692240	8692285;8692288	0.933601	1	-0.00363333333333349;0.00363333333333334
ints-6	IV_+_8693091_8693172_8693181	IV	+	8693091	8693172;8693181	0.968835	1	0.0129;-0.0129
ekl-7	I_+_2316389_2316438_2316444	I	+	2316389	2316438;2316444	0.315861	1	-0.0479000000000001;0.0478666666666667
ints-6	IV_+_8695225_8695297_8695312	IV	+	8695225	8695297;8695312	0.799674	1	-0.00476666666666667;0.0047666666666667
F21D5.1	IV_+_8727170_8727233_8727316	IV	+	8727170	8727233;8727316	0.27361	1	-0.00100000000000011;0.001
grsp-2	IV_+_8816402_8816636_8816672	IV	+	8816402	8816636;8816672	0.484863	1	-0.0309666666666667;0.0309666666666668
T28C6.7	IV_+_8832686_8832842_8832854	IV	+	8832686	8832842;8832854	0.360944	1	0.0195666666666667;-0.0195666666666666
T28C6.7	IV_+_8835332_8836519_8836561	IV	+	8835332	8836519;8836561	0.812027	1	-0.00459999999999999;0.00459999999999994
mak-2	IV_+_885421_886440_886494	IV	+	885421	886440;886494	0.612719	1	0.00680000000000003;-0.00680000000000003
spr-2	IV_+_8891972_8892044_8892047	IV	+	8891972	8892044;8892047	0.317132	1	-0.0158333333333333;0.0158333333333334
C27B7.7	IV_+_8910914_8910959_8910963	IV	+	8910914	8910959;8910963	0.313779	1	-0.0494;0.0494
cfim-2	IV_+_8927871_8927916_8927922	IV	+	8927871	8927916;8927922	0.802251	1	0.0136999999999999;-0.0136999999999999
C53B4.4	IV_+_8981358_8981693_8981699	IV	+	8981358	8981693;8981699	0.571455	1	0.0258666666666666;-0.0258666666666666
C53B4.4	IV_+_8983216_8983261_8983264	IV	+	8983216	8983261;8983264	0.484763	1	0.0046666666666666;-0.00466666666666667
C53B4.4	IV_+_8983647_8983692_8983701	IV	+	8983647	8983692;8983701	0.583802	1	-0.0311;0.0311
C53B4.4	IV_+_8983848_8983946_8983953	IV	+	8983848	8983946;8983953	0.840429	1	-0.00963333333333305;0.00963333333333338
nhr-11	IV_+_9070245_9070677_9070686	IV	+	9070245	9070677;9070686	0.326156	1	0.0963666666666667;-0.0963666666666667
twk-8	IV_+_9086668_9087277_9087319	IV	+	9086668	9087277;9087319	0.331488	1	-0.0559333333333333;0.0559333333333333
F59C6.5	I_+_10519517_10519896_10519904	I	+	10519517	10519896;10519904	0.816799	1	0.000766666666666667;-0.000766666666666693
zwl-1	I_+_2403295_2403334_2403343	I	+	2403295	2403334;2403343	0.26281	1	-0.00966666666666666;0.00966666666666649
fem-3	IV_+_9105272_9105361_9105369	IV	+	9105272	9105361;9105369	0.553811	1	-0.0138666666666667;0.0138666666666667
zwl-1	I_+_2406598_2407814_2407820	I	+	2406598	2407814;2407820	0.692496	1	-0.0143333333333333;0.0143333333333334
flp-1	IV_+_9145435_9145486_9145519	IV	+	9145435	9145486;9145519	0.305509	1	0.0187333333333333;-0.0187333333333333
wnk-1	IV_+_9203377_9203707_9203713	IV	+	9203377	9203707;9203713	0.444345	1	0.0338333333333333;-0.0338333333333333
wnk-1	IV_+_9207998_9208074_9208083	IV	+	9207998	9208074;9208083	0.930033	1	0.0124333333333334;-0.0124333333333333
wnk-1	IV_+_9210676_9211242_9211249	IV	+	9210676	9211242;9211249	0.89281	1	-0.00949999999999984;0.00950000000000001
NONE	IV_+_9223850_9224076_9225123	IV	+	9223850	9224076;9225123	0.285039	1	0.286633333333333;-0.286633333333333
Y11D7A.3	IV_+_9239827_9241026_9242663	IV	+	9239827	9241026;9242663	0.809906	1	0.0065666666666665;-0.00656666666666667
rpn-7	IV_+_9316705_9316740_9316749	IV	+	9316705	9316740;9316749	0.634965	1	0.000833333333333333;-0.000833333333333242
daf-15	IV_+_9387140_9387255_9387264	IV	+	9387140	9387255;9387264	0.832041	1	0.0168666666666667;-0.0168666666666666
daf-15	IV_+_9391226_9391267_9391285	IV	+	9391226	9391267;9391285	0.239769	1	0.0652;-0.0652
fbl-1	IV_+_9541753_9542033_9542726	IV	+	9541753	9542033;9542726	0.957561	1	-0.00386666666666666;0.00386666666666668
fbl-1	IV_+_9544345_9544493_9545332	IV	+	9544345	9544493;9545332	0.215505	1	0.0374666666666664;-0.0374666666666667
col-122	IV_+_9563857_9563883_9564231	IV	+	9563857	9563883;9564231	0.624971	1	0.0146;-0.0145999999999999
col-122	IV_+_9564163_9564252_9564261_9564279	IV	+	9564163	9564252;9564261;9564279	0.352099	1	-0.00423333333333337;0.0322666666666668;-0.028
elt-1	IV_+_9617413_9618503_9618506	IV	+	9617413	9618503;9618506	0.698267	1	-0.00956666666666661;0.00956666666666661
K01H12.4	IV_+_9713355_9713651_9713660	IV	+	9713355	9713651;9713660	0.814871	1	-0.0074333333333334;0.00743333333333333
NONE	IV_+_9768197_9768241_9768284	IV	+	9768197	9768241;9768284	0.193583	1	0.00129999999999997;-0.0013
fat-4	IV_+_9800983_9801024_9801029	IV	+	9800983	9801024;9801029	0.979653	1	0.000566666666666668;-0.000566666666666493
ssq-1	IV_+_9852853_9852903_9852906	IV	+	9852853	9852903;9852906	0.758443	1	0.000833333333333242;-0.000833333333333334
mccc-1	IV_+_9884761_9884808_9884836	IV	+	9884761	9884808;9884836	0.39882	1	-0.00280000000000002;0.0028
mccc-1	IV_+_9886581_9886617_9886628	IV	+	9886581	9886617;9886628	0.502296	1	0.000366666666666666;-0.000366666666666626
C08B6.8	V_+_10135069_10142617_10143932	V	+	10135069	10142617;10143932	0.222889	1	-0.00393333333333346;0.00393333333333333
akt-1	V_+_10250676_10250839_10251325	V	+	10250676	10250839;10251325	0.226141	1	0.0101666666666667;-0.0101666666666667
B0024.13	V_+_10321732_10321777_10321785	V	+	10321732	10321777;10321785	0.564913	1	-0.00529999999999986;0.0053
cash-1	V_+_10363096_10363142_10363151	V	+	10363096	10363142;10363151	0.875807	1	0.00933333333333319;-0.0093333333333333
set-22	V_+_10437920_10437954_10437961	V	+	10437920	10437954;10437961	0.721824	1	0.0031;-0.00309999999999999
F32B5.6	I_+_2668526_2668791_2668794	I	+	2668526	2668791;2668794	0.58548	1	-0.00553333333333317;0.00553333333333335
best-14	V_+_10560208_10560247_10560269	V	+	10560208	10560247;10560269	0.0252653	0.743045	0.00446666666666651;-0.00446666666666667
F32B5.6	I_+_2669211_2669629_2669632	I	+	2669211	2669629;2669632	0.584146	1	0.00130000000000008;-0.00130000000000002
del-6	V_+_10574631_10574704_10574932	V	+	10574631	10574704;10574932	0.0669787	0.90232	0.0057;-0.00570000000000004
F32B5.6	I_+_2670198_2670245_2670251	I	+	2670198	2670245;2670251	0.540446	1	0.0225666666666666;-0.0225666666666667
scpl-4	V_+_10599317_10599357_10599364	V	+	10599317	10599357;10599364	0.432994	1	-0.00283333333333333;0.00283333333333347
tut-2	V_+_10659101_10659154_10659181	V	+	10659101	10659154;10659181	0.28766	1	-0.00366666666666648;0.00366666666666666
wdr-5.3	V_+_10737249_10737290_10737297	V	+	10737249	10737290;10737297	0.444216	1	-0.00196666666666656;0.00196666666666664
pas-2	V_+_10770840_10770874_10770883	V	+	10770840	10770874;10770883	0.752964	1	0.000366666666666667;-0.000366666666666848
F32D8.5	V_+_10895017_10895060_10895066	V	+	10895017	10895060;10895066	0.0948262	0.938045	-0.0337;0.0337
F32D8.7	V_+_10899432_10899626_10899632	V	+	10899432	10899626;10899632	0.914007	1	0.0656333333333333;-0.0656333333333333
F17C11.6	V_+_10955358_10955397_10955402	V	+	10955358	10955397;10955402	0.5557	1	-0.00573333333333334;0.00573333333333326
Y50D4B.4	V_+_1098236_1098385_1098397	V	+	1098236	1098385;1098397	0.848362	1	0.00313333333333334;-0.00313333333333332
Y50D4B.2	V_+_1103817_1103931_1103939	V	+	1103817	1103931;1103939	0.422949	1	-0.0778333333333334;0.0778333333333333
math-33	V_+_11114255_11114299_11114301_11114308	V	+	11114255	11114299;11114301;11114308	0.374017	1	0.00863333333333327;-0.0047;-0.0038999999999999
math-33	V_+_11117844_11117884_11117890	V	+	11117844	11117884;11117890	0.577481	1	0.0233;-0.0233
lmtr-3	V_+_11124566_11124601_11124612	V	+	11124566	11124601;11124612	0.591178	1	0.00233333333333333;-0.00233333333333319
K10D6.3	V_+_11200693_11200743_11200933	V	+	11200693	11200743;11200933	0.991081	1	-0.0450333333333333;0.0450333333333334
ima-1	V_+_11240105_11240145_11240153	V	+	11240105	11240145;11240153	0.371786	1	-0.00943333333333334;0.00943333333333329
cnb-1	V_+_11377217_11377334_11377840	V	+	11377217	11377334;11377840	0.566251	1	0.00589999999999991;-0.0059
C55A6.10	V_+_11506385_11506869_11506875	V	+	11506385	11506869;11506875	0.516987	1	-0.00683333333333336;0.00683333333333336
nhr-101	V_+_11571957_11571998_11572005	V	+	11571957	11571998;11572005	0.883227	1	0.0165333333333333;-0.0165333333333332
sas-5	V_+_11610830_11610872_11610877	V	+	11610830	11610872;11610877	0.318791	1	0.00729999999999986;-0.0073
F56E10.1	V_+_116789_117356_117362	V	+	116789	117356;117362	0.176233	1	-0.0432666666666666;0.0432666666666666
itx-1	I_+_2813747_2814132_2814198	I	+	2813747	2814132;2814198	0.994416	1	0.0191;-0.0191
F55A11.6	V_+_11781319_11781413_11781419	V	+	11781319	11781413;11781419	0.662964	1	-0.0106333333333333;0.0106333333333335
F55A11.6	V_+_11781906_11781953_11782004	V	+	11781906	11781953;11782004	0.464173	1	-0.00636666666666674;0.00636666666666666
F55A11.8	V_+_11788391_11788434_11788437	V	+	11788391	11788434;11788437	0.476956	1	0.00129999999999997;-0.00130000000000001
D2023.6	V_+_11827571_11827622_11827671	V	+	11827571	11827622;11827671	0.362981	1	-0.00629999999999997;0.0063
hmp-1	V_+_11850881_11851621_11851623_11851630	V	+	11850881	11851621;11851623;11851630	0.502554	1	0.025;-0.00146666666666667;-0.0235333333333334
F57F5.1	V_+_12003292_12003603_12004131_12004161	V	+	12003292	12003603;12004131;12004161	0.30527	1	-0.0425333333333334;0.0227333333333333;0.0197666666666667
F10C2.5	V_+_12045864_12045905_12045916	V	+	12045864	12045905;12045916	0.900839	1	0.00996666666666662;-0.00996666666666657
C27A7.1	V_+_12133678_12134104_12134116	V	+	12133678	12134104;12134116	0.751402	1	0.00733333333333352;-0.00733333333333333
F28C1.3	V_+_12470970_12471152_12471167	V	+	12470970	12471152;12471167	0.427849	1	-0.0175999999999998;0.0176
rbm-25	V_+_12498820_12498860_12498874	V	+	12498820	12498860;12498874	0.563373	1	-0.00603333333333333;0.00603333333333322
rbm-25	V_+_12502232_12502562_12502568	V	+	12502232	12502562;12502568	0.920429	1	-0.00386666666666668;0.00386666666666668
sel-1	V_+_12562121_12562180_12562183	V	+	12562121	12562180;12562183	0.662383	1	-0.00346666666666662;0.00346666666666666
R11D1.10	V_+_12730005_12730043_12730050	V	+	12730005	12730043;12730050	0.989271	1	0.00986666666666666;-0.00986666666666669
R11D1.10	V_+_12730868_12731239_12731247	V	+	12730868	12731239;12731247	0.559932	1	0.000899999999999998;-0.000899999999999901
R11D1.10	V_+_12731337_12731432_12731440	V	+	12731337	12731432;12731440	0.399975	1	-0.00840000000000007;0.0084
pqn-68	V_+_12952694_12952736_12952740	V	+	12952694	12952736;12952740	0.766583	1	-0.0178333333333334;0.0178333333333333
C34B4.2	V_+_13087170_13087206_13087223	V	+	13087170	13087206;13087223	0.841046	1	-0.00243333333333334;0.00243333333333307
noca-1	V_+_13153846_13153890_13153893	V	+	13153846	13153890;13153893	0.415361	1	0.00930000000000009;-0.0093
noca-1	V_+_13163708_13164288_13164295	V	+	13163708	13164288;13164295	0.164468	0.993779	-0.00556666666666666;0.00556666666666672
him-17	V_+_13176749_13176793_13176800	V	+	13176749	13176793;13176800	0.816303	1	-0.0117333333333333;0.0117333333333335
C50B6.3	V_+_13314519_13314602_13314608	V	+	13314519	13314602;13314608	0.913105	1	0.00160000000000005;-0.00159999999999999
F32H5.3	V_+_13359506_13359548_13359557	V	+	13359506	13359548;13359557	0.87732	1	-0.0199333333333334;0.0199333333333334
F53F1.4	V_+_13411198_13411307_13415376	V	+	13411198	13411307;13415376	0.318415	1	-0.00129999999999997;0.0013
Y54E10BR.2	I_+_3033098_3033137_3033153	I	+	3033098	3033137;3033153	0.615913	1	-0.0037;0.00370000000000004
Y2H9A.6	V_+_13444351_13444394_13444400	V	+	13444351	13444394;13444400	0.867132	1	0.0763666666666667;-0.0763666666666666
C56A3.8	V_+_13561179_13561219_13561227	V	+	13561179	13561219;13561227	0.969809	1	-0.00113333333333333;0.0011333333333331
C56A3.8	V_+_13561739_13561791_13561796	V	+	13561739	13561791;13561796	0.71626	1	-0.0131999999999999;0.0132
bir-2	V_+_13568996_13569036_13569049	V	+	13568996	13569036;13569049	0.667276	1	-0.00219999999999998;0.0022
F53F4.12	V_+_13626172_13626212_13626219	V	+	13626172	13626212;13626219	0.405614	1	0.00303333333333333;-0.00303333333333344
pign-1	I_+_3066772_3066833_3066840	I	+	3066772	3066833;3066840	0.951577	1	-0.0122333333333334;0.0122333333333333
R10D12.13	V_+_13962727_13962769_13962775	V	+	13962727	13962769;13962775	0.993946	1	0.00433333333333341;-0.0043333333333333
D1086.10	V_+_14083237_14083284_14083294	V	+	14083237	14083284;14083294	0.85858	1	0.000133333333333541;-0.000133333333333333
D1086.18	V_+_14087069_14087115_14087852	V	+	14087069	14087115;14087852	0.686359	1	-0.0978000000000001;0.0978000000000001
ints-2	V_+_14190121_14190160_14190172	V	+	14190121	14190160;14190172	0.462484	1	0.0238999999999998;-0.0239
atfs-1	V_+_14196286_14196331_14196337	V	+	14196286	14196331;14196337	0.639625	1	0.0227666666666667;-0.0227666666666667
F40G12.7	V_+_14274707_14274895_14274899	V	+	14274707	14274895;14274899	0.361383	1	0.1375;-0.1375
F14D7.6	V_+_14305794_14305836_14305847	V	+	14305794	14305836;14305847	0.731622	1	-0.0558333333333333;0.0558333333333333
set-31	V_+_14419203_14419248_14419250	V	+	14419203	14419248;14419250	0.580963	1	-0.000299999999999856;0.000300000000000002
dscc-1	I_+_3148238_3148292_3148295	I	+	3148238	3148292;3148295	0.192386	1	0.0135333333333335;-0.0135333333333333
C53A5.13	V_+_14547776_14549456_14549753	V	+	14547776	14549456;14549753	0.456939	1	0.0225666666666666;-0.0225666666666667
R11H6.4	V_+_14610089_14610134_14610173	V	+	14610089	14610134;14610173	0.491802	1	0.0275;-0.0275
pmp-3	V_+_14647482_14647518_14647531	V	+	14647482	14647518;14647531	0.142018	0.973156	-0.00506666666666667;0.00506666666666666
unc-60	V_+_1475141_1475310_1476880	V	+	1475141	1475310;1476880	0.214072	1	0.0269999999999999;-0.0270000000000001
dnc-6	I_+_3169268_3170004_3170007	I	+	3169268	3170004;3170007	0.272365	1	-0.00316666666666676;0.00316666666666667
C30G7.2	V_+_14937164_14937805_14937811	V	+	14937164	14937805;14937811	0.0506385	0.857329	-0.137566666666667;0.137566666666667
T01C3.2	V_+_14991271_14991316_14991318	V	+	14991271	14991316;14991318	0.141023	0.973156	-0.00216666666666676;0.00216666666666667
Y54E10A.17	I_+_3209015_3209103_3209778	I	+	3209015	3209103;3209778	0.885547	1	0.0001000000000001;-9.99999999999977e-05
cyb-3	V_+_15395758_15395809_15395812	V	+	15395758	15395809;15395812	0.584683	1	0.00133333333333341;-0.00133333333333333
cogc-1	I_+_3242484_3253008_3253861	I	+	3242484	3253008;3253861	0.208026	1	0.0187;-0.0187
twk-34	V_+_15705724_15705825_15705833	V	+	15705724	15705825;15705833	0.655941	1	-0.00606666666666668;0.00606666666666678
twk-34	V_+_15706432_15706484_15706855	V	+	15706432	15706484;15706855	0.516733	1	0.0140666666666667;-0.0140666666666668
F57A10.4	V_+_15769597_15769639_15769648	V	+	15769597	15769639;15769648	0.659522	1	-0.00996666666666668;0.00996666666666666
F36G9.3	V_+_15958837_15958878_15958889	V	+	15958837	15958878;15958889	0.742361	1	0.0170666666666668;-0.0170666666666666
T10C6.10	V_+_16037216_16037292_16037755	V	+	16037216	16037292;16037755	0.853062	1	-0.00290000000000012;0.00290000000000001
W08G11.3	V_+_16370770_16370835_16370841	V	+	16370770	16370835;16370841	0.516629	1	0.0334333333333335;-0.0334333333333334
dkf-2	V_+_16766445_16766590_16766596	V	+	16766445	16766590;16766596	0.581894	1	0.0362;-0.0362000000000001
cand-1	V_+_16804403_16805066_16805072	V	+	16804403	16805066;16805072	0.947809	1	0.0026666666666666;-0.0026666666666666
NONE	V_+_16928888_16928934_16928940	V	+	16928888	16928934;16928940	0.791461	1	0.00483333333333325;-0.0048333333333333
Y108G3AL.2	V_+_171356_172864_176677	V	+	171356	172864;176677	0.818876	1	-0.000166666666666669;0.000166666666666537
par-4	V_+_18105897_18106078_18106081	V	+	18105897	18106078;18106081	0.266466	1	-0.00356666666666638;0.00356666666666667
NONE	V_+_18232978_18233018_18233031	V	+	18232978	18233018;18233031	0.260257	1	0.0449333333333334;-0.0449333333333334
F25H2.12	I_+_10570217_10570255_10570262	I	+	10570217	10570255;10570262	0.166536	0.995605	0.0367;-0.0367
ZK228.4	V_+_18463654_18463706_18463709	V	+	18463654	18463706;18463709	0.993411	1	-0.00103333333333333;0.00103333333333333
tag-63	I_+_3445876_3446914_3446923	I	+	3445876	3446914;3446923	0.197797	1	0.0082;-0.00819999999999976
Y69H2.7	V_+_18693541_18695519_18695528	V	+	18693541	18695519;18695528	0.944046	1	-0.00213333333333343;0.00213333333333332
NONE	V_+_19201825_19201854_19201998	V	+	19201825	19201854;19201998	0.379151	1	-0.0638666666666667;0.0638666666666667
T06A1.5	V_+_1928425_1928481_1928553	V	+	1928425	1928481;1928553	0.00319021	0.454456	0.0274333333333334;-0.0274333333333333
T06A1.5	V_+_1928730_1929410_1929420	V	+	1928730	1929410;1929420	0.393138	1	-0.00813333333333334;0.00813333333333355
C25F9.10	V_+_19406130_19406171_19406178	V	+	19406130	19406171;19406178	0.609928	1	-0.00916666666666666;0.00916666666666632
arid-1	V_+_197343_198915_198924	V	+	197343	198915;198924	0.634627	1	-0.0251;0.0251
Y77E11A.18	V_+_20012187_20013281_20014882	V	+	20012187	20013281;20014882	0.00126912	0.300535	0.0250333333333334;-0.0250333333333333
rde-10	I_+_3548865_3549584_3549598	I	+	3548865	3549584;3549598	0.572449	1	0.0096;-0.00960000000000005
rpl-2	V_+_20468506_20480579_20480655	V	+	20468506	20480579;20480655	0.797559	1	0.0412999999999999;-0.0412999999999999
rpl-2	V_+_20468853_20479934_20480247	V	+	20468853	20479934;20480247	0.830186	1	-Inf;-Inf
rpl-2	V_+_20480444_20480677_20480709	V	+	20480444	20480677;20480709	0.442874	1	-0.00839999999999996;0.00840000000000002
F26F2.7	V_+_20581643_20582072_20582078	V	+	20581643	20582072;20582078	0.367966	1	0.0229666666666668;-0.0229666666666667
hif-1	V_+_20784065_20784134_20784140	V	+	20784065	20784134;20784140	0.792677	1	-0.0110333333333334;0.0110333333333332
lec-12	V_+_208152_208201_208452	V	+	208152	208201;208452	0.0487045	0.850111	0.0505666666666666;-0.0505666666666665
num-1	V_+_20834396_20834876_20834882	V	+	20834396	20834876;20834882	0.0387361	0.830176	-0.0107666666666667;0.0107666666666667
exos-7	V_+_20840740_20841160_20841167	V	+	20840740	20841160;20841167	0.967104	1	-0.000566666666666667;0.000566666666666604
unc-80	V_+_20889716_20889838_20890250	V	+	20889716	20889838;20890250	0.415865	1	0.0936666666666667;-0.0936666666666668
pbo-5	V_+_20917166_20917451_20917466	V	+	20917166	20917451;20917466	0.737265	1	-0.0199333333333334;0.0199333333333332
F22F7.2	V_+_2126600_2126917_2127533	V	+	2126600	2126917;2127533	0.258533	1	0.0425;-0.0425
ldp-1	V_+_2129683_2129759_2129764	V	+	2129683	2129759;2129764	0.958539	1	0.000433333333333508;-0.000433333333333334
clec-209	V_+_2459722_2459788_2460488_2460656	V	+	2459722	2459788;2460488;2460656	0.088813	0.937389	-0.0052333333333332;0.00436666666666667;0.000933333333333333
angl-1	V_+_2654724_2654773_2654779	V	+	2654724	2654773;2654779	0.924924	1	-0.00826666666666698;0.00826666666666667
acs-21	V_+_3089187_3089233_3089239	V	+	3089187	3089233;3089239	0.246399	1	-0.0572666666666667;0.0572666666666669
apx-1	V_+_3212215_3212251_3212267	V	+	3212215	3212251;3212267	0.767276	1	-0.000333333333333352;0.000333333333333186
apx-1	V_+_3219261_3220709_3220715	V	+	3219261	3220709;3220715	0.372503	1	-0.00940000000000007;0.00940000000000001
C04E12.4	V_+_3368320_3368818_3369158	V	+	3368320	3368818;3369158	0.932496	1	-0.0701333333333334;0.0701333333333332
T20D4.5	V_+_3417104_3417152_3417457	V	+	3417104	3417152;3417457	0.327221	1	-0.0373;0.0373
pygl-1	V_+_3579221_3579415_3581396	V	+	3579221	3579415;3581396	0.0877191	0.936024	0.00136666666666667;-0.00136666666666685
linc-9	I_+_3703628_3703673_3703681	I	+	3703628	3703673;3703681	0.148632	0.980165	-0.0296;0.0296
linc-9	I_+_3703779_3703984_3703994	I	+	3703779	3703984;3703994	0.901165	1	-0.011;0.0109999999999999
glh-4	I_+_3727065_3727112_3788663	I	+	3727065	3727112;3788663	0.934531	1	0.0105000000000001;-0.0105
lipl-5	V_+_387342_387389_387402	V	+	387342	387389;387402	0.881927	1	0.000766666666666582;-0.000766666666666664
T12F5.2	I_+_3731470_3731513_3731738	I	+	3731470	3731513;3731738	0.48624	1	0.0106;-0.0106000000000001
Y45G5AL.1	V_+_4144718_4144759_4144765	V	+	4144718	4144759;4144765	0.72481	1	0.00749999999999995;-0.00750000000000001
nhr-114	V_+_4187392_4187600_4187605	V	+	4187392	4187600;4187605	0.624496	1	0.00336666666666667;-0.00336666666666663
nhr-114	V_+_4188532_4188607_4188612_4188625	V	+	4188532	4188607;4188612;4188625	0.327346	1	-0.0479999999999999;0.0507333333333332;-0.0027
H43I07.1	V_+_4206743_4208162_4208983	V	+	4206743	4208162;4208983	0.0466809	0.846513	0.0654666666666666;-0.0654666666666666
nlp-9	V_+_4220737_4221837_4221879	V	+	4220737	4221837;4221879	0.845327	1	-0.00529999999999997;0.00530000000000003
mut-16	I_+_10080568_10080608_10080620	I	+	10080568	10080608;10080620	0.895391	1	0.0136333333333334;-0.0136333333333335
irld-1	V_+_4337103_4337925_4338102	V	+	4337103	4337925;4338102	0.916462	1	0.00639999999999985;-0.0064
fipp-1	V_+_4372893_4372935_4372950	V	+	4372893	4372935;4372950	0.45095	1	0.0233000000000002;-0.0232999999999999
unc-62	V_+_4502840_4503955_4503961	V	+	4502840	4503955;4503961	0.0479731	0.846525	-0.0186666666666667;0.0186666666666664
unc-62	V_+_4504230_4504310_4504973_4505357	V	+	4504230	4504310;4504973;4505357	0.0353315	0.807745	0.0291333333333333;-0.0515333333333334;0.0224
Y61A9LA.3	V_+_4571957_4572296_4572302	V	+	4571957	4572296;4572302	0.675724	1	-0.0204;0.0204
Y61A9LA.3	V_+_4578063_4578211_4582704	V	+	4578063	4578211;4582704	0.714609	1	-0.000299999999999967;0.000300000000000022
F54D11.4	V_+_4616384_4616425_4616431	V	+	4616384	4616425;4616431	0.615106	1	-0.0106333333333333;0.0106333333333333
soc-1	V_+_4646624_4646673_4646679	V	+	4646624	4646673;4646679	0.954686	1	-0.0127666666666666;0.0127666666666667
taf-10	V_+_4687188_4687229_4687238	V	+	4687188	4687229;4687238	0.849095	1	-0.00429999999999997;0.00429999999999997
F39G3.5	V_+_4723113_4723914_4724026	V	+	4723113	4723914;4724026	0.401981	1	-0.00343333333333334;0.00343333333333329
pgl-3	V_+_4757948_4757998_4758001	V	+	4757948	4757998;4758001	0.16947	0.999122	-0.00203333333333355;0.00203333333333333
tppp-1	I_+_3787239_3787282_3787288	I	+	3787239	3787282;3787288	0.328993	1	0.00493333333333335;-0.00493333333333333
F26G5.1	V_+_4975831_4975876_4975882	V	+	4975831	4975876;4975882	0.788834	1	-0.0376666666666667;0.0376666666666668
Y49G5B.1	V_+_5227162_5228143_5228149	V	+	5227162	5228143;5228149	0.82427	1	0.0147;-0.0147
natc-2	V_+_5274890_5275221_5275232	V	+	5274890	5275221;5275232	0.426859	1	-0.0032;0.00319999999999998
ncx-2	V_+_5306210_5306517_5306526	V	+	5306210	5306517;5306526	0.57558	1	0.0313;-0.0312999999999999
acl-6	V_+_5433979_5434023_5434027	V	+	5433979	5434023;5434027	0.520355	1	-0.0114333333333332;0.0114333333333333
CD4.1	V_+_5606685_5606792_5607298	V	+	5606685	5606792;5607298	0.4371	1	0.0191333333333333;-0.0191333333333334
F53F10.2	I_+_3831307_3831346_3831360	I	+	3831307	3831346;3831360	0.674071	1	-0.00396666666666667;0.00396666666666678
C14C11.2	V_+_5662357_5662397_5662404	V	+	5662357	5662397;5662404	0.087057	0.933763	0.0144;-0.0144
peli-1	V_+_5709999_5710382_5710390	V	+	5709999	5710382;5710390	0.533451	1	0.0169;-0.0169
gcst-1	V_+_5713303_5713345_5713350_5713358	V	+	5713303	5713345;5713350;5713358	0.0444193	0.842166	0.00176666666666667;0.00493333333333333;-0.00673333333333337
taf-4	I_+_385225_386067_386074	I	+	385225	386067;386074	0.720574	1	0.0028;-0.00280000000000014
ZC250.2	V_+_5793212_5793648_5793893	V	+	5793212	5793648;5793893	0.0275096	0.761169	-0.167466666666667;0.167466666666667
M03F8.3	V_+_5941249_5941584_5941593	V	+	5941249	5941584;5941593	0.911045	1	-0.00390000000000013;0.00389999999999996
pst-1	V_+_5946481_5947504_5947514	V	+	5946481	5947504;5947514	0.362681	1	0.0169;-0.0168999999999999
cpg-4	V_+_5996805_5996846_5996851	V	+	5996805	5996846;5996851	0.376297	1	0.000599999999999934;-0.000600000000000002
picc-1	V_+_6025458_6025500_6025506	V	+	6025458	6025500;6025506	0.93075	1	0.00476666666666664;-0.0047666666666667
NONE	V_+_6041823_6042122_6044060	V	+	6041823	6042122;6044060	0.19148	1	0.407933333333333;-0.407933333333333
K08B12.3	V_+_6235636_6236729_6236870	V	+	6235636	6236729;6236870	0.413575	1	-0.0401666666666667;0.0401666666666667
T25F10.3	V_+_6745219_6746062_6746065	V	+	6745219	6746062;6746065	0.663923	1	-0.00906666666666678;0.00906666666666667
spe-39	V_+_6785595_6785759_6785766	V	+	6785595	6785759;6785766	0.145645	0.976113	-0.00956666666666661;0.00956666666666666
col-142	V_+_6831639_6831692_6835980	V	+	6831639	6831692;6835980	0.0390413	0.83075	-0.145733333333333;0.145733333333333
col-143	V_+_6831681_6836058_6836076	V	+	6831681	6836058;6836076	0.181981	1	-0.2412;0.2412
col-143	V_+_6836449_6836498_6836516	V	+	6836449	6836498;6836516	0.309755	1	-0.000233333333333419;0.000233333333333333
T15B7.1	V_+_6845492_6845911_6845921_6846000	V	+	6845492	6845911;6845921;6846000	0.629947	1	0.00136666666666667;0.000199999999999867;-0.0016
unc-70	V_+_6890232_6890280_6890283	V	+	6890232	6890280;6890283	0.902469	1	0.00166666666666659;-0.00166666666666667
Y57E12AL.1	V_+_7061383_7061419_7061430	V	+	7061383	7061419;7061430	0.788315	1	0.000233333333333334;-0.000233333333333641
npa-1	V_+_7077949_7078365_7079199	V	+	7077949	7078365;7079199	0.356176	1	-0.173133333333333;0.173133333333333
C05C8.1	V_+_7240967_7241017_7241020	V	+	7240967	7241017;7241020	0.616593	1	0.000233333333333197;-0.000233333333333335
unc-89	I_+_4053583_4054474_4058534	I	+	4053583	4054474;4058534	0.158999	0.988671	-0.3126;0.3126
C26F1.1	V_+_7785892_7785993_7786802	V	+	7785892	7785993;7786802	0.65894	1	0.0196;-0.0196
C37C3.2	V_+_7855898_7855942_7855952	V	+	7855898	7855942;7855952	0.337644	1	0.0138;-0.0137999999999999
srp-7	V_+_8182504_8182717_8183029	V	+	8182504	8182717;8183029	0.316874	1	-0.00666666666666671;0.00666666666666668
air-1	V_+_8222238_8222499_8222512	V	+	8222238	8222499;8222512	0.00716621	0.578532	0.0014;-0.00139999999999996
tmd-2	V_+_8338632_8339008_8340431	V	+	8338632	8339008;8340431	0.206146	1	0.0685;-0.0684999999999999
smk-1	V_+_8613059_8613103_8613172	V	+	8613059	8613103;8613172	0.484837	1	0.00346666666666662;-0.00346666666666667
smk-1	V_+_8614013_8614053_8614061	V	+	8614013	8614053;8614061	0.314807	1	0.0106;-0.0106000000000001
sls-2.4	I_+_4172227_4190156_4193239_4249491_4605653	I	+	4172227	4190156;4193239;4249491;4605653	0.24584	1	-0.0331333333333333;0.0208;0.0291666666666667;-0.0168
sup-37	V_+_8788055_8788192_8788198	V	+	8788055	8788192;8788198	0.116465	0.958407	0.0463333333333333;-0.0463333333333332
rpn-8	I_+_4176931_4176976_4176988	I	+	4176931	4176976;4176988	0.349634	1	-0.000866666666666571;0.000866666666666667
F59E11.7	V_+_8991183_8991331_8991388	V	+	8991183	8991331;8991388	0.402832	1	-0.111466666666667;0.111466666666667
pqn-31	V_+_9109678_9109757_9109799	V	+	9109678	9109757;9109799	0.0346487	0.80606	-0.156333333333333;0.156333333333334
H24K24.3	V_+_912071_913064_913070	V	+	912071	913064;913070	0.0781399	0.920786	0.0165666666666667;-0.0165666666666666
hum-2	V_+_9392570_9393170_9393176	V	+	9392570	9393170;9393176	0.975103	1	0.0045;-0.00449999999999984
trpp-4	V_+_9400563_9400608_9400616	V	+	9400563	9400608;9400616	0.760107	1	0.00276666666666667;-0.00276666666666658
ehbp-1	V_+_9555370_9555593_9555626	V	+	9555370	9555593;9555626	0.7183	1	0.003;-0.00299999999999978
dop-2	V_+_9611364_9611964_9612730	V	+	9611364	9611964;9612730	0.257736	1	-0.161933333333333;0.161933333333333
ZK287.7	V_+_9693598_9693648_9693653	V	+	9693598	9693648;9693653	0.989698	1	0.0106333333333334;-0.0106333333333334
xbx-6	V_+_9706253_9706308_9706345	V	+	9706253	9706308;9706345	0.0971126	0.939583	0.00380000000000003;-0.0038
met-1	I_+_4256378_4256422_4256428	I	+	4256378	4256422;4256428	0.44232	1	-0.0219999999999999;0.022
C50H2.13	V_+_9926638_9926698_9926960	V	+	9926638	9926698;9926960	0.448552	1	0.0253;-0.0252999999999999
suds-3	V_+_9931391_9931778_9931790	V	+	9931391	9931778;9931790	0.937275	1	0.000533333333333334;-0.000533333333333275
cbs-1	X_+_10056080_10056187_10056192	X	+	10056080	10056187;10056192	0.828724	1	0.0203;-0.0203
nucb-1	X_+_10199602_10199762_10199795_10199804	X	+	10199602	10199762;10199795;10199804	0.792341	1	0.000966666666666671;-0.00396666666666667;0.00296666666666667
Y47D9A.1	I_+_4306830_4306898_4306903	I	+	4306830	4306898;4306903	0.7632	1	-6.66666666665483e-05;6.66666666666663e-05
mut-16	I_+_10083153_10083196_10083202	I	+	10083153	10083196;10083202	0.0252523	0.743045	0.0555999999999999;-0.0556
sma-9	X_+_10774468_10774891_10775828	X	+	10774468	10774891;10775828	0.292635	1	-0.0321;0.0320999999999999
sma-9	X_+_10781101_10781150_10781153_10781199	X	+	10781101	10781150;10781153;10781199	0.258164	1	-0.0221333333333334;0.0853333333333334;-0.0632333333333333
ttr-14	X_+_10788501_10788541_10788544	X	+	10788501	10788541;10788544	0.262645	1	0.00180000000000013;-0.0018
ttr-14	X_+_10788698_10788736_10788751	X	+	10788698	10788736;10788751	0.117392	0.960997	-0.00186666666666667;0.00186666666666657
col-178	X_+_11200062_11202010_11202040_11202067_11202094	X	+	11200062	11202010;11202040;11202067;11202094	0.118892	0.960997	-0.0657333333333334;0.012;-0.0355333333333333;0.0892666666666667
snx-1	X_+_1131496_1132356_1151315	X	+	1131496	1132356;1151315	0.947313	1	-0.00206666666666666;0.00206666666666667
hizr-1	X_+_11320122_11320165_11320175	X	+	11320122	11320165;11320175	0.759306	1	-0.0147333333333332;0.0147333333333333
trpp-9	X_+_11568603_11568642_11568648	X	+	11568603	11568642;11568648	0.229452	1	0.0607333333333333;-0.0607333333333335
T04F8.6	X_+_11670440_11670485_11670736	X	+	11670440	11670485;11670736	0.227579	1	0.0355333333333333;-0.0355333333333333
gcy-28	I_+_4500591_4500645_4500648	I	+	4500591	4500645;4500648	0.882074	1	0.00130000000000002;-0.00130000000000008
sams-1	X_+_11967406_11967572_11967576_11969653	X	+	11967406	11967572;11967576;11969653	0.23653	1	0.0126000000000001;-0.0197666666666667;0.00716666666666663
col-181	X_+_12105578_12105649_12105778	X	+	12105578	12105649;12105778	0.402736	1	0.138133333333333;-0.138133333333333
F17E5.2	X_+_12396625_12396667_12396675	X	+	12396625	12396667;12396675	0.255359	1	0.0515;-0.0515
alh-13	X_+_12782634_12783390_12783396	X	+	12782634	12783390;12783396	0.905055	1	0.0170333333333333;-0.0170333333333335
F11C1.7	X_+_12989667_12989713_12989719	X	+	12989667	12989713;12989719	0.299573	1	0.0766333333333334;-0.0766333333333333
NONE	X_+_13043772_13043818_13043827	X	+	13043772	13043818;13043827	0.976866	1	-0.0068;0.00680000000000014
NONE	X_+_13045256_13045301_13045323	X	+	13045256	13045301;13045323	0.21068	1	-0.0523666666666667;0.0523666666666665
F09A5.2	X_+_13137470_13137511_13137520	X	+	13137470	13137511;13137520	0.435833	1	-0.00200000000000006;0.002
rpl-24.1	I_+_4585799_4586050_4586056	I	+	4585799	4586050;4586056	0.898968	1	0.000133333333333319;-0.000133333333333333
pdk-1	X_+_1325028_1325067_1325073	X	+	1325028	1325067;1325073	0.557705	1	-0.0698666666666666;0.0698666666666666
pdk-1	X_+_1325670_1326071_1326077	X	+	1325670	1326071;1326077	0.245963	1	0.126566666666667;-0.126566666666667
sir-2.2	X_+_13329390_13329432_13329438	X	+	13329390	13329432;13329438	0.751965	1	0.0101000000000001;-0.0101
gck-4	X_+_13680377_13680496_13680502	X	+	13680377	13680496;13680502	0.707443	1	-0.00659999999999998;0.00659999999999994
gck-4	X_+_13681355_13681397_13681409	X	+	13681355	13681397;13681409	0.675944	1	-0.0494999999999999;0.0494999999999999
adm-2	X_+_13694342_13695301_13695308	X	+	13694342	13695301;13695308	0.0230091	0.729133	0.0971666666666666;-0.0971666666666667
nhr-71	X_+_13747956_13748578_13748587	X	+	13747956	13748578;13748587	0.661804	1	0.0442;-0.0442
nhr-71	X_+_13749089_13749407_13749410	X	+	13749089	13749407;13749410	0.439398	1	-0.0327333333333333;0.0327333333333333
nhr-71	X_+_13749898_13750047_13750056	X	+	13749898	13750047;13750056	0.682154	1	-0.00753333333333334;0.00753333333333361
elt-3	X_+_13938868_13939321_13939327	X	+	13938868	13939321;13939327	0.40262	1	0.0445333333333333;-0.0445333333333333
F16B12.6	X_+_14104446_14104511_14104514	X	+	14104446	14104511;14104514	0.450956	1	-0.0286;0.0286
F16B12.6	X_+_14106296_14106340_14106349	X	+	14106296	14106340;14106349	0.692748	1	0.0112;-0.0111999999999999
F16B12.6	X_+_14106511_14106579_14106585	X	+	14106511	14106579;14106585	0.152298	0.985277	-0.04;0.04
K06G5.1	X_+_14215013_14215363_14215375	X	+	14215013	14215363;14215375	0.186344	1	0.00196666666666667;-0.00196666666666667
eor-2	X_+_14603955_14604009_14604015	X	+	14603955	14604009;14604015	0.962149	1	0.00780000000000008;-0.00780000000000003
eor-2	X_+_14606953_14606994_14607001	X	+	14606953	14606994;14607001	0.867566	1	0.0271333333333333;-0.0271333333333335
rbc-1	X_+_14614442_14614485_14614491	X	+	14614442	14614485;14614491	0.00230866	0.400915	0.0993000000000001;-0.0992999999999999
ain-2	I_+_4656780_4657204_4657210	I	+	4656780	4657204;4657210	0.940249	1	-0.00793333333333324;0.00793333333333329
C05G5.2	X_+_14749961_14750005_14750012	X	+	14749961	14750005;14750012	0.882924	1	0.00769999999999998;-0.00769999999999993
egrh-1	X_+_14848431_14848478_14848485	X	+	14848431	14848478;14848485	0.0515916	0.860423	0.0830666666666667;-0.0830666666666666
C27C12.4	X_+_14855082_14855565_14855571	X	+	14855082	14855565;14855571	0.192082	1	0.0602999999999999;-0.0603000000000001
rgs-10	X_+_14963217_14963268_14963328	X	+	14963217	14963268;14963328	0.0248533	0.738672	0.180433333333333;-0.180433333333333
unc-57	I_+_4676646_4677668_4677674	I	+	4676646	4677668;4677674	0.331341	1	0.0305000000000002;-0.0305
tbc-1	X_+_14973464_14974131_14974137	X	+	14973464	14974131;14974137	7.60168e-05	0.06318	0.133566666666667;-0.133566666666667
emre-1	X_+_14980063_14980502_14980665	X	+	14980063	14980502;14980665	0.906588	1	-Inf;-Inf
rbg-1	X_+_14985764_14985804_14985810	X	+	14985764	14985804;14985810	0.363479	1	-0.0352333333333333;0.0352333333333333
ucr-2.2	X_+_15174235_15174403_15174496	X	+	15174235	15174403;15174496	0.308995	1	-0.0031;0.0031000000000001
eat-20	X_+_15522418_15522924_15522930	X	+	15522418	15522924;15522930	0.558659	1	-0.0348333333333333;0.0348333333333333
usp-33	X_+_15592446_15592482_15592488	X	+	15592446	15592482;15592488	0.600319	1	-0.0177;0.0176999999999999
sdc-1	X_+_16276919_16276959_16276965	X	+	16276919	16276959;16276965	0.748141	1	-0.00793333333333324;0.00793333333333329
taf-3	X_+_16335103_16335276_16335471	X	+	16335103	16335276;16335471	0.272149	1	0.102833333333333;-0.102833333333333
rpl-41.1	I_+_4789277_4789348_4790411	I	+	4789277	4789348;4790411	0.651866	1	0.000700000000000145;-0.000699999999999999
pat-9	X_+_16537940_16537994_16538000	X	+	16537940	16537994;16538000	0.119088	0.960997	-0.150133333333333;0.150133333333333
C06G1.1	X_+_16635233_16635296_16635302	X	+	16635233	16635296;16635302	0.272852	1	0.0896333333333334;-0.0896333333333335
aak-2	X_+_16801333_16801381_16801387	X	+	16801333	16801381;16801387	0.886719	1	-0.00596666666666668;0.00596666666666645
F52G3.1	X_+_16966701_16967941_16967950	X	+	16966701	16967941;16967950	0.042693	0.837059	0.0608;-0.0607999999999999
F57C9.4	I_+_4833041_4833468_4833525	I	+	4833041	4833468;4833525	0.769421	1	0.00629999999999997;-0.0063
sid-3	X_+_17189274_17189385_17190546	X	+	17189274	17189385;17190546	0.360616	1	0.0913666666666667;-0.0913666666666667
NONE	X_+_173184_173231_422232	X	+	173184	173231;422232	0.805411	1	0.0529666666666666;-0.0529666666666667
C53C11.5	X_+_17335842_17335882_17335894	X	+	17335842	17335882;17335894	0.228738	1	0.0786666666666667;-0.0786666666666668
mlc-1	X_+_17459232_17459490_17459496	X	+	17459232	17459490;17459496	0.954159	1	-3.33333333333297e-05;3.33333333333331e-05
nhr-1	X_+_17522481_17523473_17523488	X	+	17522481	17523473;17523488	0.726391	1	0.0019666666666667;-0.00196666666666656
lec-9	X_+_17600546_17600594_17600603	X	+	17600546	17600594;17600603	0.170216	0.999911	-0.00163333333333333;0.00163333333333338
nlp-6	X_+_17663466_17663598_17664072	X	+	17663466	17663598;17664072	0.975115	1	0.0125;-0.0125000000000001
kbp-5	I_+_10687744_10687828_10687857	I	+	10687744	10687828;10687857	0.788683	1	0.00156666666666661;-0.00156666666666667
cgt-2	X_+_17695319_17696471_17696525	X	+	17695319	17696471;17696525	0.803143	1	-0.0444333333333333;0.0444333333333332
cgt-2	X_+_17698480_17698698_17698704	X	+	17698480	17698698;17698704	0.811021	1	-0.000966666666666657;0.000966666666666449
cTel55X.1	X_+_17717443_17718426_17718433	X	+	17717443	17718426;17718433	0.582781	1	0.00143333333333334;-0.00143333333333318
F21F3.4	I_+_4897227_4897274_4897277	I	+	4897227	4897274;4897277	0.572525	1	0.0168999999999999;-0.0169
T08D2.7	X_+_190562_191154_192834	X	+	190562	191154;192834	0.470865	1	-0.0945000000000001;0.0945
NONE	X_+_200772_202485_202531	X	+	200772	202485;202531	0.588216	1	0.00333333333333341;-0.00333333333333334
vha-15	X_+_2238656_2238697_2238703	X	+	2238656	2238697;2238703	0.481049	1	0.00363333333333334;-0.00363333333333316
C43H6.4	X_+_2405227_2405275_2405282	X	+	2405227	2405275;2405282	0.0878171	0.936347	-0.114233333333333;0.114233333333333
F28B3.5	I_+_4927930_4928230_4928239	I	+	4927930	4928230;4928239	0.106729	0.950007	-0.00386666666666667;0.00386666666666646
dip-2	I_+_4943805_4943862_4943868	I	+	4943805	4943862;4943868	0.155516	0.988274	0.0772333333333333;-0.0772333333333333
ttr-42	X_+_2577904_2577945_2577960	X	+	2577904	2577945;2577960	0.0530992	0.861315	0.00303333333333333;-0.00303333333333333
dip-2	I_+_4946330_4946641_4946647	I	+	4946330	4946641;4946647	0.950861	1	0.00206666666666666;-0.00206666666666644
C09B7.2	X_+_2668283_2669400_2669409	X	+	2668283	2669400;2669409	0.415332	1	-0.0103;0.0103
C09B7.2	X_+_2669586_2670256_2670264	X	+	2669586	2670256;2670264	0.595847	1	-0.000100000000000003;0.0001000000000001
cgef-1	X_+_2798348_2798694_2798700	X	+	2798348	2798694;2798700	0.264117	1	0.0667666666666666;-0.0667666666666666
aqp-7	X_+_3025709_3025857_3026270	X	+	3025709	3025857;3026270	0.31923	1	0.00153333333333328;-0.00153333333333333
K10B3.1	X_+_3135692_3136335_3145567	X	+	3135692	3136335;3145567	0.459342	1	0.00396666666666656;-0.00396666666666667
gcc-1	X_+_3162250_3162803_3163811	X	+	3162250	3162803;3163811	0.896863	1	-0.0217;0.0217000000000001
M02E1.1	X_+_330140_331894_333409	X	+	330140	331894;333409	0.136749	0.971439	-0.0268666666666666;0.0268666666666667
vit-5	X_+_3404272_3404434_3406186	X	+	3404272	3404434;3406186	0.36366	1	0.000266666666666748;-0.000266666666666665
vit-5	X_+_3404501_3404856_3406920	X	+	3404501	3404856;3406920	0.0341081	0.804091	-0.0078666666666668;0.00786666666666667
vit-5	X_+_3406159_3406960_3407292_3407712_3408178	X	+	3406159	3406960;3407292;3407712;3408178	0.579702	1	-0.0221;0.00373333333333334;0.0135333333333333;0.00486666666666663
ZK813.1	X_+_3446426_3446462_3446477	X	+	3446426	3446462;3446477	0.369465	1	0.0005;-0.000499999999999834
wrt-6	X_+_3482419_3482479_3482485	X	+	3482419	3482479;3482485	0.893531	1	-0.0651666666666667;0.0651666666666668
NONE	X_+_34906_34945_34952	X	+	34906	34945;34952	0.848681	1	0.00369999999999998;-0.00370000000000004
sor-3	X_+_354076_354605_354611	X	+	354076	354605;354611	0.111781	0.953554	0.0228666666666667;-0.0228666666666667
rgs-7	X_+_3545823_3546489_3546495	X	+	3545823	3546489;3546495	0.78274	1	0.0574;-0.0574000000000001
rgs-7	X_+_3547758_3547819_3547828	X	+	3547758	3547819;3547828	0.07566	0.916749	0.109133333333333;-0.109133333333333
NONE	X_+_3562429_3570107_3570927	X	+	3562429	3570107;3570927	0.202825	1	0.105333333333333;-0.105333333333333
NONE	X_+_3562845_3563242_3568730	X	+	3562845	3563242;3568730	0.696538	1	0.054;-0.054
cst-1	X_+_4342283_4342324_4342330	X	+	4342283	4342324;4342330	0.417235	1	-0.0257;0.0257000000000001
dpy-23	X_+_4389449_4389684_4389690	X	+	4389449	4389684;4389690	0.0328928	0.799689	0.0545666666666667;-0.0545666666666667
spr-3	X_+_4514158_4514207_4514210	X	+	4514158	4514207;4514210	0.621897	1	-0.0599333333333333;0.0599333333333332
ham-2	X_+_4557285_4557332_4557338	X	+	4557285	4557332;4557338	0.243355	1	-0.0236000000000001;0.0236000000000001
lnp-1	X_+_4589923_4589960_4589972	X	+	4589923	4589960;4589972	0.793315	1	0.00146666666666664;-0.00146666666666662
C46C11.2	X_+_4633521_4634069_4634927	X	+	4633521	4634069;4634927	0.850668	1	0.0056666666666666;-0.00566666666666667
Y110A7A.9	I_+_5119686_5119728_5119735	I	+	5119686	5119728;5119735	0.0823013	0.924635	-0.0463;0.0462999999999998
K05B2.2	X_+_4911289_4911335_4911344	X	+	4911289	4911335;4911344	0.624547	1	0.0272666666666667;-0.0272666666666668
act-4	X_+_4963534_4963589_4964046	X	+	4963534	4963589;4964046	0.925178	1	0.000566666666666493;-0.000566666666666663
lfi-1	X_+_4989872_4989917_4989920	X	+	4989872	4989917;4989920	0.660931	1	-0.00663333333333349;0.00663333333333333
pnk-4	X_+_5089155_5089761_5089767	X	+	5089155	5089761;5089767	0.781627	1	0.0129333333333333;-0.0129333333333335
vit-2	X_+_5101612_5101740_5105228	X	+	5101612	5101740;5105228	0.482356	1	-Inf;-Inf
vit-2	X_+_5101915_5101966_5102071_5102089_5105195	X	+	5101915	5101966;5102071;5102089;5105195	0.356279	1	0.00309999999999988;0.000800000000000002;-0.00360000000000001;-0.000366666666666666
vit-2	X_+_5102252_5102297_5102813_5104268_5105303_5105411_5105648_5105738_5105933	X	+	5102252	5102297;5102813;5104268;5105303;5105411;5105648;5105738;5105933	0.0220952	0.723139	-0.00136666666666663;0.000133333333333334;0.000133333333333333;0.000233333333333333;0.000166666666666667;-0.000566666666666666;0.000766666666666665;0.000533333333333333
vit-2	X_+_5103549_5103680_5105300_5105384	X	+	5103549	5103680;5105300;5105384	0.0467133	0.846513	-0.0228666666666666;0.0164;0.00633333333333333
vit-2	X_+_5105478_5105525_5105690	X	+	5105478	5105525;5105690	0.68359	1	0.00153333333333339;-0.00153333333333332
mtm-1	I_+_5137688_5137729_5137732_5137738	I	+	5137688	5137729;5137732;5137738	0.327211	1	-0.0236;-0.00166666666666667;0.0252666666666665
vit-2	X_+_5105773_5105820_5105834	X	+	5105773	5105820;5105834	0.630684	1	-6.66666666665483e-05;6.66666666666667e-05
H28G03.1	X_+_5216593_5216996_5216999	X	+	5216593	5216996;5216999	0.0298449	0.780763	0.0110666666666664;-0.0110666666666667
Y34B4A.6	X_+_5253165_5253792_5253798	X	+	5253165	5253792;5253798	0.378077	1	-0.000366666666666666;0.000366666666666848
Y34B4A.5	X_+_5257342_5257382_5257391	X	+	5257342	5257382;5257391	0.626504	1	-0.00576666666666667;0.0057666666666667
vps-41	X_+_5286951_5286991_5287003	X	+	5286951	5286991;5287003	0.0806476	0.922764	0.136033333333333;-0.136033333333333
C26B9.5	X_+_5330009_5330253_5330514	X	+	5330009	5330253;5330514	0.188171	1	0.00356666666666667;-0.0035666666666665
C25F6.7	X_+_5445237_5445349_5445352	X	+	5445237	5445349;5445352	0.87418	1	0.0813;-0.0812999999999999
mec-2	X_+_5584544_5584599_5586249	X	+	5584544	5584599;5586249	0.171415	1	-0.0831333333333334;0.0831333333333333
npp-6	I_+_5179852_5179895_5179904	I	+	5179852	5179895;5179904	0.812338	1	-0.00756666666666667;0.00756666666666661
acp-5	X_+_5829837_5829936_5829997	X	+	5829837	5829936;5829997	0.335506	1	-0.0243000000000001;0.0243
slx-1	I_+_5183272_5184586_5184674	I	+	5183272	5184586;5184674	0.896732	1	-0.000933333333333453;0.000933333333333331
slx-1	I_+_5184766_5184816_5184825	I	+	5184766	5184816;5184825	0.158776	0.988671	0.0305;-0.0304999999999999
slx-1	I_+_5185375_5185431_5185435	I	+	5185375	5185431;5185435	0.570706	1	0.0054333333333334;-0.00543333333333333
inx-3	X_+_5997689_5997737_5997744	X	+	5997689	5997737;5997744	0.517847	1	-0.0262666666666667;0.0262666666666665
ipp-5	X_+_6032911_6032964_6032967	X	+	6032911	6032964;6032967	0.138804	0.971826	-0.0279000000000001;0.0279
fncm-1	I_+_5190455_5190512_5190525	I	+	5190455	5190512;5190525	0.858877	1	-0.00186666666666666;0.00186666666666668
C15H9.4	X_+_6102879_6103698_6103704	X	+	6102879	6103698;6103704	0.837852	1	0.00283333333333334;-0.00283333333333313
fncm-1	I_+_5193154_5193548_5193617	I	+	5193154	5193548;5193617	0.0280013	0.76611	0.0474000000000001;-0.0474
W05H9.1	X_+_6273162_6273205_6273229_6273265	X	+	6273162	6273205;6273229;6273265	0.0124206	0.628979	0.0350666666666669;-0.0338333333333333;-0.00123333333333333
let-363	I_+_5252949_5253193_5253199	I	+	5252949	5253193;5253199	0.866441	1	-0.0216000000000002;0.0216000000000001
let-363	I_+_5258750_5259294_5259303	I	+	5258750	5259294;5259303	0.136469	0.971439	0.0821666666666667;-0.0821666666666666
cpr-6	X_+_6607254_6607302_6607305	X	+	6607254	6607302;6607305	0.872863	1	-0.000599999999999712;0.000600000000000001
cpr-6	X_+_6607521_6607563_6607569	X	+	6607521	6607563;6607569	0.887488	1	6.66666666665483e-05;-6.66666666666667e-05
let-363	I_+_5260379_5260422_5260434	I	+	5260379	5260422;5260434	0.434056	1	0.0638666666666666;-0.0638666666666666
C16E9.1	X_+_6941093_6941134_6941140	X	+	6941093	6941134;6941140	0.835391	1	0.00309999999999999;-0.00309999999999999
flp-26	X_+_7029249_7029322_7029331	X	+	7029249	7029322;7029331	0.553286	1	0.0270333333333333;-0.0270333333333334
lron-7	X_+_7295244_7295324_7295330	X	+	7295244	7295324;7295330	0.78085	1	-0.00376666666666658;0.00376666666666666
epg-7	X_+_7336677_7336717_7336723	X	+	7336677	7336717;7336723	0.0894364	0.937389	0.0607;-0.0606999999999999
sto-1	X_+_7564330_7564414_7564420	X	+	7564330	7564414;7564420	0.71503	1	-0.127066666666667;0.127066666666667
vps-52	X_+_7567191_7567229_7567238	X	+	7567191	7567229;7567238	0.559984	1	0.0093;-0.00930000000000009
aman-3	I_+_5328386_5328428_5328431	I	+	5328386	5328428;5328431	0.517131	1	0.0422666666666665;-0.0422666666666666
NONE	I_+_533849_534453_535789	I	+	533849	534453;535789	0.6271	1	-0.0494000000000001;0.0494000000000001
attf-5	X_+_792029_792085_792121	X	+	792029	792085;792121	0.202119	1	0.157033333333333;-0.157033333333333
F55A12.5	I_+_5347276_5347317_5347326	I	+	5347276	5347317;5347326	0.863113	1	-0.0048666666666668;0.00486666666666666
dct-1	X_+_7954570_7954751_7954760	X	+	7954570	7954751;7954760	0.920027	1	-0.00130000000000008;0.00130000000000013
unk-1	X_+_8021381_8022766_8022772	X	+	8021381	8022766;8022772	0.434936	1	-0.0295333333333334;0.0295333333333334
unk-1	X_+_8024507_8024550_8024562	X	+	8024507	8024550;8024562	0.180723	1	-0.100933333333333;0.100933333333333
F18E9.3	X_+_8587481_8587522_8587528_8587534	X	+	8587481	8587522;8587528;8587534	0.457682	1	0.00850000000000002;-0.0236333333333334;0.0151333333333333
NONE	I_+_5368892_5369634_5369638	I	+	5368892	5369634;5369638	0.771075	1	-0.0256;0.0256
M02D8.2	X_+_8739126_8739673_8739730	X	+	8739126	8739673;8739730	0.0325974	0.798363	0.160966666666667;-0.160966666666667
unc-27	X_+_8790150_8790204_8790207	X	+	8790150	8790204;8790207	0.406747	1	0.000300000000000078;-0.0003
unc-27	X_+_8790335_8790381_8790387	X	+	8790335	8790381;8790387	0.276934	1	-0.000533333333333386;0.000533333333333333
C25A11.2	X_+_9116016_9116063_9116121	X	+	9116016	9116063;9116121	0.576071	1	0.0184;-0.0184
wwp-1	I_+_539727_539793_539799	I	+	539727	539793;539799	0.57601	1	0.0164666666666667;-0.0164666666666666
sel-12	X_+_917212_917260_917269	X	+	917212	917260;917269	0.243296	1	0.0396333333333334;-0.0396333333333333
tbc-11	X_+_929101_929147_929153	X	+	929101	929147;929153	0.996216	1	0.0147;-0.0147
pkc-2	X_+_9383091_9383464_9385572	X	+	9383091	9383464;9385572	0.771273	1	-0.000366666666666737;0.000366666666666661
fln-2	X_+_9422225_9422382_9423945	X	+	9422225	9422382;9423945	0.507157	1	-0.0107;0.0107000000000002
gap-2	X_+_9513356_9513412_9513418	X	+	9513356	9513412;9513418	0.233231	1	0.0598333333333333;-0.0598333333333334
gap-2	X_+_9515329_9515372_9515378	X	+	9515329	9515372;9515378	0.962419	1	-0.00473333333333315;0.00473333333333333
gap-2	X_+_9515745_9515789_9515795	X	+	9515745	9515789;9515795	0.158437	0.988671	0.0666666666666667;-0.0666666666666668
C11E4.7	X_+_9617367_9617660_9617994	X	+	9617367	9617660;9617994	0.852078	1	-0.00910000000000011;0.0091
daf-16	I_+_10763706_10764349_10764355	I	+	10763706	10764349;10764355	0.498865	1	0.0462666666666667;-0.0462666666666667
him-4	X_+_9751539_9751744_9751813	X	+	9751539	9751744;9751813	0.405625	1	-0.0476;0.0476
F27C1.2	I_+_5430705_5430759_5430771	I	+	5430705	5430759;5430771	0.315683	1	0.0394999999999999;-0.0395
ZC506.1	X_+_9961357_9961963_9962561	X	+	9961357	9961963;9962561	0.987841	1	-0.00989999999999999;0.00990000000000013
F19C6.8	X_+_9997823_9997883_9997898	X	+	9997823	9997883;9997898	0.543854	1	0.1018;-0.1018
daf-16	I_+_10773744_10773983_10773992	I	+	10773744	10773983;10773992	0.435568	1	-0.00326666666666667;0.00326666666666664
M01E11.1	I_+_5582353_5582390_5582397	I	+	5582353	5582390;5582397	0.239	1	-0.00686666666666666;0.00686666666666669
F46F11.7	I_+_5622462_5622501_5622512	I	+	5622462	5622501;5622512	0.846425	1	-0.00613333333333334;0.00613333333333321
F55A3.2	I_+_10795353_10796329_10796338	I	+	10795353	10796329;10796338	0.409577	1	-0.0395;0.0395000000000001
hpo-27	I_+_5908896_5909261_5909267	I	+	5908896	5909261;5909267	0.911443	1	0.0055333333333335;-0.00553333333333333
C06A5.3	I_+_5988761_5988820_5988829	I	+	5988761	5988820;5988829	0.672599	1	-0.00390000000000001;0.00389999999999996
C06A5.3	I_+_5989155_5989195_5989202	I	+	5989155	5989195;5989202	0.0627202	0.890361	-0.046;0.0460000000000003
usp-5	I_+_6112501_6112543_6112549	I	+	6112501	6112543;6112549	0.63956	1	-0.0235666666666667;0.0235666666666667
trak-1	I_+_6125593_6125643_6125649	I	+	6125593	6125643;6125649	0.626945	1	0.0243;-0.0243000000000001
pigv-1	I_+_6187358_6187396_6187403	I	+	6187358	6187396;6187403	0.409091	1	0.000333333333333332;-0.000333333333333297
T05E7.3	I_+_6191024_6191060_6191077	I	+	6191024	6191060;6191077	0.0912294	0.938045	0.0199;-0.0199
rbm-5	I_+_6215987_6216057_6216060	I	+	6215987	6216057;6216060	0.460758	1	-0.0340333333333334;0.0340333333333334
rbm-5	I_+_6216168_6216294_6216357	I	+	6216168	6216294;6216357	0.777702	1	-0.0166333333333333;0.0166333333333333
lpd-2	I_+_6254306_6254349_6254352	I	+	6254306	6254349;6254352	0.188912	1	0.00209999999999999;-0.0021
hrpk-1	I_+_6319342_6319440_6319449	I	+	6319342	6319440;6319449	0.127102	0.962956	0.0208333333333334;-0.0208333333333334
hrpk-1	I_+_6319635_6319670_6319682	I	+	6319635	6319670;6319682	0.920077	1	-0.000766666666666667;0.000766666666666582
bli-4	I_+_6345556_6346971_6348290_6348575_6349592_6353970_6354001	I	+	6345556	6346971;6348290;6348575;6349592;6353970;6354001	0.306857	1	-0.00656666666666667;-0.0247333333333334;0.00286666666666666;-0.00596666666666666;0.0326999999999998;0.00166666666666667
K04F10.3	I_+_6358748_6358790_6358796	I	+	6358748	6358790;6358796	0.938252	1	-0.00123333333333331;0.00123333333333332
ZC308.4	I_+_6368376_6368431_6368516	I	+	6368376	6368431;6368516	0.917555	1	0.000366666666666737;-0.000366666666666664
ZC308.4	I_+_6368965_6369010_6369058	I	+	6368965	6369010;6369058	0.525158	1	-0.00473333333333326;0.00473333333333335
san-1	I_+_6408769_6408810_6408820	I	+	6408769	6408810;6408820	0.42492	1	0.00353333333333339;-0.00353333333333333
knl-2	I_+_6462929_6463060_6463067_6463070	I	+	6462929	6463060;6463067;6463070	0.277404	1	-0.0141;0.0298666666666667;-0.0158
Y95D11A.3	I_+_10941303_10941572_10941581	I	+	10941303	10941572;10941581	0.0583331	0.877472	-0.0516999999999997;0.0517000000000001
glh-2	I_+_6514838_6514880_6515310	I	+	6514838	6514880;6515310	0.98034	1	0.000466666666666615;-0.000466666666666667
glh-2	I_+_6514956_6515000_6515429	I	+	6514956	6515000;6515429	0.28593	1	-0.00419999999999998;0.0042
syp-6	I_+_6567676_6567824_6567830	I	+	6567676	6567824;6567830	0.939524	1	0.00686666666666669;-0.0068666666666668
let-607	I_+_6584155_6584267_6584273	I	+	6584155	6584267;6584273	0.532578	1	0.0217000000000001;-0.0217000000000001
nekl-2	I_+_6663298_6663473_6663533	I	+	6663298	6663473;6663533	0.362725	1	0.0263333333333335;-0.0263333333333333
cye-1	I_+_6782069_6782111_6782120	I	+	6782069	6782111;6782120	0.631324	1	0.00129999999999997;-0.00129999999999998
pqn-20	I_+_6793118_6793160_6793163	I	+	6793118	6793160;6793163	0.14885	0.98033	0.0129666666666665;-0.0129666666666667
pqn-20	I_+_6795906_6796006_6796021	I	+	6795906	6796006;6796021	0.130292	0.964971	0.0557;-0.0557
pqn-20	I_+_6796766_6796865_6796871	I	+	6796766	6796865;6796871	0.452882	1	-0.0219666666666669;0.0219666666666667
mek-5	I_+_6801514_6801638_6803620	I	+	6801514	6801638;6803620	0.326472	1	0.00136666666666652;-0.00136666666666666
ulp-5	I_+_6813280_6813384_6813393	I	+	6813280	6813384;6813393	0.916451	1	-0.00756666666666667;0.00756666666666672
dpf-3	I_+_6838644_6838812_6838829	I	+	6838644	6838812;6838829	0.696653	1	0.00419999999999998;-0.0042
dpf-3	I_+_6838960_6839002_6839014	I	+	6838960	6839002;6839014	0.525338	1	0.0158;-0.0158
dpf-3	I_+_6839694_6839795_6839801	I	+	6839694	6839795;6839801	0.878777	1	-0.00253333333333334;0.00253333333333328
glh-1	I_+_6854977_6855006_6855036	I	+	6854977	6855006;6855036	0.46277	1	-0.0500333333333333;0.0500333333333333
let-383	I_+_6862457_6862940_6863074	I	+	6862457	6862940;6863074	0.963899	1	-0.0389666666666667;0.0389666666666667
trhr-1	I_+_6990740_6990785_6990794	I	+	6990740	6990785;6990794	0.603419	1	0.0193333333333333;-0.0193333333333332
sem-4	I_+_7047887_7047934_7047943	I	+	7047887	7047934;7047943	0.0504724	0.856448	0.0956999999999999;-0.0957
plin-1	I_+_7057954_7057989_7057998	I	+	7057954	7057989;7057998	0.908572	1	0.00140000000000001;-0.00139999999999996
plin-1	I_+_7058077_7058116_7058131	I	+	7058077	7058116;7058131	0.313033	1	0.00256666666666667;-0.00256666666666627
plin-1	I_+_7058485_7058524_7058535	I	+	7058485	7058524;7058535	0.426324	1	-0.00113333333333333;0.00113333333333332
tofu-5	I_+_7070246_7070298_7070310	I	+	7070246	7070298;7070310	0.825723	1	3.33333333333349e-05;-3.33333333333297e-05
NONE	I_+_7098695_7098738_7098742	I	+	7098695	7098738;7098742	0.7763	1	-0.00319999999999998;0.0032
nhr-23	I_+_7219696_7219761_7219767	I	+	7219696	7219761;7219767	0.013598	0.646519	-0.0644666666666667;0.0644666666666666
swsn-9	I_+_7226952_7227022_7227031	I	+	7226952	7227022;7227031	0.159815	0.989619	-0.00423333333333333;0.0042333333333332
ztf-15	I_+_7258418_7258467_7258475	I	+	7258418	7258467;7258475	0.473073	1	-0.0191333333333333;0.0191333333333333
F13G3.7	I_+_7305156_7305195_7305204	I	+	7305156	7305195;7305204	0.253328	1	0.0635333333333334;-0.0635333333333334
unc-13	I_+_7431104_7433088_7433097	I	+	7431104	7433088;7433097	0.0031836	0.454456	0.156066666666667;-0.156066666666667
pbrm-1	I_+_7502558_7502603_7502607	I	+	7502558	7502603;7502607	0.302472	1	-0.0105;0.0105
T25G3.3	I_+_7561743_7561790_7561838	I	+	7561743	7561790;7561838	0.429237	1	-0.0018999999999999;0.0019
D2030.7	I_+_7589465_7589507_7589516	I	+	7589465	7589507;7589516	0.667232	1	0.00103333333333344;-0.00103333333333334
D2030.7	I_+_7590364_7590434_7590651_7590660	I	+	7590364	7590434;7590651;7590660	0.0851702	0.929716	0.0277333333333333;0.00443333333333333;-0.0320666666666667
wdr-23	I_+_7600333_7600409_7600433	I	+	7600333	7600409;7600433	0.285113	1	0.0194333333333333;-0.0194333333333333
T24B1.1	I_+_7677481_7677526_7677534	I	+	7677481	7677526;7677534	0.517603	1	-0.00740000000000002;0.00740000000000007
T23G11.7	I_+_7679552_7679732_7680882	I	+	7679552	7679732;7680882	0.701338	1	0.00283333333333333;-0.00283333333333335
rlbp-1	I_+_7685162_7691209_7691219	I	+	7685162	7691209;7691219	0.0589168	0.880204	-0.0285;0.0284999999999999
W02B8.11	I_+_768628_768797_770460	I	+	768628	768797;770460	0.210804	1	0.0654666666666667;-0.0654666666666668
rlbp-1	I_+_7693522_7693560_7693566	I	+	7693522	7693560;7693566	0.159127	0.988671	0.0133333333333333;-0.0133333333333334
T23G11.4	I_+_7694420_7694523_7694526	I	+	7694420	7694523;7694526	0.730665	1	-0.000600000000000045;0.000600000000000003
gld-1	I_+_7696653_7696691_7696700	I	+	7696653	7696691;7696700	0.93647	1	0.000633333333333347;-0.000633333333333375
F27D4.1	I_+_7703040_7703084_7703099	I	+	7703040	7703084;7703099	0.0857412	0.931522	0.00400000000000011;-0.004
adr-1	I_+_7775041_7775082_7775091	I	+	7775041	7775082;7775091	0.218969	1	0.0380333333333333;-0.0380333333333333
adr-1	I_+_7775152_7775194_7775200	I	+	7775152	7775194;7775200	0.277268	1	-0.0438666666666667;0.0438666666666666
D2005.4	I_+_7815083_7815246_7815253	I	+	7815083	7815246;7815253	0.286664	1	0.0608333333333333;-0.0608333333333334
drh-3	I_+_7823528_7823963_7824170	I	+	7823528	7823963;7824170	0.121298	0.960997	0.0111333333333333;-0.0111333333333333
F30F8.10	I_+_7846631_7846671_7846680	I	+	7846631	7846671;7846680	0.872818	1	0.0104333333333333;-0.0104333333333334
pck-2	I_+_7850057_7850519_7850525	I	+	7850057	7850519;7850525	0.377353	1	-0.0366333333333333;0.0366333333333333
pck-2	I_+_7871484_7871531_7871820	I	+	7871484	7871531;7871820	0.644524	1	0.000333333333333519;-0.000333333333333334
pigu-1	I_+_7938869_7938910_7938919	I	+	7938869	7938910;7938919	0.716114	1	0.000166666666666667;-0.000166666666666537
pigu-1	I_+_7939194_7939236_7939239	I	+	7939194	7939236;7939239	0.898271	1	0.000666666666666668;-0.000666666666666593
F46A8.11	I_+_11248348_11248389_11248391	I	+	11248348	11248389;11248391	0.421864	1	0.164333333333333;-0.164333333333333
rbg-2	I_+_7963823_7964333_7964340	I	+	7963823	7964333;7964340	0.0419162	0.831599	-0.0146333333333333;0.0146333333333334
rbg-2	I_+_7966896_7967351_7969263_7970525	I	+	7966896	7967351;7969263;7970525	0.0384855	0.827911	0.0113666666666667;0.0171;-0.0285
H05L14.2	I_+_7991140_7991180_7991186	I	+	7991140	7991180;7991186	0.373326	1	0.0663;-0.0662999999999999
H05L14.2	I_+_7992434_7992522_7992529	I	+	7992434	7992522;7992529	0.171288	1	0.0219666666666666;-0.0219666666666667
C54G4.5	I_+_7996438_7996481_7996487	I	+	7996438	7996481;7996487	0.249279	1	0.0401333333333334;-0.0401333333333335
vacl-14	I_+_8042909_8042950_8042956	I	+	8042909	8042950;8042956	0.825049	1	0.00109999999999999;-0.00109999999999988
2023-04-01	I_+_8052440_8052480_8052486	I	+	8052440	8052480;8052486	0.309447	1	0.0691333333333334;-0.0691333333333333
spr-4	I_+_8108258_8108725_8108731	I	+	8108258	8108725;8108731	0.959394	1	-0.00970000000000004;0.00969999999999999
Y48G1C.10	I_+_81272_81877_81883	I	+	81272	81877;81883	0.0234712	0.734254	0.0441666666666667;-0.0441666666666667
mei-1	I_+_8296221_8296539_8296548	I	+	8296221	8296539;8296548	0.961782	1	-0.00253333333333328;0.00253333333333328
cep-1	I_+_8324811_8324929_8324935	I	+	8324811	8324929;8324935	0.564096	1	0.0178666666666667;-0.0178666666666667
nepr-1	I_+_8399202_8399251_8399257	I	+	8399202	8399251;8399257	0.513328	1	0.0103999999999997;-0.0104
nepr-1	I_+_8399320_8399368_8399374	I	+	8399320	8399368;8399374	0.838593	1	0.00639999999999996;-0.00639999999999996
sin-3	I_+_8422259_8422656_8423538	I	+	8422259	8422656;8423538	0.98867	1	-0.00103333333333322;0.00103333333333333
sin-3	I_+_8422807_8422852_8422858	I	+	8422807	8422852;8422858	0.394123	1	0.0242;-0.0242
D1081.7	I_+_8488500_8488568_8488584	I	+	8488500	8488568;8488584	0.617229	1	-0.000499999999999945;0.0005
R05D11.9	I_+_8593649_8594035_8594041	I	+	8593649	8594035;8594041	0.533906	1	0.0125999999999998;-0.0125999999999999
R05D11.9	I_+_8595487_8595540_8595569	I	+	8595487	8595540;8595569	0.113263	0.953725	-0.00579999999999992;0.0058
snrp-27	I_+_8601729_8601780_8601796	I	+	8601729	8601780;8601796	0.0649096	0.893929	-0.00306666666666667;0.00306666666666666
lmd-1	I_+_8610307_8610347_8610355	I	+	8610307	8610347;8610355	0.890612	1	0.000233333333333335;-0.000233333333333419
W02B8.11	I_+_861919_864396_864402	I	+	861919	864396;864402	0.169968	0.999416	-0.0346333333333333;0.0346333333333335
syx-17	I_+_8645997_8646062_8646070	I	+	8645997	8646062;8646070	0.239541	1	-0.0176;0.0175999999999999
cdk-8	I_+_8704490_8704531_8704543	I	+	8704490	8704531;8704543	0.491637	1	-0.0233666666666667;0.0233666666666669
gls-1	I_+_8737218_8737260_8737266	I	+	8737218	8737260;8737266	0.445231	1	-0.0648;0.0648
gls-1	I_+_8738483_8738519_8738534	I	+	8738483	8738519;8738534	0.565594	1	0.0320333333333333;-0.0320333333333332
gls-1	I_+_8741124_8741187_8741196	I	+	8741124	8741187;8741196	0.957238	1	-0.00309999999999999;0.00310000000000005
trt-1	I_+_8768652_8768728_8768736	I	+	8768652	8768728;8768736	0.875313	1	0.000733333333333308;-0.000733333333333253
F36A2.9	I_+_8819427_8820271_8820612	I	+	8819427	8820271;8820612	0.788658	1	0.00206666666666666;-0.00206666666666667
F32H2.10	I_+_8970394_8970438_8970517	I	+	8970394	8970438;8970517	0.327224	1	0.00126666666666697;-0.00126666666666667
gld-4	I_+_9121190_9121732_9121739	I	+	9121190	9121732;9121739	0.669863	1	-0.00960000000000005;0.0096
ZK858.8	I_+_9124852_9125323_9125326	I	+	9124852	9125323;9125326	0.0694325	0.905602	0.0193333333333331;-0.0193333333333333
mel-26	I_+_9134438_9134973_9134985	I	+	9134438	9134973;9134985	0.961957	1	0.000533333333333386;-0.000533333333333386
eef-2	I_+_9165078_9165344_9165387_9165743	I	+	9165078	9165344;9165387;9165743	0.0237284	0.734254	-0.0343;-0.0142666666666668;0.0485333333333334
usp-48	I_+_9509421_9509461_9509467	I	+	9509421	9509461;9509467	0.93385	1	0.00206666666666677;-0.00206666666666661
set-32	I_+_9520246_9520285_9520288_9520293	I	+	9520246	9520285;9520288;9520293	0.443442	1	0.0124666666666667;0.0113;-0.0237666666666666
nra-2	I_+_9621283_9621324_9621333	I	+	9621283	9621324;9621333	0.514458	1	0.0192333333333333;-0.0192333333333333
nra-2	I_+_9621458_9621497_9621506	I	+	9621458	9621497;9621506	0.244444	1	0.0513333333333335;-0.0513333333333333
hsr-9	I_+_9629849_9629941_9630003	I	+	9629849	9629941;9630003	0.888848	1	0.00229999999999975;-0.0023
T05F1.13	I_+_9650936_9650979_9651087	I	+	9650936	9650979;9651087	0.586986	1	-0.0132666666666669;0.0132666666666667
gfi-2	I_+_9742924_9742966_9742978	I	+	9742924	9742966;9742978	0.162831	0.991439	0.039;-0.039
gfi-2	I_+_9743109_9743385_9743391	I	+	9743109	9743385;9743391	0.362778	1	-0.0151000000000001;0.0151
nhr-62	I_+_9844234_9844287_9844296	I	+	9844234	9844287;9844296	0.147068	0.978161	-0.0587666666666667;0.0587666666666667
K10C3.4	I_+_9859349_9860495_9860501	I	+	9859349	9860495;9860501	0.59244	1	-0.00639999999999985;0.0064
nhr-49	I_+_9873662_9873703_9873709	I	+	9873662	9873703;9873709	0.537679	1	-0.00886666666666665;0.00886666666666702
sqv-5	I_+_9948211_9949085_9949091	I	+	9948211	9949085;9949091	0.883512	1	0.0106333333333334;-0.0106333333333333
mom-5	I_+_9966113_9966605_9966611	I	+	9966113	9966605;9966611	0.919428	1	0.000333333333333352;-0.000333333333333297
F54B3.1	II_+_10262188_10262874_10262880	II	+	10262188	10262874;10262880	0.724368	1	0.0236000000000002;-0.0236000000000001
F54B3.1	II_+_10263024_10263062_10263077	II	+	10263024	10263062;10263077	0.276415	1	0.134066666666667;-0.134066666666667
F54B3.1	II_+_10266186_10266645_10266651	II	+	10266186	10266645;10266651	0.456176	1	0.0351666666666665;-0.0351666666666666
C07E3.9	II_+_10351295_10351331_10351339	II	+	10351295	10351331;10351339	0.388249	1	0.00276666666666667;-0.0027666666666667
ztf-27	II_+_10386699_10386742_10386754	II	+	10386699	10386742;10386754	0.633916	1	-0.0286666666666665;0.0286666666666667
T09F3.2	II_+_10392000_10392047_10392051	II	+	10392000	10392047;10392051	0.800509	1	0.000466666666666726;-0.000466666666666666
eif-2A	II_+_10417307_10417359_10417366	II	+	10417307	10417359;10417366	0.586894	1	-0.00120000000000009;0.0012
C25A1.1	I_+_10162485_10162530_10162539	I	+	10162485	10162530;10162539	0.371447	1	-0.000399999999999956;0.0004
NONE	II_+_1058709_1058753_1058783	II	+	1058709	1058753;1058783	0.349443	1	0.0146333333333333;-0.0146333333333334
M28.8	II_+_10632216_10632275_10632501	II	+	10632216	10632275;10632501	4.56207e-05	0.0462137	-0.165966666666667;0.165966666666667
metr-1	II_+_10927076_10927127_10927131	II	+	10927076	10927127;10927131	0.443792	1	0.00713333333333344;-0.00713333333333333
ptp-3	II_+_10985555_10985675_10986069	II	+	10985555	10985675;10986069	0.81959	1	0.0153666666666666;-0.0153666666666667
dhhc-7	I_+_11613653_11614316_11615050	I	+	11613653	11614316;11615050	0.763791	1	-0.0022333333333332;0.00223333333333333
C09H10.9	II_+_11105709_11105749_11105756	II	+	11105709	11105749;11105756	0.529791	1	-0.0616666666666667;0.0616666666666668
srap-1	II_+_11218367_11218448_11219456	II	+	11218367	11218448;11219456	0.742791	1	0.0274999999999999;-0.0274999999999999
T06D8.9	II_+_11240513_11240558_11240566	II	+	11240513	11240558;11240566	0.685695	1	0.0109;-0.0108999999999999
saps-1	II_+_11298215_11298255_11298261	II	+	11298215	11298255;11298261	0.738509	1	0.00329999999999997;-0.00329999999999991
pigm-1	II_+_11348664_11348703_11348711	II	+	11348664	11348703;11348711	0.00816153	0.587883	-0.0136333333333333;0.0136333333333335
pigm-1	II_+_11349273_11349317_11349323	II	+	11349273	11349317;11349323	0.842482	1	0.0041000000000001;-0.0041000000000001
rga-1	II_+_11465230_11465284_11465291	II	+	11465230	11465284;11465291	0.445071	1	-0.00533333333333333;0.0053333333333333
W02B12.11	II_+_11474217_11474266_11474273	II	+	11474217	11474266;11474273	0.508853	1	-0.0250666666666668;0.0250666666666667
pod-2	II_+_1147566_1147819_1152015	II	+	1147566	1147819;1152015	0.0937631	0.938045	-0.00353333333333339;0.00353333333333333
F54D5.7	II_+_11548037_11548078_11548091	II	+	11548037	11548078;11548091	0.682653	1	-0.000533333333333334;0.000533333333333386
F54D5.4	II_+_11569876_11570045_11570150	II	+	11569876	11570045;11570150	0.54075	1	0.00139999999999985;-0.0014
T23F4.2	II_+_1164337_1164430_1164439	II	+	1164337	1164430;1164439	0.284893	1	-0.0568666666666667;0.0568666666666667
alh-8	II_+_11729549_11729595_11729605	II	+	11729549	11729595;11729605	0.418116	1	0.00143333333333334;-0.00143333333333351
ctsa-1.2	II_+_11741863_11742566_11742575	II	+	11741863	11742566;11742575	0.0855654	0.931522	0.00119999999999976;-0.0012
mex-1	II_+_11970687_11970728_11970737	II	+	11970687	11970728;11970737	0.277945	1	-0.017;0.0169999999999999
ash-2	II_+_11980720_11980764_11980770	II	+	11980720	11980764;11980770	0.692282	1	0.0179999999999999;-0.018
ash-2	II_+_11982254_11982999_11983008	II	+	11982254	11982999;11983008	0.657619	1	0.0241333333333335;-0.0241333333333333
Y57A10A.7	II_+_12159784_12159843_12159850	II	+	12159784	12159843;12159850	0.290101	1	0.0755333333333333;-0.0755333333333335
sop-2	II_+_12342268_12342628_12342634	II	+	12342268	12342628;12342634	0.244431	1	0.0677666666666668;-0.0677666666666668
iars-2	I_+_10181319_10181357_10181366	I	+	10181319	10181357;10181366	0.182135	1	-0.0105;0.0105
cnp-2	II_+_12763892_12764932_12764938	II	+	12763892	12764932;12764938	0.701317	1	0.0150666666666667;-0.0150666666666668
sra-14	II_+_12886611_12886811_12886886	II	+	12886611	12886811;12886886	0.826312	1	0.0181;-0.0181
wago-4	II_+_12922361_12922400_12922410	II	+	12922361	12922400;12922410	0.128719	0.964971	-0.0138333333333336;0.0138333333333333
F42G4.2	II_+_13048057_13048346_13048355	II	+	13048057	13048346;13048355	0.790479	1	0.0373;-0.0372999999999999
gcn-2	II_+_13085644_13085696_13085702	II	+	13085644	13085696;13085702	0.129322	0.964971	0.0747666666666668;-0.0747666666666666
gcn-2	II_+_13090147_13090187_13090196	II	+	13090147	13090187;13090196	0.731126	1	0.0492333333333334;-0.0492333333333332
btf-1	II_+_13210525_13210850_13212856	II	+	13210525	13210850;13212856	0.160464	0.989619	0.0255666666666667;-0.0255666666666667
Y48C3A.12	II_+_13376514_13377441_13377447	II	+	13376514	13377441;13377447	0.92175	1	-0.0133666666666666;0.0133666666666666
Y48C3A.12	II_+_13387565_13388466_13388477	II	+	13387565	13388466;13388477	0.877434	1	-0.00106666666666677;0.00106666666666672
Y48E1C.2	II_+_13424682_13424965_13424974	II	+	13424682	13424965;13424974	0.492818	1	-0.0228333333333333;0.0228333333333335
jip-1	II_+_1346336_1347312_1347327	II	+	1346336	1347312;1347327	0.0366465	0.816265	-0.1287;0.1287
T26H2.15	II_+_13872940_13872997_13873018	II	+	13872940	13872997;13873018	0.1498	0.982006	0.0017;-0.00170000000000003
W02B8.2	II_+_13912383_13912616_13912624	II	+	13912383	13912616;13912624	0.88429	1	-0.0126333333333333;0.0126333333333333
NONE	I_+_11966410_11966457_11966463	I	+	11966410	11966457;11966463	0.578581	1	-0.00463333333333327;0.00463333333333334
imb-2	II_+_14368109_14368150_14368168	II	+	14368109	14368150;14368168	0.901511	1	-0.00519999999999998;0.00519999999999987
NONE	I_+_11966572_11966609_11966622	I	+	11966572	11966609;11966622	0.321165	1	-0.0067;0.00670000000000015
nurf-1	II_+_14396409_14397083_14397089	II	+	14396409	14397083;14397089	0.83937	1	-0.0077666666666667;0.00776666666666664
nurf-1	II_+_14400751_14400790_14400796_14401257	II	+	14400751	14400790;14400796;14401257	0.727136	1	-0.00816666666666671;-0.00370000000000004;0.0118666666666666
nurf-1	II_+_14403154_14403524_14403533	II	+	14403154	14403524;14403533	0.907219	1	0.0103;-0.0103
smg-8	II_+_14441667_14441723_14441731	II	+	14441667	14441723;14441731	0.562129	1	-0.00563333333333333;0.00563333333333327
smg-8	II_+_14442211_14442916_14442922	II	+	14442211	14442916;14442922	0.60978	1	-0.0167;0.0167
spat-1	II_+_14530469_14531140_14531146	II	+	14530469	14531140;14531146	0.354896	1	-0.0341333333333333;0.0341333333333333
NONE	I_+_12007092_12007138_12008696	I	+	12007092	12007138;12008696	0.0794223	0.921393	-0.0342999999999999;0.0343
T25D3.4	II_+_147335_147380_147387	II	+	147335	147380;147387	0.131132	0.964971	0.0780000000000001;-0.078
tbc-20	II_+_14798976_14799017_14799029	II	+	14798976	14799017;14799029	0.754275	1	-0.0039;0.0038999999999999
R05H10.3	II_+_14870060_14870696_14872598	II	+	14870060	14870696;14872598	0.529281	1	-0.0258;0.0258
pde-3	II_+_14952451_14952608_14952951	II	+	14952451	14952608;14952951	0.512931	1	-0.0114999999999998;0.0115
nsun-5	II_+_14969749_14969900_14972147	II	+	14969749	14969900;14972147	0.341169	1	0.0032;-0.00319999999999998
spsb-1	II_+_15220445_15222823_15222829	II	+	15220445	15222823;15222829	0.832279	1	-0.0287;0.0286999999999999
rsa-1	I_+_10187217_10187258_10187270	I	+	10187217	10187258;10187270	0.517011	1	0.00829999999999997;-0.00829999999999997
rga-9	II_+_15270973_15273041_15274378	II	+	15270973	15273041;15274378	0.558992	1	-0.0548999999999999;0.0549
etr-1	II_+_166905_166953_166959	II	+	166905	166953;166959	0.503762	1	-0.00493333333333336;0.00493333333333323
NONE	II_+_1768404_1768633_1768682	II	+	1768404	1768633;1768682	0.503205	1	0.0146000000000001;-0.0146000000000001
F52C6.4	II_+_1923546_1923585_1923594	II	+	1923546	1923585;1923594	0.658429	1	-0.00606666666666666;0.00606666666666655
math-18	II_+_2154932_2170394_2177050	II	+	2154932	2170394;2177050	0.489938	1	-0.0987;0.0986999999999999
gba-1	II_+_2178188_2178534_2178598	II	+	2178188	2178534;2178598	0.456524	1	0.00626666666666653;-0.00626666666666667
F53G2.2	II_+_2483056_2483652_2483672	II	+	2483056	2483652;2483672	0.919904	1	0.00360000000000016;-0.00360000000000008
usp-39	II_+_2572640_2573434_2573527	II	+	2572640	2573434;2573527	0.611381	1	0.000966666666666671;-0.000966666666666666
NONE	II_+_2838745_2839110_2839592	II	+	2838745	2839110;2839592	0.310532	1	-0.393733333333333;0.393733333333333
ZK355.2	II_+_2924005_2924057_2924087	II	+	2924005	2924057;2924087	0.867693	1	9.9999999999989e-05;-0.0001000000000001
nhr-88	II_+_2980029_2980754_2983201	II	+	2980029	2980754;2983201	0.851783	1	-0.0291;0.0291000000000001
lido-11	II_+_3004822_3004862_3004868	II	+	3004822	3004862;3004868	0.111152	0.953237	0.0128333333333333;-0.0128333333333334
F14B6.6	I_+_12232775_12232822_12232830	I	+	12232775	12232822;12232830	0.0962338	0.939583	-0.115433333333333;0.115433333333333
bath-29	II_+_3351019_3351362_3351724_3358631	II	+	3351019	3351362;3351724;3358631	0.0977569	0.939583	0.0443333333333333;-0.0163;-0.0279666666666668
lido-14	II_+_3359816_3360205_3370679	II	+	3359816	3360205;3370679	0.458673	1	-0.0854666666666667;0.0854666666666667
cyh-1	II_+_3506715_3506755_3506758_3506764	II	+	3506715	3506755;3506758;3506764	0.557698	1	0.0120333333333333;-0.00703333333333333;-0.00493333333333323
cyh-1	II_+_3506864_3507394_3507426_3507523	II	+	3506864	3507394;3507426;3507523	0.0266196	0.75789	0.00103333333333333;0.00950000000000017;-0.0105333333333333
[truncated: 4,222 more rows]
[truncated: 2 more columns]

## Sheet: N2vsfust1
Gene	AS_event_ID	chromosome	strand	common_5_SS_coor	A3SS_coordinates	pvalue	qvalue	deltaPSI_control-treatment
K12H4.7	III_-_8049675_8049677_8049723	III	-	8049723	8049675;8049677	0.84864	0.987362	0.000233333333333334;-0.000233333333333419
dcr-1	III_-_8076526_8076532_8076642	III	-	8076642	8076526;8076532	0.895339	0.992868	-0.00256666666666661;0.00256666666666666
C14B9.8	III_-_8141815_8141824_8141867	III	-	8141867	8141815;8141824	0.75327	0.980972	-0.0222666666666668;0.0222666666666666
C14B9.8	III_-_8142020_8142029_8142069	III	-	8142069	8142020;8142029	0.503818	0.955182	-0.0271333333333333;0.0271333333333333
cil-1	III_-_8160507_8160514_8160555	III	-	8160555	8160507;8160514	0.922267	0.993672	-0.00546666666666668;0.00546666666666662
C02F5.14	III_-_8234701_8234714_8234761	III	-	8234761	8234701;8234714	0.457412	0.939176	-0.0121666666666665;0.0121666666666667
sas-4	III_-_8318440_8318445_8318487	III	-	8318487	8318440;8318445	0.360053	0.913232	0.0206666666666666;-0.0206666666666667
R05D3.9	III_-_8362756_8362759_8362850	III	-	8362850	8362756;8362759	0.738513	0.979844	0.0044;-0.00440000000000007
F42H10.6	III_-_8479336_8479343_8479394	III	-	8479394	8479336;8479343	0.906134	0.993672	0.00673333333333326;-0.00673333333333331
ess-2	III_-_8488813_8488819_8488939	III	-	8488939	8488813;8488819	0.715501	0.979844	-0.0177999999999999;0.0177999999999999
ess-2	III_-_8489773_8489781_8489820	III	-	8489820	8489773;8489781	0.979899	1	0.00113333333333332;-0.00113333333333333
attf-3	III_-_85165_85174_85767	III	-	85767	85165;85174	0.906736	0.993672	0.00853333333333334;-0.00853333333333328
C06E1.7	III_-_8592114_8592120_8592161	III	-	8592161	8592114;8592120	0.0978098	0.665197	0.209866666666667;-0.209866666666667
polk-1	III_-_8627719_8627727_8627738_8627785	III	-	8627785	8627719;8627727;8627738	0.70361	0.979844	-0.00913333333333334;0.000133333333333333;0.00903333333333323
pgl-2	III_-_8670829_8670965_8671195	III	-	8671195	8670829;8670965	0.208264	0.829061	-0.005;0.005
ugtp-1	III_-_8748407_8748415_8748610	III	-	8748610	8748407;8748415	0.771327	0.981716	0.00260000000000005;-0.00260000000000001
tomm-70	III_-_8752438_8752447_8752486	III	-	8752486	8752438;8752447	0.27683	0.881036	-0.0218666666666667;0.0218666666666667
F44E2.3	III_-_8828128_8828135_8828195	III	-	8828195	8828128;8828135	0.456886	0.939176	-0.00356666666666683;0.00356666666666667
F44E2.3	III_-_8829112_8829118_8829158	III	-	8829158	8829112;8829118	0.373941	0.916662	-0.0296;0.0296
F44E2.10	III_-_8829792_8829804_8829846	III	-	8829846	8829792;8829804	0.238192	0.855676	-0.0443;0.0443
ztf-18	III_-_890224_890243_890429	III	-	890429	890224;890243	0.952226	0.998626	0.00243333333333333;-0.0024333333333334
lin-9	III_-_8903612_8903618_8903657	III	-	8903657	8903612;8903618	0.487718	0.94832	-0.0260333333333334;0.0260333333333334
pde-2	III_-_8981113_8981122_8981263	III	-	8981263	8981113;8981122	0.695447	0.979844	-0.0185333333333333;0.0185333333333333
rab-6.1	III_-_9005204_9005213_9005267	III	-	9005267	9005204;9005213	0.665009	0.975003	-0.00993333333333346;0.00993333333333332
nac-2	III_-_9039368_9039376_9039457	III	-	9039457	9039368;9039376	0.238721	0.855855	-0.0523666666666668;0.0523666666666667
R107.2	III_-_9044161_9044167_9044209	III	-	9044209	9044161;9044167	0.445772	0.935976	-0.0409333333333335;0.0409333333333333
R107.5	III_-_9052371_9052377_9052420	III	-	9052420	9052371;9052377	0.656297	0.974279	-0.0167333333333333;0.0167333333333333
far-1	III_-_9080654_9080667_9080701	III	-	9080701	9080654;9080667	0.517738	0.958083	0.000233333333333419;-0.000233333333333334
F02A9.10	III_-_9086734_9089026_9089160	III	-	9089160	9086734;9089026	0.0517958	0.534763	-0.0480333333333334;0.0480333333333333
ZK512.2	III_-_9142329_9142336_9142377	III	-	9142377	9142329;9142336	0.0828964	0.63393	0.00566666666666671;-0.00566666666666667
sur-2	I_-_14783430_14783436_14783769	I	-	14783769	14783430;14783436	0.869681	0.989725	-0.0247000000000001;0.0247000000000002
sur-2	I_-_14785643_14785649_14785697	I	-	14785697	14785643;14785649	0.745454	0.979844	-0.000366666666666626;0.000366666666666848
K04H4.2	III_-_9348259_9349070_9349168	III	-	9349168	9348259;9349070	0.711082	0.979844	0.0222;-0.0222
C38C10.3	III_-_9384355_9384364_9384405	III	-	9384405	9384355;9384364	0.814325	0.984988	-0.0231333333333332;0.0231333333333333
fbxa-60	III_-_945077_945088_945129	III	-	945129	945077;945088	0.86824	0.989233	0.00423333333333333;-0.00423333333333353
rheb-1	III_-_9455631_9455641_9455683	III	-	9455683	9455631;9455641	0.0512627	0.532619	-0.0221;0.0221
sod-4	III_-_9497321_9498370_9498447	III	-	9498447	9497321;9498370	0.549488	0.9624	-0.0387;0.0387000000000001
ced-7	III_-_9573643_9573649_9573694	III	-	9573694	9573643;9573649	0.026866	0.378779	-0.0869666666666667;0.0869666666666666
Y54E5B.2	I_-_14819233_14819396_14819524	I	-	14819524	14819233;14819396	0.946048	0.997756	-0.00766666666666666;0.0076666666666666
T05G5.5	III_-_9750907_9750926_9751274	III	-	9751274	9750907;9750926	0.556448	0.964086	-0.0026;0.00260000000000016
alg-4	III_-_9890780_9890789_9891275	III	-	9891275	9890780;9890789	0.736077	0.979844	-0.0224;0.0224000000000001
cyld-1	III_-_9901725_9901732_9901774	III	-	9901774	9901725;9901732	0.826052	0.985855	-0.0092000000000001;0.00919999999999999
NONE	III_-_9916327_9916337_9916378	III	-	9916378	9916327;9916337	0.0952676	0.660496	-0.0307666666666668;0.0307666666666667
gst-2	IV_-_10140306_10140633_10140684	IV	-	10140684	10140306;10140633	0.0167834	0.291463	-0.321133333333333;0.321133333333333
tsp-12	IV_-_10150440_10150446_10150492	IV	-	10150492	10150440;10150446	0.611789	0.966471	-0.000599999999999934;0.000599999999999998
tram-1	IV_-_10220601_10220607_10220648	IV	-	10220648	10220601;10220607	0.974819	1	-0.00223333333333331;0.00223333333333336
frm-1	I_-_14881174_14893742_14894574	I	-	14894574	14881174;14893742	0.35013	0.91011	0.0175333333333332;-0.0175333333333333
unc-43	IV_-_10338558_10338776_10338855	IV	-	10338855	10338558;10338776	0.140394	0.754923	0.0411000000000001;-0.0411
R11A8.1	IV_-_10356732_10356869_10356910	IV	-	10356910	10356732;10356869	4.65364e-11	1.8627e-08	-0.216366666666667;0.216366666666666
Y55F3AM.11	IV_-_1039172_1039181_1039713	IV	-	1039713	1039172;1039181	0.71419	0.979844	-0.00673333333333326;0.00673333333333333
F13B12.1	IV_-_10423307_10423310_10423355	IV	-	10423355	10423307;10423310	0.767296	0.981662	0.00186666666666667;-0.00186666666666668
F01D4.5	IV_-_10482799_10482809_10482848	IV	-	10482848	10482799;10482809	0.703085	0.979844	0.00159999999999993;-0.0016
tax-6	IV_-_10494627_10494928_10495180	IV	-	10495180	10494627;10494928	0.980029	1	0.0112333333333334;-0.0112333333333333
tax-6	IV_-_10495266_10496542_10497966	IV	-	10497966	10495266;10496542	0.447485	0.936597	-0.0318666666666667;0.0318666666666667
Y92H12A.5	I_-_1491480_1491489_1492384	I	-	1492384	1491480;1491489	0.403848	0.924114	-0.0605666666666666;0.0605666666666667
allo-1	IV_-_10695574_10695581_10695735	IV	-	10695735	10695574;10695581	0.823144	0.985501	0.00833333333333319;-0.00833333333333336
csn-4	IV_-_1078111_1078115_1080385	IV	-	1080385	1078111;1078115	0.0613234	0.568851	-0.0137;0.0136999999999999
csn-4	IV_-_1080799_1081460_1082734	IV	-	1082734	1080799;1081460	0.000259969	0.017521	-0.0242666666666665;0.0242666666666667
T11G6.5	IV_-_10839052_10839357_10840022	IV	-	10840022	10839052;10839357	0.0316642	0.412905	-0.0400666666666667;0.0400666666666666
T11G6.5	IV_-_10840798_10840862_10840879_10840915	IV	-	10840915	10840798;10840862;10840879	0.357692	0.912258	-0.0125666666666667;0.00993333333333335;0.00256666666666667
F13H10.3	IV_-_11014822_11014828_11014869	IV	-	11014869	11014822;11014828	0.327834	0.901662	-0.0442666666666668;0.0442666666666667
mogs-1	IV_-_11018622_11018631_11018671	IV	-	11018671	11018622;11018631	0.166525	0.78961	-0.0725333333333334;0.0725333333333333
mogs-1	IV_-_11019250_11019258_11019297	IV	-	11019297	11019250;11019258	0.474892	0.944773	-0.0048666666666668;0.00486666666666667
NONE	IV_-_11144404_11144665_11144925	IV	-	11144925	11144404;11144665	0.0150332	0.274656	0.3028;-0.3028
pigq-1	IV_-_11147129_11147136_11147176	IV	-	11147176	11147129;11147136	0.630103	0.968994	-0.0181;0.0181
dnj-2	IV_-_11313291_11313298_11313337	IV	-	11313337	11313291;11313298	0.452116	0.937781	0.00506666666666655;-0.00506666666666666
B0035.3	IV_-_11314869_11314874_11314920	IV	-	11314920	11314869;11314874	0.899085	0.993582	0.0038;-0.00379999999999991
sart-3	IV_-_11332320_11332328_11332368	IV	-	11332368	11332320;11332328	0.617409	0.966805	0.00116666666666666;-0.00116666666666676
klp-12	IV_-_11346616_11347795_11350854	IV	-	11350854	11346616;11347795	0.000119931	0.0101715	-0.0243000000000001;0.0243
klp-12	IV_-_11356715_11356723_11356763	IV	-	11356763	11356715;11356723	0.827229	0.985855	-0.00260000000000016;0.0026
sms-1	IV_-_11485738_11485842_11485897	IV	-	11485897	11485738;11485842	0.0586849	0.560907	-0.00549999999999995;0.0055
sec-24.1	IV_-_11566045_11566048_11566090	IV	-	11566090	11566045;11566048	0.664088	0.975003	0.00869999999999999;-0.00869999999999993
mars-1	IV_-_11633186_11633376_11633515	IV	-	11633515	11633186;11633376	0.504246	0.955182	0.00826666666666687;-0.00826666666666667
pab-1	I_-_10433705_10433708_10433755	I	-	10433755	10433705;10433708	0.668033	0.975003	0.0006;-0.000600000000000045
T12A7.2	IV_-_11757562_11757568_11757617	IV	-	11757617	11757562;11757568	0.705984	0.979844	-0.0118666666666667;0.0118666666666667
lips-5	IV_-_11769654_11769880_11770028	IV	-	11770028	11769654;11769880	0.901898	0.993672	-0.0443666666666667;0.0443666666666667
H01G02.3	IV_-_11787705_11787798_11788927	IV	-	11788927	11787705;11787798	0.111367	0.695474	0.1332;-0.1332
par-5	IV_-_11821005_11821284_11821330	IV	-	11821330	11821005;11821284	0.0963529	0.662706	0.0033;-0.00329999999999997
ech-2	IV_-_11856216_11856223_11856265	IV	-	11856265	11856216;11856223	0.79089	0.983138	-0.00196666666666678;0.00196666666666666
unc-22	IV_-_11993095_11993366_11993471	IV	-	11993471	11993095;11993366	0.678665	0.9759	0.0486666666666666;-0.0486666666666666
bre-5	IV_-_12050240_12050246_12050292	IV	-	12050292	12050240;12050246	0.855171	0.988059	-0.0023333333333333;0.00233333333333335
B0001.4	IV_-_12135571_12135579_12136201	IV	-	12136201	12135571;12135579	0.147066	0.76678	-0.0150666666666666;0.0150666666666667
B0001.8	IV_-_12139147_12139153_12139205	IV	-	12139205	12139147;12139153	0.0210495	0.333439	-0.0883333333333335;0.0883333333333333
B0001.3	IV_-_12145652_12145655_12145696	IV	-	12145696	12145652;12145655	0.514283	0.958083	-0.0309666666666666;0.0309666666666668
B0001.7	IV_-_12152515_12152527_12152646	IV	-	12152646	12152515;12152527	0.223901	0.844014	-0.0431666666666668;0.0431666666666667
phy-2	IV_-_12212503_12212593_12213153	IV	-	12213153	12212503;12212593	0.961716	0.999363	0.0088;-0.00879999999999992
grld-1	IV_-_122550_122558_123699	IV	-	123699	122550;122558	0.864237	0.988641	0.00156666666666661;-0.00156666666666669
C42C1.3	IV_-_12270298_12270304_12270351	IV	-	12270351	12270298;12270304	0.777129	0.981895	-0.00286666666666668;0.00286666666666657
F19B6.1	IV_-_12333039_12333045_12333087	IV	-	12333087	12333039;12333045	0.566643	0.964498	0.00176666666666658;-0.00176666666666667
sec-24.2	IV_-_12359002_12359011_12359053	IV	-	12359053	12359002;12359011	0.113396	0.698371	-0.0455666666666664;0.0455666666666667
Y55D9A.2	IV_-_12602254_12602262_12602594	IV	-	12602594	12602254;12602262	0.136419	0.746666	0.0116000000000001;-0.0116
efa-6	IV_-_12613623_12613629_12614048	IV	-	12614048	12613623;12613629	0.598642	0.966085	-0.0247333333333334;0.0247333333333333
ark-1	IV_-_12622525_12622537_12622578	IV	-	12622578	12622525;12622537	0.888725	0.99163	-0.00273333333333348;0.00273333333333331
K08D8.3	IV_-_12904783_12904798_12904845	IV	-	12904845	12904783;12904798	0.602149	0.966085	0.0283666666666667;-0.0283666666666665
K08D8.4	IV_-_12907710_12907812_12907855	IV	-	12907855	12907710;12907812	0.15515	0.778484	-0.130433333333333;0.130433333333333
F53H1.1	IV_-_1297447_1299354_1300554	IV	-	1300554	1297447;1299354	0.224776	0.844898	0.00406666666666667;-0.00406666666666677
F53H1.1	IV_-_1304540_1304586_1305952	IV	-	1305952	1304540;1304586	0.583002	0.96534	0.00223333333333333;-0.00223333333333309
dli-1	IV_-_13097823_13097829_13097872	IV	-	13097872	13097823;13097829	0.408518	0.925695	-0.0393666666666666;0.0393666666666665
tag-115	IV_-_13238882_13238886_13239149	IV	-	13239149	13238882;13238886	0.543924	0.96206	-0.00729999999999999;0.00729999999999986
unc-26	IV_-_13265983_13266145_13267137	IV	-	13267137	13265983;13266145	0.125483	0.722563	-0.0562000000000001;0.0562
Y67H2A.10	IV_-_13286102_13286111_13286163	IV	-	13286163	13286102;13286111	0.119737	0.710158	-0.106666666666667;0.106666666666667
uso-1	IV_-_13453499_13453507_13453684	IV	-	13453684	13453499;13453507	0.0297128	0.396436	-0.165466666666667;0.165466666666667
ule-4	IV_-_13647058_13647077_13647303	IV	-	13647303	13647058;13647077	0.34407	0.909101	-0.000133333333333333;0.000133333333333208
sas-6	IV_-_13788581_13788589_13788625	IV	-	13788625	13788581;13788589	0.170315	0.795408	-0.00849999999999973;0.0085
lst-4	IV_-_14061598_14061602_14062160	IV	-	14062160	14061598;14061602	0.645149	0.972065	-0.00103333333333333;0.00103333333333344
lst-4	IV_-_14063024_14063030_14063069	IV	-	14063069	14063024;14063030	0.727396	0.979844	0.00949999999999998;-0.00949999999999984
nkcc-1	IV_-_14114591_14114899_14114969	IV	-	14114969	14114591;14114899	0.177416	0.800764	-0.0318333333333334;0.0318333333333334
Y77E11A.7	IV_-_1415903_1415909_1417702	IV	-	1417702	1415903;1415909	0.518128	0.958083	0.0171333333333332;-0.0171333333333333
pdpr-1	I_-_10442182_10442190_10442228	I	-	10442228	10442182;10442190	0.366364	0.915037	0.0125000000000001;-0.0125
tag-273	IV_-_14487971_14488292_14489578	IV	-	14489578	14487971;14488292	0.823118	0.985501	0.0010333333333333;-0.00103333333333333
Y57G11C.36	IV_-_14772368_14772375_14772423	IV	-	14772423	14772368;14772375	0.42035	0.927447	0.0108666666666666;-0.0108666666666667
ccg-1	IV_-_15272522_15274256_15275709	IV	-	15275709	15272522;15274256	0.000620137	0.0325666	-0.0102666666666665;0.0102666666666667
K03H6.5	IV_-_1527434_1527442_1527553	IV	-	1527553	1527434;1527442	0.0533732	0.539868	-0.244466666666667;0.244466666666667
Y73F8A.24	IV_-_15447340_15449526_15451077	IV	-	15451077	15447340;15449526	0.0912929	0.653241	-0.0306;0.0306000000000002
Y73F8A.24	IV_-_15449196_15449208_15449265	IV	-	15449265	15449196;15449208	0.665395	0.975003	0.0268666666666666;-0.0268666666666666
ntl-11	IV_-_15467678_15467732_15468524	IV	-	15468524	15467678;15467732	0.486047	0.948263	0.0399666666666667;-0.0399666666666666
Y106G6H.6	I_-_10445400_10445415_10445526	I	-	10445526	10445400;10445415	0.654962	0.974221	0.0247;-0.0247000000000001
Y105C5A.8	IV_-_15616198_15616207_15616983	IV	-	15616983	15616198;15616207	0.884601	0.991527	0.00153333333333333;-0.0015333333333335
NONE	IV_-_15648212_15648247_15648294	IV	-	15648294	15648212;15648247	0.575856	0.965072	-0.0345;0.0345
jac-1	IV_-_15999308_15999314_15999762	IV	-	15999762	15999308;15999314	0.672808	0.975244	-0.0265333333333332;0.0265333333333334
nhr-274	IV_-_1641912_1641922_1641967	IV	-	1641967	1641912;1641922	0.219945	0.841253	0.0599000000000001;-0.0599
Y51H4A.8	IV_-_16575498_16577006_16578304	IV	-	16578304	16575498;16577006	0.0240627	0.358017	-0.1506;0.1506
NONE	I_-_15063807_15070854_15071015	I	-	15071015	15063807;15070854	0.78206	0.982428	0.00643333333333332;-0.0064333333333334
Y116A8C.30	IV_-_17102206_17102245_17102302	IV	-	17102302	17102206;17102245	0.158077	0.779913	-0.0346666666666665;0.0346666666666666
nra-1	IV_-_17283079_17283115_17283233	IV	-	17283233	17283079;17283115	0.62894	0.968521	-0.0167999999999998;0.0168
Y41D4A.5	IV_-_1728617_1733472_1735814	IV	-	1735814	1728617;1733472	0.040182	0.470864	0.0173666666666667;-0.0173666666666668
C49C3.9	IV_-_17341117_17341125_17341164	IV	-	17341164	17341117;17341125	0.268665	0.876644	-0.0166333333333333;0.0166333333333333
Y41D4A.5	IV_-_1737643_1737646_1737690	IV	-	1737690	1737643;1737646	0.886341	0.991527	-0.000266666666666672;0.000266666666666859
T02D1.8	IV_-_17386961_17386965_17387005	IV	-	17387005	17386961;17386965	0.839886	0.986076	-0.00206666666666667;0.00206666666666677
frpr-19	IV_-_1775453_1775886_1776342	IV	-	1776342	1775453;1775886	0.489196	0.94832	-0.1551;0.1551
NONE	I_-_15065715_15066025_15066048	I	-	15066048	15065715;15066025	0.88268	0.991475	-Inf;-Inf
vha-11	IV_-_2312907_2312909_2313789	IV	-	2313789	2312907;2312909	0.324829	0.901033	0.0056;-0.00560000000000016
ppgn-1	IV_-_2339771_2339953_2342527	IV	-	2342527	2339771;2339953	0.974158	1	0.0147;-0.0146999999999999
mdf-2	IV_-_2640679_2640686_2640742	IV	-	2640742	2640679;2640686	0.969229	0.999679	-0.00263333333333327;0.00263333333333333
egrh-3	IV_-_2680359_2680447_2683007	IV	-	2683007	2680359;2680447	0.0394689	0.465869	-0.0742999999999999;0.0743
Y54G2A.11	IV_-_2771109_2771118_2771670	IV	-	2771670	2771109;2771118	0.234181	0.852266	0.00439999999999996;-0.0044
Y54G2A.12	IV_-_2777525_2781454_2782264	IV	-	2782264	2777525;2781454	0.0721803	0.604769	-0.0244333333333333;0.0244333333333333
F11A6.7	IV_-_2902731_2908550_2909953	IV	-	2909953	2902731;2908550	0.699195	0.979844	0.00840000000000007;-0.00840000000000002
Y54G2A.26	IV_-_2986734_2986740_2987600	IV	-	2987600	2986734;2986740	0.659853	0.974717	-0.0117;0.0117
Y54G2A.73	IV_-_3000756_3000783_3001592	IV	-	3001592	3000756;3000783	0.385522	0.920574	-0.0178333333333334;0.0178333333333333
Y54G2A.73	IV_-_3006083_3006090_3006140	IV	-	3006140	3006083;3006090	0.757287	0.981253	0.0418000000000001;-0.0418000000000001
eel-1	IV_-_3034028_3034037_3034086	IV	-	3034086	3034028;3034037	0.593035	0.966085	0.00629999999999997;-0.00630000000000001
eel-1	IV_-_3034979_3034988_3035029	IV	-	3035029	3034979;3034988	0.445477	0.935892	-0.0299333333333334;0.0299333333333334
eel-1	IV_-_3040091_3040100_3040496	IV	-	3040496	3040091;3040100	0.75185	0.980972	-0.00606666666666672;0.00606666666666678
eel-1	IV_-_3048957_3048963_3049281	IV	-	3049281	3048957;3048963	0.61496	0.966805	-0.0486666666666666;0.0486666666666667
cpg-9	IV_-_3068142_3068146_3069734	IV	-	3069734	3068142;3068146	0.00133092	0.0555771	-0.000666666666666667;0.000666666666666704
dsc-4	IV_-_317952_318130_318187	IV	-	318187	317952;318130	0.0048252	0.136646	-0.0199666666666665;0.0199666666666667
hrp-1	IV_-_3337363_3337414_3337434	IV	-	3337434	3337363;3337414	0.789725	0.983126	-0.00773333333333326;0.00773333333333334
B0546.3	IV_-_3381980_3381988_3382029	IV	-	3382029	3381980;3381988	0.529768	0.960082	0.0471666666666667;-0.0471666666666666
fln-1	IV_-_369148_371090_371404	IV	-	371404	369148;371090	0.6601	0.97484	-0.0208333333333333;0.0208333333333333
Y37E11AM.2	IV_-_3723529_3723538_3724064	IV	-	3724064	3723529;3723538	0.517887	0.958083	-0.0494;0.0494
fln-1	IV_-_374524_374530_374569	IV	-	374569	374524;374530	0.0920245	0.654798	-0.0679333333333335;0.0679333333333335
NONE	IV_-_4057418_4057422_4057466	IV	-	4057466	4057418;4057422	0.200967	0.82276	0.0410333333333334;-0.0410333333333333
kgb-1	IV_-_406904_406910_406952	IV	-	406952	406904;406910	0.608129	0.966085	-0.00226666666666686;0.00226666666666667
eri-1	IV_-_416664_416680_416719	IV	-	416719	416664;416680	0.725671	0.979844	-0.00109999999999988;0.00109999999999999
daf-18	IV_-_421973_422008_422058	IV	-	422058	421973;422008	0.491789	0.94938	-0.00223333333333333;0.00223333333333331
wapl-1	IV_-_4445418_4445424_4445462	IV	-	4445462	4445418;4445424	0.874891	0.990646	0.0132333333333333;-0.0132333333333333
M01H9.4	IV_-_4481725_4481734_4482555	IV	-	4482555	4481725;4481734	0.525049	0.958395	-0.0207666666666665;0.0207666666666667
F19C7.8	IV_-_4612456_4612462_4613148	IV	-	4613148	4612456;4612462	0.932552	0.994458	0.0496;-0.0495999999999999
cif-1	IV_-_4708587_4708596_4709320	IV	-	4709320	4708587;4708596	0.279023	0.882491	-0.0144000000000001;0.0144
nhr-104	IV_-_4785248_4785255_4785297	IV	-	4785297	4785248;4785255	0.309673	0.895267	-0.0435000000000001;0.0435
H06H21.8	IV_-_4817669_4817716_4817902	IV	-	4817902	4817669;4817716	0.00682012	0.174067	0.0286666666666667;-0.0286666666666666
H06H21.8	IV_-_4819742_4819884_4820639	IV	-	4820639	4819742;4819884	0.221505	0.842783	0.0213333333333333;-0.0213333333333332
ivd-1	IV_-_5087888_5087902_5087940	IV	-	5087940	5087888;5087902	0.243601	0.860243	-0.00123333333333331;0.00123333333333333
tkr-3	IV_-_5114007_5114052_5114773	IV	-	5114773	5114007;5114052	0.825974	0.985855	0.0217666666666666;-0.0217666666666667
pig-1	IV_-_514176_514185_514529	IV	-	514529	514176;514185	0.676567	0.975332	-0.0189333333333334;0.0189333333333333
F56C11.3	I_-_182496_182500_182543	I	-	182543	182496;182500	0.955808	0.998817	-0.00216666666666667;0.00216666666666687
NONE	IV_-_5308802_5308841_5316881	IV	-	5316881	5308802;5308841	0.666989	0.975003	-0.00819999999999987;0.0082
row-1	I_-_10477961_10477964_10478014	I	-	10478014	10477961;10477964	0.0788593	0.623992	0.0626333333333333;-0.0626333333333337
F56C11.3	I_-_182616_182626_182670	I	-	182670	182616;182626	0.816008	0.985027	0.00413333333333332;-0.00413333333333331
hda-6	IV_-_5357422_5357809_5357874	IV	-	5357874	5357422;5357809	0.192902	0.81622	-0.0597;0.0597
hda-6	IV_-_5363804_5363810_5363852	IV	-	5363852	5363804;5363810	0.159396	0.782283	0.0407666666666665;-0.0407666666666667
fem-1	IV_-_5537448_5537455_5537496	IV	-	5537496	5537448;5537455	0.576461	0.965072	-0.00846666666666684;0.00846666666666666
F56A11.5	IV_-_568890_568896_569597	IV	-	569597	568890;568896	0.229253	0.848993	-0.0225333333333333;0.0225333333333333
C31H1.8	IV_-_5813607_5813613_5813654	IV	-	5813654	5813607;5813613	0.325881	0.901033	-0.0338999999999999;0.0338999999999999
mcu-1	IV_-_5938890_5938897_5939122	IV	-	5939122	5938890;5938897	0.76746	0.981662	0.00396666666666667;-0.00396666666666667
Y51F10.7	I_-_1911944_1913322_1913434	I	-	1913434	1911944;1913322	0.303624	0.893122	0.000800000000000023;-0.0008
smg-3	IV_-_6368208_6368214_6368571	IV	-	6368571	6368208;6368214	0.164057	0.787884	-0.0103000000000002;0.0103
paqr-1	IV_-_6554954_6555158_6555337	IV	-	6555337	6554954;6555158	0.000810737	0.039118	-0.00980000000000003;0.0098
mus-101	I_-_10484686_10484698_10484735	I	-	10484735	10484686;10484698	0.96827	0.999596	-0.0027666666666667;0.00276666666666667
F38A5.2	IV_-_6585130_6585136_6585206	IV	-	6585206	6585130;6585136	0.885672	0.991527	-0.00336666666666668;0.00336666666666663
smg-7	IV_-_6741329_6741336_6741375	IV	-	6741375	6741329;6741336	0.85664	0.988114	-0.00209999999999977;0.0021
C17H12.2	IV_-_6788714_6788724_6788763	IV	-	6788763	6788714;6788724	0.446509	0.936404	0.0134;-0.0134
tre-2	IV_-_6878717_6878726_6878765	IV	-	6878765	6878717;6878726	0.435544	0.932322	-0.0032333333333332;0.00323333333333333
T05A12.3	IV_-_6886105_6886111_6886152	IV	-	6886152	6886105;6886111	0.454437	0.938539	0.0169333333333332;-0.0169333333333333
pgl-1	IV_-_6974997_6975006_6975049	IV	-	6975049	6974997;6975006	0.178997	0.801395	-0.00153333333333333;0.00153333333333328
cogc-2	IV_-_7039145_7039147_7039153_7039192	IV	-	7039192	7039145;7039147;7039153	0.263281	0.872693	-0.0179666666666667;0.0172666666666669;0.000700000000000006
Y20F4.4	I_-_2036009_2039693_2040537	I	-	2040537	2036009;2039693	0.96693	0.999432	-0.0158666666666668;0.0158666666666667
deb-1	IV_-_7092524_7093026_7094208	IV	-	7094208	7092524;7093026	0.152913	0.775123	-0.0279666666666667;0.0279666666666667
mutd-1	IV_-_7133693_7133698_7133740	IV	-	7133740	7133693;7133698	0.991791	1	-0.00493333333333335;0.00493333333333333
hecd-1	IV_-_7141061_7141067_7141110	IV	-	7141110	7141061;7141067	0.838081	0.985855	0.0217333333333334;-0.0217333333333333
col-113	IV_-_7150789_7150801_7150878	IV	-	7150878	7150789;7150801	0.747462	0.980005	0.00519999999999998;-0.00519999999999998
D2024.5	IV_-_7227507_7227617_7227694	IV	-	7227694	7227507;7227617	0.388783	0.921857	0.00203333333333344;-0.00203333333333333
F55G1.7	IV_-_7468221_7468227_7468270	IV	-	7468270	7468221;7468227	0.913919	0.993672	0.00383333333333336;-0.00383333333333336
cdd-2	IV_-_7547652_7547664_7547747	IV	-	7547747	7547652;7547664	0.0940422	0.657955	-0.0209333333333334;0.0209333333333333
imp-3	IV_-_7786574_7786584_7786883	IV	-	7786883	7786574;7786584	0.177661	0.800764	-0.00816666666666666;0.00816666666666667
sgo-1	IV_-_7795111_7795117_7795203	IV	-	7795203	7795111;7795117	0.604512	0.966085	-0.0157000000000001;0.0156999999999999
cdgs-1	IV_-_7814571_7814577_7815126	IV	-	7815126	7814571;7814577	0.147094	0.76678	0.0543333333333333;-0.0543333333333333
xpo-3	IV_-_7923378_7923384_7923518	IV	-	7923518	7923378;7923384	0.377751	0.91679	0.0472999999999999;-0.0473
exc-9	IV_-_7940017_7940024_7940271	IV	-	7940271	7940017;7940024	0.624869	0.967488	-0.000699999999999999;0.000699999999999923
skr-18	IV_-_795259_795299_795361	IV	-	795361	795259;795299	0.00428367	0.125872	-0.0162333333333334;0.0162333333333333
rcor-1	I_-_21139_24384_24649	I	-	24649	21139;24384	0.646961	0.972675	0.0122000000000002;-0.0122
nsy-7	IV_-_8085233_8085278_8085751	IV	-	8085751	8085233;8085278	0.141433	0.756782	-0.0550666666666667;0.0550666666666667
rabs-5	IV_-_8104670_8104676_8105162	IV	-	8105162	8104670;8104676	0.780439	0.982181	0.0134666666666667;-0.0134666666666666
Y42H9AR.4	IV_-_8112084_8112091_8112149	IV	-	8112149	8112084;8112091	0.870923	0.99006	0.00636666666666652;-0.00636666666666669
nhr-66	IV_-_8229062_8229068_8229247	IV	-	8229247	8229062;8229068	0.498661	0.95257	0.0228666666666666;-0.0228666666666667
K07H8.10	IV_-_8288211_8288448_8288547	IV	-	8288547	8288211;8288448	0.113033	0.697961	-0.0142666666666667;0.0142666666666665
M116.5	IV_-_8414635_8414643_8414956	IV	-	8414956	8414635;8414643	0.348886	0.91011	0.00926666666666676;-0.00926666666666667
tag-77	IV_-_8503971_8503977_8504055	IV	-	8504055	8503971;8503977	0.757323	0.981253	-0.0243666666666668;0.0243666666666668
Y48G1BR.1	I_-_220350_255325_255368	I	-	255368	220350;255325	0.616316	0.966805	-0.0199333333333333;0.0199333333333332
NONE	I_-_221447_221456_221496	I	-	221496	221447;221456	0.779645	0.982181	-0.0307666666666665;0.0307666666666667
F21D5.6	IV_-_8740739_8740747_8740785	IV	-	8740785	8740739;8740747	0.67604	0.975332	0.000833333333333464;-0.000833333333333334
elli-1	IV_-_8753569_8753581_8753649	IV	-	8753649	8753569;8753581	0.106399	0.686502	0.00583333333333325;-0.00583333333333333
elli-1	IV_-_8753961_8754230_8754564	IV	-	8754564	8753961;8754230	0.0192049	0.316123	-0.112833333333333;0.112833333333333
C09G9.1	IV_-_8862485_8862501_8863497_8863847	IV	-	8863847	8862485;8862501;8863497	0.209465	0.830622	0.0764;-0.00136666666666668;-0.0750666666666667
anr-8	IV_-_8960521_8960531_8960737	IV	-	8960737	8960521;8960531	0.655886	0.974279	-0.0227333333333332;0.0227333333333334
col-119	IV_-_8979098_8979302_8979347_8979454	IV	-	8979454	8979098;8979302;8979347	0.284467	0.884253	0.0022;0.0324666666666667;-0.0346666666666667
mans-4	IV_-_9078150_9078158_9078205	IV	-	9078205	9078150;9078158	0.594602	0.966085	-0.0185666666666666;0.0185666666666667
icln-1	IV_-_9095480_9095485_9095528	IV	-	9095528	9095480;9095485	0.180579	0.803219	0.00306666666666667;-0.00306666666666644
NONE	IV_-_9103030_9103035_9103081	IV	-	9103081	9103030;9103035	0.0987574	0.667248	0.0281333333333333;-0.0281333333333333
flh-1	IV_-_9262602_9262611_9262656	IV	-	9262656	9262602;9262611	0.940266	0.996571	-0.0018;0.00179999999999991
flh-1	IV_-_9263410_9263428_9263475	IV	-	9263475	9263410;9263428	0.659964	0.974726	0.0725333333333333;-0.0725333333333332
vps-26	IV_-_9341003_9341009_9341352	IV	-	9341352	9341003;9341009	0.819653	0.985027	-0.0081333333333331;0.00813333333333333
pezo-1	IV_-_9361965_9361971_9362970	IV	-	9362970	9361965;9361971	0.371112	0.915796	-0.0740999999999999;0.0741
pezo-1	IV_-_9363968_9363974_9364020	IV	-	9364020	9363968;9363974	0.62512	0.967488	-0.0167;0.0167
cka-1	IV_-_9732891_9732900_9732945	IV	-	9732945	9732891;9732900	0.440058	0.933985	-0.0562666666666666;0.0562666666666667
gln-6	IV_-_9740021_9740023_9740098	IV	-	9740098	9740021;9740023	0.623089	0.967396	0.00123333333333333;-0.00123333333333342
NONE	IV_-_9770131_9841625_9894715	IV	-	9894715	9770131;9841625	0.916963	0.993672	-0.000433333333333175;0.000433333333333397
NONE	IV_-_9770405_9841899_9894989	IV	-	9894989	9770405;9841899	0.900251	0.993672	0.00853333333333339;-0.00853333333333335
pis-1	IV_-_9793788_9793793_9793916	IV	-	9793916	9793788;9793793	0.66532	0.975003	-0.0234333333333335;0.0234333333333333
pis-1	IV_-_9796245_9796251_9796296	IV	-	9796296	9796245;9796251	0.81973	0.985027	-0.0344;0.0344
egl-20	IV_-_9813087_9813102_9813180	IV	-	9813180	9813087;9813102	0.123008	0.716992	-0.161333333333333;0.161333333333333
msp-81	IV_-_9836259_9894745_9962816	IV	-	9962816	9836259;9894745	0.911842	0.993672	-0.0442666666666667;0.0442666666666667
egrh-2	IV_-_984812_984819_984822_985666	IV	-	985666	984812;984819;984822	0.242966	0.859748	-0.0864333333333334;-0.0069;0.0933
F25H8.1	IV_-_9932025_9932028_9932073	IV	-	9932073	9932025;9932028	0.867042	0.989232	0.00346666666666668;-0.00346666666666651
uba-1	IV_-_9993346_9993349_9994727	IV	-	9994727	9993346;9993349	0.479164	0.945748	0.0179666666666667;-0.0179666666666665
C47E12.3	IV_-_9999519_9999528_9999573	IV	-	9999573	9999519;9999528	0.990126	1	-0.000633333333333375;0.000633333333333319
nhr-12	V_-_10082676_10082685_10082694_10082743	V	-	10082743	10082676;10082685;10082694	0.170419	0.795408	-0.0133;0.125033333333333;-0.111733333333333
ugt-47	V_-_10097463_10097474_10097519	V	-	10097519	10097463;10097474	0.783117	0.98248	0.00156666666666649;-0.00156666666666667
ugt-17	V_-_10103048_10103060_10103098	V	-	10103098	10103048;10103060	0.911938	0.993672	0.000599999999999934;-0.0006
wdr-20	V_-_10130823_10130877_10130885_10130894_10130929	V	-	10130929	10130823;10130877;10130885;10130894	0.136451	0.746666	-0.007;0.0594333333333334;-0.0543;0.00189999999999999
wdr-20	V_-_10133963_10133973_10134059	V	-	10134059	10133963;10133973	0.732013	0.979844	0.000966666666666449;-0.000966666666666664
crm-1	V_-_10323216_10323222_10323260	V	-	10323260	10323216;10323222	0.185843	0.809225	0.000400000000000067;-0.000400000000000005
nol-56	V_-_10352129_10352518_10352567	V	-	10352567	10352129;10352518	0.00557778	0.150927	-0.0122666666666667;0.0122666666666665
Y32F6B.1	V_-_10481792_10481801_10481886	V	-	10481886	10481792;10481801	0.0993081	0.668424	0.0228666666666666;-0.0228666666666667
nra-4	V_-_1048406_1048412_1048459	V	-	1048459	1048406;1048412	0.428643	0.930053	-0.0513666666666667;0.0513666666666667
C35A5.8	V_-_10523530_10523536_10523577	V	-	10523577	10523530;10523536	0.731609	0.979844	-0.00336666666666667;0.00336666666666663
mics-1	V_-_10578137_10578209_10578256	V	-	10578256	10578137;10578209	0.0422103	0.482462	-0.1193;0.1193
erh-1	V_-_10578854_10578864_10578934	V	-	10578934	10578854;10578864	0.861353	0.988533	0.00103333333333334;-0.00103333333333322
C32C4.3	V_-_10645192_10645199_10645242	V	-	10645242	10645192;10645199	0.741036	0.979844	0.0539;-0.0538999999999998
D1054.10	V_-_10792245_10792253_10792343	V	-	10792343	10792245;10792253	0.370757	0.915796	0.000333333333333333;-0.000333333333333186
F32D8.11	V_-_10888403_10888410_10888748	V	-	10888748	10888403;10888410	0.637811	0.970213	0.0204333333333333;-0.0204333333333333
nas-31	V_-_10919065_10919318_10919362	V	-	10919362	10919065;10919318	0.78468	0.982691	-0.0646333333333334;0.0646333333333334
pptr-2	V_-_11029270_11029282_11029320	V	-	11029320	11029270;11029282	0.517184	0.958083	0.0384333333333333;-0.0384333333333334
pak-2	V_-_11038980_11038986_11039026	V	-	11039026	11038980;11038986	0.379423	0.917854	0.0579666666666666;-0.0579666666666667
cars-1	I_-_2627196_2627199_2628089	I	-	2628089	2627196;2627199	0.79021	0.983138	0.00383333333333334;-0.00383333333333347
C06H2.7	V_-_11143997_11144004_11144043	V	-	11144043	11143997;11144004	0.165761	0.78889	0.0280333333333331;-0.0280333333333333
dvc-1	V_-_11238959_11238966_11239247	V	-	11239247	11238959;11238966	0.806957	0.98462	0.00556666666666639;-0.00556666666666666
rcor-1	I_-_26681_26690_26731	I	-	26731	26681;26690	0.763592	0.981662	0.00866666666666671;-0.00866666666666671
tmed-10	V_-_11324403_11324548_11326282	V	-	11326282	11324403;11324548	0.184899	0.807769	-0.00233333333333319;0.00233333333333333
C55A6.1	V_-_11504348_11504395_11504441	V	-	11504441	11504348;11504395	0.527718	0.959534	-0.00159999999999993;0.0016
C55A6.1	V_-_11504741_11504748_11504813	V	-	11504813	11504741;11504748	0.871157	0.99006	-0.0178333333333333;0.0178333333333333
pms-2	V_-_11572057_11572063_11572774	V	-	11572774	11572057;11572063	0.343893	0.909012	-0.114333333333333;0.114333333333333
F58H1.7	V_-_11964390_11964396_11964710	V	-	11964710	11964390;11964396	0.992575	1	0.0113;-0.0113
NONE	V_-_1198986_1200991_1200998_1201054_1205514	V	-	1205514	1198986;1200991;1200998;1201054	0.262305	0.872693	0.0926666666666666;0.0274666666666667;-0.153233333333333;0.0330666666666667
cyl-1	V_-_11993388_11993393_11993447	V	-	11993447	11993388;11993393	0.190527	0.813609	-0.00536666666666667;0.00536666666666685
sop-3	I_-_2765677_2765695_2765736	I	-	2765736	2765677;2765695	0.982876	1	0.0147333333333333;-0.0147333333333333
pqn-53	V_-_12063678_12063684_12063820	V	-	12063820	12063678;12063684	0.106928	0.688107	0.00816666666666667;-0.00816666666666654
C27A7.5	V_-_12160437_12160443_12160857	V	-	12160857	12160437;12160443	0.551396	0.963325	-0.0239333333333333;0.0239333333333332
tsfm-1	V_-_12271180_12271190_12271260	V	-	12271260	12271180;12271190	0.544928	0.962079	-0.00383333333333324;0.00383333333333333
egl-10	V_-_12458103_12458112_12459368	V	-	12459368	12458103;12458112	0.358965	0.912949	-0.0509999999999998;0.051
F45D3.4	V_-_12552906_12553023_12553077	V	-	12553077	12552906;12553023	0.559695	0.964086	-0.000633333333333347;0.000633333333333375
C14C10.2	V_-_12591824_12591831_12591876	V	-	12591876	12591824;12591831	0.609145	0.966085	0.00193333333333323;-0.00193333333333334
W03F9.2	V_-_127838_127852_127893	V	-	127893	127838;127852	0.653561	0.973921	-0.00716666666666677;0.00716666666666667
C44H9.5	V_-_12847493_12847502_12847553	V	-	12847553	12847493;12847502	0.789462	0.983036	-0.00549999999999995;0.00549999999999995
T16G1.9	V_-_12949176_12949188_12949226	V	-	12949226	12949176;12949188	0.94515	0.997637	-0.0167333333333334;0.0167333333333334
R186.3	V_-_12966276_12966287_12966321	V	-	12966321	12966276;12966287	0.0603574	0.565848	-0.00396666666666656;0.00396666666666667
C30D11.5	V_-_1316901_1316919_1316962	V	-	1316962	1316901;1316919	0.711609	0.979844	-0.0239333333333333;0.0239333333333333
col-159	V_-_13199315_13202099_13202155	V	-	13202155	13199315;13202099	0.347191	0.91011	0.0055;-0.00549999999999984
nasp-2	V_-_13311011_13311019_13311054_13311099	V	-	13311099	13311011;13311019;13311054	0.086185	0.642653	-0.0007;-0.00186666666666667;0.00256666666666661
parp-1	I_-_2908235_2909992_2910379	I	-	2910379	2908235;2909992	0.315164	0.89605	0.0109666666666666;-0.0109666666666667
mes-4	V_-_13434838_13434943_13435115	V	-	13435115	13434838;13434943	0.00122048	0.0522331	-0.0307333333333332;0.0307333333333333
eea-1	V_-_13497045_13497051_13497091	V	-	13497091	13497045;13497051	0.90461	0.993672	0.0236000000000001;-0.0236000000000001
C56A3.6	V_-_13556157_13556163_13556205	V	-	13556205	13556157;13556163	0.586683	0.965848	0.0294;-0.0294
F53F4.10	V_-_13624895_13624902_13624938	V	-	13624938	13624895;13624902	0.187163	0.810656	0.00143333333333329;-0.00143333333333333
lpin-1	V_-_13652534_13652540_13652543_13652640	V	-	13652640	13652534;13652540;13652543	0.412119	0.926122	0.0129;-0.00583333333333334;-0.00703333333333333
F53C11.4	V_-_13785613_13785622_13785661	V	-	13785661	13785613;13785622	0.645684	0.972065	0.0124666666666666;-0.0124666666666666
ric-7	V_-_13995259_13995268_13995705	V	-	13995705	13995259;13995268	0.862293	0.988639	-0.00426666666666675;0.00426666666666667
vps-39	V_-_14035988_14035997_14036043	V	-	14036043	14035988;14035997	0.769421	0.981662	-0.0161666666666668;0.0161666666666667
vps-39	V_-_14036902_14036911_14036954	V	-	14036954	14036902;14036911	0.965391	0.999363	-0.00296666666666656;0.00296666666666667
cest-2.2	V_-_14174916_14174922_14175230	V	-	14175230	14174916;14174922	0.565042	0.96422	0.0260666666666668;-0.0260666666666667
C53A5.16	V_-_14522189_14522195_14522237	V	-	14522237	14522189;14522195	0.236588	0.85427	0.0481;-0.0481
C53A5.6	V_-_14545471_14545480_14545519	V	-	14545519	14545471;14545480	0.333494	0.905103	-0.0334666666666666;0.0334666666666668
F43D2.6	V_-_14630450_14633114_14633797	V	-	14633797	14630450;14633114	0.331364	0.903999	0.00546666666666673;-0.00546666666666666
rfc-1	V_-_14645386_14645393_14645435	V	-	14645435	14645386;14645393	0.996081	1	-0.00149999999999995;0.0015
unc-61	V_-_14731718_14731730_14731773	V	-	14731773	14731718;14731730	0.668009	0.975003	0.0129666666666666;-0.0129666666666666
unc-61	V_-_14733773_14733779_14733822	V	-	14733822	14733773;14733779	0.415351	0.926437	0.0635333333333333;-0.0635333333333333
arx-7	I_-_3069968_3069971_3070054	I	-	3070054	3069968;3069971	0.036484	0.448279	0.00673333333333333;-0.00673333333333348
ret-1	V_-_14830110_14830122_14830165	V	-	14830165	14830110;14830122	0.874702	0.990646	0.005;-0.005
M01B12.4	I_-_3083226_3083232_3083955	I	-	3083955	3083226;3083232	0.974966	1	0.000866666666666793;-0.00086666666666671
cdt-2	V_-_14990547_14990554_14990597	V	-	14990597	14990547;14990554	0.354204	0.911781	0.0304666666666666;-0.0304666666666667
cdt-2	V_-_14990743_14990751_14990794	V	-	14990794	14990743;14990751	0.28308	0.883785	0.0224000000000001;-0.0224
mdt-28	V_-_15575068_15575074_15575337	V	-	15575337	15575068;15575074	0.928291	0.993672	-0.000866666666666654;0.000866666666666793
F28F8.9	V_-_15578157_15578168_15578218	V	-	15578218	15578157;15578168	0.0273477	0.381149	-0.0931666666666667;0.0931666666666668
vbh-1	I_-_3160107_3160113_3160153	I	-	3160153	3160107;3160113	0.229352	0.848993	-0.0518000000000001;0.0518
vbh-1	I_-_3161693_3161702_3161737	I	-	3161737	3161693;3161702	0.518875	0.958083	-0.0194333333333334;0.0194333333333334
nhr-50	V_-_15999636_15999660_16000468	V	-	16000468	15999636;15999660	0.339515	0.907353	0.132133333333333;-0.132133333333333
NONE	V_-_16440202_16440252_16440298	V	-	16440298	16440202;16440252	0.513284	0.958083	-0.03;0.03
rom-5	I_-_3220805_3220829_3220834_3220939	I	-	3220939	3220805;3220829;3220834	0.315267	0.89605	-0.0414;0.0341333333333333;0.0073
T05E12.6	V_-_17088993_17089000_17089046	V	-	17089046	17088993;17089000	0.0941567	0.657971	-0.0038;0.00380000000000025
pqn-72	I_-_3274812_3275010_3276664	I	-	3276664	3274812;3275010	0.305199	0.893716	0.0168;-0.0168
C18D4.6	V_-_17535932_17537052_17537106	V	-	17537106	17535932;17537052	0.0101588	0.22437	0.2406;-0.2406
Y59A8B.8	V_-_18065224_18065274_18065407	V	-	18065407	18065224;18065274	0.820352	0.985027	0.00466666666666667;-0.0046666666666666
nova-1	V_-_18066307_18070289_18071861	V	-	18071861	18066307;18070289	0.216061	0.835282	-0.011;0.0109999999999999
edc-4	I_-_3340599_3340605_3340646	I	-	3340646	3340599;3340605	0.564686	0.964214	-0.0266999999999999;0.0266999999999999
edc-4	I_-_3343623_3343629_3344571	I	-	3344571	3343623;3343629	0.487774	0.94832	-0.0371333333333333;0.0371333333333332
F16H6.7	V_-_18208601_18208630_18209075	V	-	18209075	18208601;18208630	0.0595409	0.563126	0.1245;-0.1245
Y69H2.3	V_-_18659517_18660965_18660980_18661086	V	-	18661086	18659517;18660965;18660980	0.333507	0.905103	-0.00103333333333333;0.0494;-0.0483666666666668
NONE	V_-_18720682_18720689_18720750	V	-	18720750	18720682;18720689	0.791239	0.983138	0.118733333333333;-0.118733333333333
NONE	V_-_18780625_18780632_18781004	V	-	18781004	18780625;18780632	0.212192	0.832826	-0.00719999999999976;0.0072
NONE	V_-_18781865_18781936_18782489	V	-	18782489	18781865;18781936	0.0707551	0.600239	0.0078;-0.00779999999999992
zig-11	V_-_1879843_1879851_1880796	V	-	1880796	1879843;1879851	0.961553	0.999363	-0.000599999999999934;0.000600000000000017
ztf-20	V_-_18960038_18960047_18960089	V	-	18960089	18960038;18960047	0.697934	0.979844	0.00719999999999998;-0.00719999999999998
Y39B6A.43	V_-_18966853_18966862_18967505	V	-	18967505	18966853;18966862	0.694781	0.979844	-0.0208;0.0208000000000002
nhr-95	V_-_19077213_19078620_19078705	V	-	19078705	19077213;19078620	0.769521	0.981662	0.0316666666666667;-0.0316666666666667
Y39B6A.13	V_-_19119273_19119280_19119322	V	-	19119322	19119273;19119280	0.905176	0.993672	-9.99999999999994e-05;9.9999999999989e-05
bed-1	V_-_19121928_19121934_19121982	V	-	19121982	19121928;19121934	0.740515	0.979844	0.0305333333333334;-0.0305333333333334
Y39B6A.3	V_-_19189845_19189851_19189898	V	-	19189898	19189845;19189851	0.669865	0.975064	-0.0165333333333332;0.0165333333333332
M04C3.1	V_-_19444732_19444742_19444849	V	-	19444849	19444732;19444742	0.00964687	0.218215	-0.1045;0.1045
mbtr-1	I_-_343629_343649_343892	I	-	343892	343629;343649	0.749695	0.980577	0.00810000000000001;-0.0081
gly-4	V_-_19881751_19881757_19882445	V	-	19882445	19881751;19881757	0.453114	0.937781	0.000800000000000023;-0.000800000000000002
fars-2	V_-_19905258_19905269_19905981	V	-	19905981	19905258;19905269	0.131126	0.735271	-0.00653333333333334;0.00653333333333339
F19B2.5	V_-_20163430_20163455_20163579_20163673	V	-	20163673	20163430;20163455;20163579	0.559859	0.964086	0.0283666666666668;-0.00853333333333334;-0.0198333333333333
swsn-1	V_-_20240007_20240016_20241258	V	-	20241258	20240007;20240016	0.749921	0.980673	0.0462;-0.0462
mdt-17	V_-_20254992_20255001_20256306	V	-	20256306	20254992;20255001	0.742271	0.979844	-0.0159333333333334;0.0159333333333332
B0250.7	V_-_20475100_20475106_20475146	V	-	20475146	20475100;20475106	0.948263	0.998132	0.000766666666666693;-0.000766666666666582
nhr-86	V_-_2062508_2062517_2063329	V	-	2063329	2062508;2062517	0.756436	0.981253	0.0122666666666667;-0.0122666666666666
Y47G6A.19	I_-_3523543_3524769_3525841	I	-	3525841	3523543;3524769	0.106796	0.687615	0.00713333333333332;-0.00713333333333333
ipla-3	V_-_20727305_20727311_20727359	V	-	20727359	20727305;20727311	0.763297	0.981662	0.0202666666666667;-0.0202666666666665
dnj-25	V_-_20736331_20736337_20736380	V	-	20736380	20736331;20736337	0.472608	0.944077	0.00683333333333325;-0.00683333333333333
dnj-25	V_-_20736510_20736516_20736558	V	-	20736558	20736510;20736516	0.202372	0.823627	-0.0434333333333334;0.0434333333333333
Y44A6D.3	V_-_20791348_20791357_20791404	V	-	20791404	20791348;20791357	0.533162	0.960928	0.0178333333333333;-0.0178333333333331
Y44A6D.3	V_-_20792297_20792300_20792342	V	-	20792342	20792297;20792300	0.744358	0.979844	-0.0405666666666667;0.0405666666666668
T08H4.8	V_-_2352675_2460317_2460467	V	-	2460467	2352675;2460317	0.107984	0.690565	0.107366666666667;-0.107366666666667
lpd-3	I_-_3580759_3580765_3581845	I	-	3581845	3580759;3580765	0.709791	0.979844	-0.0308333333333333;0.0308333333333334
lpd-3	I_-_3598756_3598762_3598808	I	-	3598808	3598756;3598762	0.742759	0.979844	0.0462666666666666;-0.0462666666666667
phf-10	V_-_306455_307579_308571	V	-	308571	306455;307579	0.952412	0.998626	0.00316666666666665;-0.0031666666666666
NONE	I_-_361198_361204_361247	I	-	361247	361198;361204	0.0121995	0.245501	0.1879;-0.1879
jmjc-1	I_-_3634331_3635081_3635412	I	-	3635412	3634331;3635081	0.413477	0.926122	-0.118133333333333;0.118133333333333
cysl-3	V_-_3775758_3775768_3775815	V	-	3775815	3775758;3775768	0.990845	1	-0.000666666666666593;0.000666666666666666
coh-4	V_-_4170391_4170401_4171528	V	-	4171528	4170391;4170401	0.174565	0.799415	0.0341000000000001;-0.0341
rft-1	V_-_4440995_4441002_4441455	V	-	4441455	4440995;4441002	0.459721	0.940148	0.0535;-0.0535
sos-1	V_-_4518544_4518551_4518597	V	-	4518597	4518544;4518551	0.153462	0.775454	-0.0694;0.0694
sut-2	V_-_4562936_4562942_4564365	V	-	4564365	4562936;4562942	0.137652	0.748881	-0.051;0.051
Y61A9LA.11	V_-_4606142_4606148_4606764	V	-	4606764	4606142;4606148	0.963879	0.999363	-0.00570000000000015;0.00570000000000001
col-139	V_-_4653629_4653635_4653638_4653700	V	-	4653700	4653629;4653635;4653638	0.112679	0.697698	0.000166666666666667;0.000433333333333331;-0.000566666666666493
ZC266.1	V_-_4696575_4696584_4696637	V	-	4696637	4696575;4696584	0.669419	0.975003	-0.00366666666666671;0.00366666666666671
R119.2	I_-_372707_372713_373329	I	-	373329	372707;372713	0.505883	0.955182	0.0467999999999998;-0.0468
C04F5.9	V_-_5117917_5117924_5118899	V	-	5118899	5117917;5117924	0.349955	0.91011	-0.0419000000000001;0.0419
F08F3.8	V_-_5430737_5431514_5431563	V	-	5431563	5430737;5431514	0.0244915	0.362078	-0.177666666666667;0.177666666666667
ZC317.7	V_-_5469804_5469811_5469851	V	-	5469851	5469804;5469811	0.823137	0.985501	-0.0122666666666668;0.0122666666666667
cox-16	V_-_5535863_5535870_5535912	V	-	5535912	5535863;5535870	0.974216	1	0.00146666666666662;-0.00146666666666667
klc-2	V_-_5576694_5577261_5577886	V	-	5577886	5576694;5577261	0.636593	0.969833	-0.0152666666666667;0.0152666666666665
F25B4.5	V_-_5681675_5682011_5682206	V	-	5682206	5681675;5682011	0.00330095	0.104329	-0.0334000000000001;0.0334
F25B4.5	V_-_5682285_5682293_5682567	V	-	5682567	5682285;5682293	0.240345	0.857041	-0.0161666666666663;0.0161666666666667
col-140	V_-_5835958_5836114_5836141_5836194	V	-	5836194	5835958;5836114;5836141	0.72937	0.979844	-0.0175666666666668;-0.0138333333333334;0.0314
col-140	V_-_5835994_5836228_5836291_5836317	V	-	5836317	5835994;5836228;5836291	0.884294	0.991527	-0.00969999999999993;0.00763333333333327;0.00203333333333333
col-140	V_-_5836162_5836222_5836279_5836305	V	-	5836305	5836162;5836222;5836279	0.49636	0.951496	-0.0117;0.0269333333333333;-0.0152333333333333
F26F12.3	V_-_5842730_5843654_5843896	V	-	5843896	5842730;5843654	0.65628	0.974279	0.00303333333333333;-0.00303333333333333
F26F12.5	V_-_5864375_5864438_5864843	V	-	5864843	5864375;5864438	0.289046	0.886074	-0.0411666666666667;0.0411666666666667
C04E6.11	V_-_5916812_5916815_5916875	V	-	5916875	5916812;5916815	0.176265	0.800764	0.0687666666666667;-0.0687666666666666
C04E6.11	V_-_5917542_5917549_5917585	V	-	5917585	5917542;5917549	0.555062	0.96375	0.0311999999999999;-0.0312
unc-11	I_-_3800026_3800032_3800190	I	-	3800190	3800026;3800032	0.729174	0.979844	0.0354;-0.0354
pgap-3	V_-_6047284_6047292_6047334	V	-	6047334	6047284;6047292	0.592858	0.966085	0.0311;-0.0311
jamp-1	V_-_6048669_6048680_6048881	V	-	6048881	6048669;6048680	0.549027	0.962234	-0.0161000000000001;0.0161
mrck-1	V_-_6258924_6258935_6258979	V	-	6258979	6258924;6258935	0.748153	0.980062	0.0313999999999998;-0.0314
mrck-1	V_-_6264966_6264972_6265035	V	-	6265035	6264966;6264972	0.967859	0.999596	-0.0107;0.0107
gsp-4	I_-_3839441_3839446_3839601	I	-	3839601	3839441;3839446	0.236214	0.853651	0.0068;-0.00680000000000014
snb-1	V_-_6656221_6656228_6656353	V	-	6656353	6656221;6656228	0.4606	0.940749	-0.00193333333333323;0.00193333333333333
clik-1	V_-_6767590_6767605_6768367	V	-	6768367	6767590;6767605	0.241451	0.858305	-0.00336666666666667;0.00336666666666652
NONE	V_-_6831456_6831519_6831609_6831812	V	-	6831812	6831456;6831519;6831609	0.268421	0.876523	-0.0914;0.0981;-0.0066666666666666
F20A1.6	V_-_7025809_7026291_7026437	V	-	7026437	7025809;7026291	0.810056	0.98462	-0.0128333333333334;0.0128333333333333
T20F5.5	I_-_3917909_3917916_3917961	I	-	3917961	3917909;3917916	0.743565	0.979844	-0.0181;0.0181
attf-2	V_-_7195401_7195410_7195733	V	-	7195733	7195401;7195410	0.865364	0.988834	0.00180000000000002;-0.0018
gei-6	V_-_7226831_7226834_7227538	V	-	7227538	7226831;7226834	0.705177	0.979844	-0.00326666666666665;0.00326666666666653
C05C8.5	V_-_7234466_7234491_7234499_7234535	V	-	7234535	7234466;7234491;7234499	0.0951395	0.660102	-0.0185333333333333;-0.0953000000000001;0.1138
ife-3	V_-_7384_7390_7393_7431	V	-	7431	7384;7390;7393	0.227964	0.848514	0.0180666666666668;-0.0103666666666667;-0.00773333333333343
F19F10.9	V_-_7572897_7572900_7573171	V	-	7573171	7572897;7572900	0.932211	0.994444	0.000466666666666664;-0.000466666666666504
F19F10.9	V_-_7575457_7575469_7575516	V	-	7575516	7575457;7575469	0.0775518	0.619348	-0.0189333333333334;0.0189333333333333
rpl-39	V_-_7775866_7775872_7775973	V	-	7775973	7775866;7775872	0.0715738	0.603286	-6.66666666666667e-05;6.66666666666593e-05
F40A3.7	V_-_7896686_7896960_7897022	V	-	7897022	7896686;7896960	0.0754518	0.612707	0.159866666666667;-0.159866666666667
lmtr-2	V_-_8010814_8010826_8010921	V	-	8010921	8010814;8010826	0.967919	0.999596	0.00183333333333324;-0.00183333333333338
Y97E10AR.4	V_-_8012739_8012745_8012848	V	-	8012848	8012739;8012745	0.568188	0.964952	0.0235666666666666;-0.0235666666666666
unc-73	I_-_4010852_4015776_4015939	I	-	4015939	4010852;4015776	0.736873	0.979844	-0.00256666666666661;0.00256666666666666
cogc-6	V_-_8220319_8220326_8220364	V	-	8220364	8220319;8220326	0.553653	0.963516	0.00816666666666677;-0.00816666666666667
hsp-17	V_-_8385054_8385058_8385318	V	-	8385318	8385054;8385058	0.343862	0.909008	-0.0022;0.0022000000000002
hsp-17	V_-_8385554_8385557_8385866	V	-	8385866	8385554;8385557	0.336508	0.905807	0.0345666666666666;-0.0345666666666667
lmd-3	V_-_8429363_8429369_8429807	V	-	8429807	8429363;8429369	0.757335	0.981253	0.0190666666666667;-0.0190666666666666
F45F2.10	V_-_8514862_8514871_8514910	V	-	8514910	8514862;8514871	0.415291	0.926437	-0.0243;0.0243
F45F2.10	V_-_8518319_8518347_8518566	V	-	8518566	8518319;8518347	0.828758	0.985855	0.0360333333333334;-0.0360333333333333
F25G6.9	V_-_8569817_8569825_8569876	V	-	8569876	8569817;8569825	0.728636	0.979844	0.0223;-0.0223
atg-18	V_-_8629788_8629799_8629841	V	-	8629841	8629788;8629799	0.314596	0.895752	-0.0541666666666665;0.0541666666666666
col-10	V_-_9159999_9164537_9164605	V	-	9164605	9159999;9164537	0.623152	0.967396	0.0607333333333333;-0.0607333333333334
pacs-1	V_-_9216309_9216326_9216361	V	-	9216361	9216309;9216326	0.90181	0.993672	-0.00119999999999998;0.0012
acl-14	V_-_9332925_9332931_9332976	V	-	9332976	9332925;9332931	0.7533	0.980972	-0.0141666666666667;0.0141666666666667
tos-1	V_-_9343781_9343796_9343860_9343944	V	-	9343944	9343781;9343796;9343860	0.0854722	0.640858	0.0137333333333333;-0.0234666666666669;0.0097
K07B1.7	V_-_9346597_9346604_9346645	V	-	9346645	9346597;9346604	0.318423	0.898435	-0.0324333333333333;0.0324333333333334
E02C12.8	V_-_9372458_9372609_9372653	V	-	9372653	9372458;9372609	0.676529	0.975332	-0.0333333333333333;0.0333333333333334
F36D4.5	V_-_9419810_9419839_9420385	V	-	9420385	9419810;9419839	0.0577224	0.557571	-0.00733333333333333;0.00733333333333308
rgef-1	V_-_9557718_9557721_9557991	V	-	9557991	9557718;9557721	0.866461	0.988975	0.00959999999999994;-0.00960000000000005
smg-4	V_-_9776317_9776324_9776661	V	-	9776661	9776317;9776324	0.24843	0.863734	-0.0287333333333333;0.0287333333333334
F46B6.5	V_-_9781200_9781326_9781422	V	-	9781422	9781200;9781326	0.982338	1	0.00233333333333334;-0.00233333333333308
lsy-12	V_-_9850380_9850387_9850428	V	-	9850428	9850380;9850387	0.548327	0.962079	0.0391333333333332;-0.0391333333333334
rmh-2	V_-_9930194_9930201_9930243	V	-	9930243	9930194;9930201	0.357645	0.912234	-0.0467333333333333;0.0467333333333333
rde-1	V_-_9990903_9990910_9990946	V	-	9990946	9990903;9990910	0.187005	0.810601	-0.0106999999999999;0.0107
hop-1	I_-_4208795_4208803_4209135	I	-	4209135	4208795;4208803	0.90668	0.993672	-0.00253333333333339;0.00253333333333334
ZC374.2	X_-_10036506_10036996_10037365	X	-	10037365	10036506;10036996	0.950992	0.998315	-0.00340000000000001;0.00340000000000007
ZC373.2	X_-_10058077_10058123_10058161	X	-	10058161	10058077;10058123	0.00124092	0.0527583	-0.0195666666666666;0.0195666666666667
C18E3.9	I_-_4214818_4214830_4214870	I	-	4214870	4214818;4214830	0.381823	0.919597	-0.0111333333333333;0.0111333333333333
C18E3.9	I_-_4215151_4215160_4215195	I	-	4215195	4215151;4215160	0.509106	0.95558	-0.00409999999999977;0.0041
rme-4	X_-_10374737_10374743_10374784	X	-	10374784	10374737;10374743	0.723903	0.979844	-0.0227333333333336;0.0227333333333333
rme-4	X_-_10375015_10375024_10375268	X	-	10375268	10375015;10375024	0.918667	0.993672	-0.000166666666666537;0.000166666666666676
pgp-5	X_-_10858965_10859120_10859221	X	-	10859221	10858965;10859120	0.517707	0.958083	-0.094;0.0940000000000001
suca-1	X_-_10899083_10899086_10899179	X	-	10899179	10899083;10899086	0.438549	0.933103	-0.000633333333333333;0.000633333333333375
B0511.12	I_-_10664409_10664487_10665234_10665747	I	-	10665747	10664409;10664487;10665234	0.115492	0.702468	-0.0842333333333333;0.0341666666666667;0.0500666666666667
F48C5.2	X_-_11453488_11453494_11453535	X	-	11453535	11453488;11453494	0.897246	0.993176	-0.0139;0.0138999999999999
selt-1.1	X_-_11546376_11546385_11546427	X	-	11546427	11546376;11546385	0.599479	0.966085	0.0210333333333333;-0.0210333333333332
ftt-2	X_-_11604440_11604632_11604906	X	-	11604906	11604440;11604632	0.807334	0.98462	3.33333333333331e-05;-3.33333333335517e-05
C41D11.3	I_-_4441924_4441927_4442603	I	-	4442603	4441924;4441927	0.14564	0.764172	-0.0141;0.0141
C44C10.9	X_-_11714771_11715553_11715663	X	-	11715663	11714771;11715553	0.771001	0.981662	-0.000333333333333331;0.00033333333333363
C41D11.3	I_-_4444011_4444017_4444065	I	-	4444065	4444011;4444017	0.0764694	0.615896	0.035;-0.0349999999999999
Y62H9A.15	X_-_11907370_11909539_11909722	X	-	11909722	11907370;11909539	0.00270967	0.0916874	0.0747333333333333;-0.0747333333333332
NONE	X_-_12150725_12150762_12151043	X	-	12151043	12150725;12150762	0.867399	0.989232	-0.0386666666666667;0.0386666666666666
bet-1	I_-_4526703_4526712_4527740	I	-	4527740	4526703;4526712	0.497082	0.951713	-0.0295666666666667;0.0295666666666667
bet-1	I_-_4529135_4529141_4529870	I	-	4529870	4529135;4529141	0.875333	0.990646	-0.00786666666666674;0.0078666666666668
bet-1	I_-_4530003_4530009_4530058	I	-	4530058	4530003;4530009	0.348801	0.91011	-0.0452666666666667;0.0452666666666667
ppk-3	X_-_12975506_12975515_12975563	X	-	12975563	12975506;12975515	0.968483	0.999596	0.0173333333333333;-0.0173333333333334
D1007.3	I_-_4576814_4576821_4576891	I	-	4576891	4576814;4576821	0.725121	0.979844	-0.0599666666666667;0.0599666666666667
glb-20	X_-_13553290_13553293_13553402	X	-	13553402	13553290;13553293	0.618161	0.966805	0.0146666666666667;-0.0146666666666667
nlg-1	X_-_13625735_13625744_13625786	X	-	13625786	13625735;13625744	0.27914	0.882491	-0.160966666666667;0.160966666666667
rps-10	I_-_4584042_4584379_4653623	I	-	4653623	4584042;4584379	0.166611	0.789775	-0.0597666666666667;0.0597666666666667
ekl-5	X_-_13915714_13915726_13915765	X	-	13915765	13915714;13915726	0.614562	0.966678	0.0409333333333333;-0.0409333333333333
tbc-19	X_-_14004320_14004323_14004364	X	-	14004364	14004320;14004323	0.821761	0.985273	-0.0261666666666667;0.0261666666666666
tbc-19	X_-_14008766_14008775_14008818	X	-	14008818	14008766;14008775	0.117658	0.705607	0.2657;-0.2657
nrd-1	I_-_4598629_4598635_4599118	I	-	4599118	4598629;4598635	0.230449	0.850065	0.0138333333333333;-0.0138333333333333
ubr-4	I_-_4613016_4613022_4613277	I	-	4613277	4613016;4613022	0.760745	0.981623	-0.0146666666666666;0.0146666666666666
madd-3	X_-_14286194_14286203_14286466	X	-	14286466	14286194;14286203	0.325297	0.901033	-0.0371666666666665;0.0371666666666666
irk-3	X_-_14357522_14357537_14358326	X	-	14358326	14357522;14357537	0.287355	0.886074	-0.2029;0.2029
ubr-4	I_-_4627200_4627206_4628066	I	-	4628066	4627200;4627206	0.31694	0.897628	-0.0573;0.0573
zfp-3	X_-_1442626_1442635_1443151	X	-	1443151	1442626;1442635	0.195611	0.818922	-0.0937333333333333;0.0937333333333333
zfp-3	X_-_1443316_1444876_1444922	X	-	1444922	1443316;1444876	0.599995	0.966085	0.0556333333333334;-0.0556333333333333
ubr-4	I_-_4630038_4630047_4630091	I	-	4630091	4630038;4630047	0.174743	0.799415	-0.0954;0.0953999999999999
ubr-4	I_-_4630175_4630181_4631499	I	-	4631499	4630175;4630181	0.194207	0.816851	-0.161966666666667;0.161966666666667
ubr-4	I_-_4631850_4631859_4632594	I	-	4632594	4631850;4631859	0.702571	0.979844	0.0587333333333333;-0.0587333333333332
epn-1	X_-_14817619_14817625_14817673	X	-	14817673	14817619;14817625	0.795126	0.983455	-0.0232666666666667;0.0232666666666669
mbk-1	X_-_14822582_14822588_14822628	X	-	14822628	14822582;14822588	0.456792	0.939176	0.0618333333333334;-0.0618333333333333
mbk-1	X_-_14822872_14822878_14822922	X	-	14822922	14822872;14822878	0.535157	0.961513	0.0531666666666666;-0.0531666666666666
B0041.5	I_-_4649742_4649747_4650247	I	-	4650247	4649742;4649747	0.931202	0.99416	0.000466666666666504;-0.000466666666666669
T10B10.3	X_-_15180197_15180203_15180243	X	-	15180243	15180197;15180203	0.18728	0.810691	0.043;-0.043
piki-1	X_-_15241780_15241786_15241831	X	-	15241831	15241780;15241786	0.669249	0.975003	-0.0144333333333335;0.0144333333333334
F46F2.3	X_-_15259930_15259939_15260022	X	-	15260022	15259930;15259939	0.878067	0.990707	3.33333333333336e-05;-3.33333333335517e-05
K09E9.3	X_-_15613278_15613287_15613330	X	-	15613330	15613278;15613287	0.742004	0.979844	-0.0343333333333334;0.0343333333333334
erv-46	X_-_15615908_15615920_15616214	X	-	15616214	15615908;15615920	0.0912007	0.653127	-0.0130333333333333;0.0130333333333332
T01B4.3	X_-_16315247_16315525_16315613	X	-	16315613	16315247;16315525	0.828371	0.985855	-0.0159;0.0159000000000001
let-2	X_-_16382018_16382036_16382661	X	-	16382661	16382018;16382036	0.854957	0.988059	0.0148333333333334;-0.0148333333333333
let-2	X_-_16382099_16383091_16383402	X	-	16383402	16382099;16383091	0.346508	0.91011	0.0567333333333333;-0.0567333333333335
let-2	X_-_16382204_16382393_16382955	X	-	16382955	16382204;16382393	0.419454	0.92728	-0.0351333333333333;0.0351333333333333
let-2	X_-_16382376_16382795_16382839	X	-	16382839	16382376;16382795	0.302634	0.892444	0.00956666666666667;-0.00956666666666672
let-2	X_-_16382956_16383412_16384291	X	-	16384291	16382956;16383412	0.122	0.714547	0.1336;-0.1336
let-2	X_-_16383154_16383628_16384387	X	-	16384387	16383154;16383628	0.473974	0.944502	0.120666666666667;-0.120666666666667
let-2	X_-_16383217_16383538_16384120	X	-	16384120	16383217;16383538	0.956318	0.998824	-0.0145333333333334;0.0145333333333333
let-2	X_-_16383637_16383977_16384576	X	-	16384576	16383637;16383977	0.563622	0.964208	0.0261333333333333;-0.0261333333333335
let-2	X_-_16384388_16384806_16385701	X	-	16385701	16384388;16384806	0.430549	0.930151	0.1469;-0.1469
let-2	X_-_16385774_16387286_16387786	X	-	16387786	16385774;16387286	0.840159	0.986138	-0.0019;0.00190000000000001
let-2	X_-_16386723_16386861_16386980	X	-	16386980	16386723;16386861	0.247601	0.863734	0.0123999999999997;-0.0124
eat-17	X_-_16407942_16407951_16408002	X	-	16408002	16407942;16407951	0.691362	0.979158	0.0142;-0.0142
linc-20	X_-_16508994_16509004_16509209	X	-	16509209	16508994;16509004	0.878696	0.990707	0.0127666666666667;-0.0127666666666666
tag-343	X_-_16665926_16665932_16665976	X	-	16665976	16665926;16665932	0.092066	0.654798	0.0725666666666666;-0.0725666666666668
aakg-2	X_-_16866528_16866661_16866732	X	-	16866732	16866528;16866661	0.0301429	0.399918	-0.0430999999999997;0.0431
aakg-2	X_-_16868441_16868447_16868488	X	-	16868488	16868441;16868447	0.881918	0.991397	-0.00379999999999991;0.0038
M04F3.4	I_-_4772375_4772382_4772967	I	-	4772967	4772375;4772382	0.133955	0.741678	-0.0228666666666667;0.0228666666666667
C30G4.4	X_-_17065242_17065281_17066010	X	-	17066010	17065242;17065281	0.771185	0.981662	0.00726666666666667;-0.00726666666666653
H18N23.2	X_-_17624501_17624507_17624548	X	-	17624548	17624501;17624507	0.35021	0.91011	0.0334000000000001;-0.0334
acl-4	X_-_2067205_2067214_2067301	X	-	2067301	2067205;2067214	0.568796	0.964952	-0.0124666666666664;0.0124666666666667
dhhc-9	X_-_2401869_2401875_2401928	X	-	2401928	2401869;2401875	0.235892	0.853535	-0.0495666666666668;0.0495666666666667
F52H2.6	X_-_2562249_2562258_2562267_2562276_2562512	X	-	2562512	2562249;2562258;2562267;2562276	0.0683065	0.595475	-0.0589000000000001;0.00599999999999999;-0.00133333333333333;0.0542000000000001
F54G2.1	X_-_2622925_2623312_2623623	X	-	2623623	2622925;2623312	0.745587	0.979844	0.00846666666666662;-0.00846666666666668
C14A11.6	X_-_2813163_2813187_2813780	X	-	2813780	2813163;2813187	0.974771	1	-0.0692;0.0692
imb-1	I_-_4921444_4921450_4921996	I	-	4921996	4921444;4921450	0.818477	0.985027	-0.0108333333333334;0.0108333333333335
cnnm-3	X_-_3043397_3043937_3044365	X	-	3044365	3043397;3043937	0.027447	0.38165	-0.0704333333333333;0.0704333333333333
ztf-13	X_-_3100554_3100609_3101079	X	-	3101079	3100554;3100609	0.662091	0.975003	0.0153;-0.0153000000000002
gpd-2	X_-_3113032_3114398_3114446	X	-	3114446	3113032;3114398	0.442414	0.934783	-0.00263333333333333;0.00263333333333338
pqn-37	X_-_3248942_3249011_3249065	X	-	3249065	3248942;3249011	0.128274	0.728678	-0.0664333333333333;0.0664333333333332
sorf-1	X_-_3378097_3378105_3378144	X	-	3378144	3378097;3378105	0.156859	0.779012	-0.0229999999999998;0.023
sax-3	X_-_3452927_3452939_3452980	X	-	3452980	3452927;3452939	0.338369	0.907021	0.0886999999999999;-0.0887
vit-4	X_-_3559141_3560314_3561291	X	-	3561291	3559141;3560314	0.620366	0.966805	-0.170533333333333;0.170533333333333
vit-3	X_-_3560637_3568491_3569099	X	-	3569099	3560637;3568491	0.84958	0.987362	0.0277666666666667;-0.0277666666666667
vit-4	X_-_3561403_3562228_3562581	X	-	3562581	3561403;3562228	0.298789	0.890037	0.0838;-0.0838
vit-4	X_-_3562174_3562705_3562751	X	-	3562751	3562174;3562705	0.909772	0.993672	-0.000266666666666666;0.000266666666666526
vit-3	X_-_3562624_3571071_3571123	X	-	3571123	3562624;3571071	0.609015	0.966085	0.212533333333333;-0.212533333333333
vit-3	X_-_3562788_3568299_3571269_3571315	X	-	3571315	3562788;3568299;3571269	0.130944	0.735271	0.00156666666666667;0.0498666666666667;-0.0513666666666668
vit-3	X_-_3562950_3568320_3571513	X	-	3571513	3562950;3568320	0.919516	0.993672	-0.00576666666666648;0.00576666666666667
vit-3	X_-_3563037_3571601_3571675	X	-	3571675	3563037;3571601	0.325832	0.901033	0.0086;-0.00859999999999983
vit-3	X_-_3563173_3571580_3571747	X	-	3571747	3563173;3571580	0.827936	0.985855	-0.0275666666666667;0.0275666666666667
vit-3	X_-_3563212_3563302_3571514_3571786	X	-	3571786	3563212;3563302;3571514	0.344779	0.909525	-0.097;0.00183333333333333;0.0952333333333333
vit-3	X_-_3567691_3567706_3567832_3568103_3568287_3568929_3569855	X	-	3569855	3567691;3567706;3567832;3568103;3568287;3568929	0.267011	0.875767	-0.0237666666666666;0.0105;0.0198;0.0484333333333333;-0.0221666666666667;-0.0327333333333333
sax-1	X_-_3646702_3646708_3647264	X	-	3647264	3646702;3646708	0.529364	0.959915	0.00559999999999994;-0.00560000000000001
F35A5.8	X_-_3800691_3801234_3801363	X	-	3801363	3800691;3801234	0.726601	0.979844	0.0198333333333333;-0.0198333333333333
nck-1	X_-_4150260_4150266_4150306	X	-	4150306	4150260;4150266	0.456263	0.939127	-0.0416666666666667;0.0416666666666667
F48D6.4	X_-_4246830_4246836_4246844_4246853_4246886	X	-	4246886	4246830;4246836;4246844;4246853	0.279836	0.882905	0.00749999999999999;0.0384666666666666;-0.0469666666666667;0.00106666666666667
dve-1	X_-_427990_427999_428538	X	-	428538	427990;427999	0.618852	0.966805	0.0513333333333333;-0.0513333333333333
pqn-15	X_-_4304626_4304635_4304678	X	-	4304678	4304626;4304635	0.299836	0.890447	-0.0994;0.0994
cst-2	X_-_4333346_4333352_4333393	X	-	4333393	4333346;4333352	0.575657	0.965072	-0.000799999999999801;0.000799999999999995
lst-2	X_-_4379281_4379290_4379401	X	-	4379401	4379281;4379290	0.873904	0.990614	-0.0118999999999998;0.0119
dop-1	X_-_4411729_4411738_4411780	X	-	4411780	4411729;4411738	0.000974579	0.0449563	0.3037;-0.3037
dgk-2	X_-_4496130_4496148_4496254	X	-	4496254	4496130;4496148	0.19591	0.819277	0.0201666666666667;-0.0201666666666668
abu-12	X_-_452882_454195_454286	X	-	454286	452882;454195	0.0436717	0.49072	-0.1532;0.1532
pqn-65	X_-_4615511_4615517_4615809	X	-	4615809	4615511;4615517	0.54837	0.962079	0.0987333333333333;-0.0987333333333333
pqn-65	X_-_4616613_4619178_4619553	X	-	4619553	4616613;4619178	0.337348	0.906135	-0.0508333333333334;0.0508333333333333
nhr-45	X_-_4659764_4659785_4659919	X	-	4659919	4659764;4659785	0.10992	0.69314	0.121266666666667;-0.121266666666667
flp-11	X_-_4677636_4677695_4677763	X	-	4677763	4677636;4677695	0.93743	0.995899	-0.00770000000000001;0.00770000000000015
add-1	X_-_4855415_4855421_4855714	X	-	4855714	4855415;4855421	0.53024	0.960249	0.0390333333333333;-0.0390333333333336
chp-1	I_-_5104788_5104791_5104834	I	-	5104834	5104788;5104791	0.988389	1	0.000233333333333332;-0.000233333333333086
ZC8.6	X_-_4975757_4975760_4976973	X	-	4976973	4975757;4975760	0.471066	0.943455	0.0284;-0.0283999999999999
mtm-5	X_-_5239388_5239394_5239448	X	-	5239448	5239388;5239394	0.16461	0.78889	-0.148566666666667;0.148566666666667
rga-8	X_-_5272325_5272339_5272396	X	-	5272396	5272325;5272339	0.256493	0.869115	-0.0265666666666667;0.0265666666666668
rga-8	X_-_5272672_5272681_5272945	X	-	5272945	5272672;5272681	0.350736	0.910398	-0.0592666666666667;0.0592666666666666
ugt-46	X_-_528404_529421_529479	X	-	529479	528404;529421	0.421532	0.927749	-0.00680000000000014;0.0068
mat-1	I_-_5125482_5125488_5125530	I	-	5125530	5125482;5125488	0.756555	0.981253	-0.00729999999999986;0.00729999999999986
mat-1	I_-_5126083_5126089_5126277	I	-	5126277	5126083;5126089	0.264934	0.874111	-0.0118333333333333;0.0118333333333333
chtl-1	X_-_5358762_5358768_5358809	X	-	5358809	5358762;5358768	0.708361	0.979844	-0.0195333333333335;0.0195333333333333
F57C12.6	X_-_553788_553794_553837	X	-	553837	553788;553794	0.294785	0.888739	-0.1059;0.1059
F22F4.4	X_-_5998473_6000343_6000398	X	-	6000398	5998473;6000343	0.00729756	0.182006	-0.00533333333333333;0.00533333333333341
ppw-2	I_-_5161059_5161067_5161110	I	-	5161110	5161059;5161067	0.919827	0.993672	0.00166666666666667;-0.00166666666666671
pak-1	X_-_6047371_6047380_6047427	X	-	6047427	6047371;6047380	0.429826	0.930053	0.0447666666666667;-0.0447666666666667
C15H9.9	X_-_6127887_6127889_6127937	X	-	6127937	6127887;6127889	0.169381	0.794145	0.000866666666666667;-0.000866666666666571
T13C5.6	X_-_6207415_6207421_6207465	X	-	6207465	6207415;6207421	0.197268	0.820444	-0.0333999999999999;0.0334
spd-5	I_-_5175183_5175190_5175229	I	-	5175229	5175183;5175190	0.899411	0.993672	0.00330000000000008;-0.0033
C14F11.4	X_-_6231614_6231617_6231750	X	-	6231750	6231614;6231617	0.79201	0.983138	-0.000366666666666668;0.000366666666666515
spd-5	I_-_5175418_5175427_5175468	I	-	5175468	5175418;5175427	0.442973	0.935061	0.0145999999999999;-0.0146
C14F11.4	X_-_6232199_6232211_6232254	X	-	6232254	6232199;6232211	0.0795815	0.626402	-0.00506666666666667;0.00506666666666655
C45G3.6	X_-_6439856_6439872_6439931_6440154	X	-	6440154	6439856;6439872;6439931	0.785082	0.982691	-0.0197333333333333;-0.0156;0.0353333333333333
C45G3.6	X_-_6454905_6454920_6455051	X	-	6455051	6454905;6454920	0.226415	0.84709	-0.152266666666667;0.152266666666667
sem-2	I_-_5205536_5205662_5206229	I	-	5206229	5205536;5205662	0.208663	0.829181	Inf;Inf
ilys-5	X_-_6535250_6535256_6535997	X	-	6535997	6535250;6535256	0.184049	0.807769	0.000333333333333333;-0.000333333333333297
nhr-120	X_-_6637288_6637297_6637339	X	-	6637339	6637288;6637297	0.958371	0.999299	-0.00969999999999993;0.00969999999999999
Y9C12A.1	X_-_682658_682661_686615	X	-	686615	682658;682661	0.000764632	0.0377477	-0.0714666666666667;0.0714666666666666
F14B8.5	X_-_6925986_6925995_6926048	X	-	6926048	6925986;6925995	0.0170054	0.294539	-0.116533333333333;0.116533333333333
inx-1	X_-_6944873_6945000_6945870	X	-	6945870	6944873;6945000	0.956155	0.998824	0.0155666666666666;-0.0155666666666667
B0261.6	I_-_5256534_5256577_5256580_5256821	I	-	5256821	5256534;5256577;5256580	0.724895	0.979844	0.0025;0.00726666666666669;-0.00969999999999982
F46H5.3	X_-_7231281_7231640_7231665_7231756_7232092	X	-	7232092	7231281;7231640;7231665;7231756	0.303921	0.893523	0.000166666666666667;-0.00353333333333333;0.000466666666666666;0.00286666666666657
F46H5.3	X_-_7232155_7232182_7232251	X	-	7232251	7232155;7232182	0.144425	0.762484	0.103466666666667;-0.103466666666667
F46H5.7	X_-_7240748_7240757_7240799	X	-	7240799	7240748;7240757	0.426166	0.930027	0.0055666666666665;-0.00556666666666666
F48E3.4	X_-_7495408_7495420_7495464	X	-	7495464	7495408;7495420	0.862175	0.988639	-0.000799999999999999;0.000799999999999912
aex-3	X_-_751604_752958_753096	X	-	753096	751604;752958	0.755052	0.980972	0.00930000000000009;-0.00930000000000009
ceh-14	X_-_7529856_7529868_7529914	X	-	7529914	7529856;7529868	0.398168	0.923369	-0.0484333333333332;0.0484333333333333
dnj-4	I_-_5283624_5283635_5283703	I	-	5283703	5283624;5283635	0.716719	0.979844	0.00280000000000014;-0.0028
unc-98	X_-_7572135_7572616_7572923	X	-	7572923	7572135;7572616	0.397953	0.923369	0.0445333333333332;-0.0445333333333333
hpo-32	I_-_5300199_5300206_5300249	I	-	5300249	5300199;5300206	0.605283	0.966085	0.0188;-0.0188
let-526	I_-_5302647_5302657_5302695	I	-	5302695	5302647;5302657	0.848949	0.987362	0.0145333333333332;-0.0145333333333333
NONE	X_-_7769327_7769337_7769543	X	-	7769543	7769327;7769337	0.598507	0.966085	0.0368333333333334;-0.0368333333333333
NONE	X_-_7769631_7769639_7769684	X	-	7769684	7769631;7769639	0.922437	0.993672	-0.0150333333333333;0.0150333333333333
sul-3	X_-_7827420_7827423_7828089	X	-	7828089	7827420;7827423	0.959679	0.999363	0.0141333333333333;-0.0141333333333334
cca-1	X_-_7851195_7851240_7852004	X	-	7852004	7851195;7851240	0.968537	0.999596	-0.0387000000000001;0.0387
C39D10.8	X_-_7880215_7880221_7880271	X	-	7880271	7880215;7880221	0.2762	0.880966	0.0401333333333333;-0.0401333333333332
C39D10.8	X_-_7880332_7880344_7880350_7880391	X	-	7880391	7880332;7880344;7880350	0.163961	0.787884	-0.0425;0.0309666666666667;0.0115
C39D10.7	X_-_7911940_7911958_7912028	X	-	7912028	7911940;7911958	0.699511	0.979844	0.00126666666666667;-0.00126666666666675
wrk-1	X_-_8391100_8391106_8391204	X	-	8391204	8391100;8391106	0.900528	0.993672	0.00883333333333325;-0.00883333333333333
nhr-14	X_-_8474307_8474315_8474360	X	-	8474360	8474307;8474315	0.625978	0.967592	-0.0724666666666667;0.0724666666666667
rcs-1	X_-_8826857_8826866_8827329	X	-	8827329	8826857;8826866	0.907577	0.993672	0.000266666666666748;-0.000266666666666669
sec-15	X_-_8833755_8833761_8833800	X	-	8833800	8833755;8833761	0.678403	0.97581	0.0309999999999999;-0.031
F49E2.1	X_-_9563314_9563321_9563362	X	-	9563362	9563314;9563321	0.174323	0.799399	0.0500666666666666;-0.0500666666666667
C43C3.4	X_-_9674588_9674591_9674632	X	-	9674632	9674588;9674591	0.288512	0.886074	-0.0190333333333333;0.0190333333333332
dgk-1	X_-_983572_984838_985190	X	-	985190	983572;984838	0.477309	0.945324	0.0402;-0.0402000000000001
nra-3	X_-_9927014_9927024_9927067	X	-	9927067	9927014;9927024	0.678052	0.975583	-0.0539999999999999;0.0539999999999999
erp-44.1	I_-_5417206_5417215_5417937	I	-	5417937	5417206;5417215	0.322963	0.901033	-0.0309666666666667;0.0309666666666667
C09D4.4	I_-_5482649_5482655_5482659_5482695	I	-	5482695	5482649;5482655;5482659	0.838796	0.985855	0.00446666666666662;-0.000566666666666715;-0.00386666666666667
C09D4.4	I_-_5483691_5483700_5483898	I	-	5483898	5483691;5483700	0.093372	0.656705	-0.1331;0.1331
cey-3	I_-_5572325_5572334_5572370	I	-	5572370	5572325;5572334	0.71644	0.979844	-3.33333333333297e-05;3.33333333333335e-05
tns-1	I_-_5587928_5590628_5591549	I	-	5591549	5587928;5590628	0.850914	0.987362	-0.0421333333333334;0.0421333333333334
tns-1	I_-_5593780_5594896_5595569	I	-	5595569	5593780;5594896	0.451239	0.937781	0.0226999999999998;-0.0227
trpp-8	I_-_5614684_5614690_5614733	I	-	5614733	5614684;5614690	0.0137504	0.259825	-0.102366666666667;0.102366666666667
grl-16	I_-_573893_574073_574143	I	-	574143	573893;574073	1	1	0.0725333333333333;-0.0725333333333332
ccpp-1	I_-_5756847_5756855_5756919	I	-	5756919	5756847;5756855	0.507288	0.955244	0.00283333333333313;-0.00283333333333333
mtk-1	I_-_5795641_5795647_5795688	I	-	5795688	5795641;5795647	0.298387	0.890037	0.0132999999999998;-0.0133
mtk-1	I_-_5801108_5801115_5801196	I	-	5801196	5801108;5801115	0.833751	0.985855	-0.0229333333333333;0.0229333333333333
B0207.6	I_-_5936668_5936673_5936784	I	-	5936784	5936668;5936673	0.599581	0.966085	0.0102666666666669;-0.0102666666666667
B0207.7	I_-_5945805_5945813_5945857	I	-	5945857	5945805;5945813	0.0429413	0.48651	-0.1423;0.1423
unc-94	I_-_5998655_5998664_5998708	I	-	5998708	5998655;5998664	0.472874	0.944225	-0.0284666666666666;0.0284666666666666
C06A5.12	I_-_6000886_6004923_6007367	I	-	6007367	6000886;6004923	0.0456218	0.502113	-0.0775333333333333;0.0775333333333332
rnf-1	I_-_6010441_6010475_6010521	I	-	6010521	6010441;6010475	0.706983	0.979844	0.0006;-0.000600000000000045
ari-1.1	I_-_6058951_6058974_6059026	I	-	6059026	6058951;6058974	0.175332	0.799727	-0.0170333333333331;0.0170333333333333
ech-1.2	I_-_6209402_6209469_6209532	I	-	6209532	6209402;6209469	0.404683	0.924114	-0.000933333333333333;0.000933333333333342
tag-296	I_-_10934236_10934239_10934899	I	-	10934899	10934236;10934239	0.408882	0.925732	0.0307;-0.0306999999999999
cdc-25.1	I_-_6470240_6470251_6470292	I	-	6470292	6470240;6470251	0.483004	0.947284	-0.004;0.00400000000000011
T10E9.14	I_-_6532317_6532323_6532363	I	-	6532363	6532317;6532323	0.934549	0.994956	-0.00260000000000005;0.00260000000000001
ucr-11	I_-_6553043_6553050_6553314	I	-	6553314	6553043;6553050	0.543276	0.96206	0.000533333333333333;-0.000533333333333275
dad-1	I_-_6553734_6553744_6554077	I	-	6554077	6553734;6553744	0.550409	0.963263	-0.0006;0.000599999999999712
bag-1	I_-_6563833_6563839_6563900	I	-	6563900	6563833;6563839	0.836819	0.985855	-0.000366666666666666;0.000366666666666404
maco-1	I_-_6600153_6600156_6600507	I	-	6600507	6600153;6600156	0.984471	1	-0.000133333333333333;0.000133333333333319
maco-1	I_-_6606184_6606217_6606306	I	-	6606306	6606184;6606217	0.619008	0.966805	0.0218;-0.0218
maco-1	I_-_6606922_6606929_6607178	I	-	6607178	6606922;6606929	0.32384	0.901033	-0.0298666666666668;0.0298666666666667
Y65B4A.9	I_-_665187_665359_665889	I	-	665889	665187;665359	0.613892	0.966534	-0.0218666666666667;0.0218666666666667
W02D3.4	I_-_6720651_6720661_6720777	I	-	6720777	6720651;6720661	0.765495	0.981662	-0.00776666666666692;0.00776666666666667
lbp-5	I_-_6731530_6731747_6732058	I	-	6732058	6731530;6731747	0.00148181	0.0598965	-0.00703333333333345;0.00703333333333333
fnci-1	I_-_6748868_6748917_6748961	I	-	6748961	6748868;6748917	0.171464	0.79557	-0.0179;0.0179000000000001
Y52B11A.11	I_-_11049380_11067767_11068433	I	-	11068433	11049380;11067767	0.26398	0.873137	0.0360666666666666;-0.0360666666666668
smg-1	I_-_6909041_6909047_6909085	I	-	6909085	6909041;6909047	0.0713831	0.602607	-0.105566666666667;0.105566666666667
T10B11.8	I_-_6953925_6953931_6954133	I	-	6954133	6953925;6953931	0.219487	0.84043	0.0768666666666666;-0.0768666666666667
C30F12.4	I_-_6972532_6972535_6972689	I	-	6972689	6972532;6972535	0.777963	0.981976	0.00276666666666667;-0.00276666666666658
hpo-11	I_-_7142005_7142014_7142058	I	-	7142058	7142005;7142014	0.83104	0.985855	0.0219;-0.0219
hpo-11	I_-_7143235_7143241_7143284	I	-	7143284	7143235;7143241	0.64111	0.971095	-0.0305000000000001;0.0305000000000001
hpo-11	I_-_7145587_7145596_7145643	I	-	7145643	7145587;7145596	0.34151	0.907657	-0.0318333333333333;0.0318333333333334
hpo-11	I_-_7145718_7145734_7146199	I	-	7146199	7145718;7145734	0.945556	0.997756	-0.0011;0.00109999999999999
mlt-2	I_-_7205814_7205823_7206046	I	-	7206046	7205814;7205823	0.894686	0.992579	-0.00606666666666661;0.00606666666666655
F52A8.3	I_-_7322595_7322600_7322756	I	-	7322756	7322595;7322600	0.649424	0.972964	-0.0102666666666667;0.0102666666666668
inx-14	I_-_7350600_7350606_7350649	I	-	7350649	7350600;7350606	0.718894	0.979844	0.0131666666666665;-0.0131666666666665
ZK524.4	I_-_7462574_7462580_7462626	I	-	7462626	7462574;7462580	0.152221	0.773911	0.0875666666666667;-0.0875666666666667
T28F4.1	I_-_7474201_7476120_7476855	I	-	7476855	7474201;7476120	0.767575	0.981662	-0.0430333333333333;0.0430333333333333
dcp-66	I_-_7539250_7539259_7539301	I	-	7539301	7539250;7539259	0.227607	0.847822	0.0721666666666667;-0.0721666666666666
rsr-1	I_-_11181798_11181824_11181950	I	-	11181950	11181798;11181824	0.712694	0.979844	-0.00536666666666652;0.00536666666666667
mans-1	I_-_7570120_7570126_7570163	I	-	7570163	7570120;7570126	0.52307	0.958268	0.00793333333333324;-0.00793333333333335
lsy-22	I_-_7705460_7705466_7705965	I	-	7705965	7705460;7705466	0.363142	0.91416	-0.0269;0.0269000000000001
lsy-22	I_-_7706618_7706621_7706846	I	-	7706846	7706618;7706621	0.971571	1	-0.00443333333333334;0.0044333333333334
F27D4.7	I_-_7724482_7724486_7724563	I	-	7724563	7724482;7724486	0.159956	0.78241	0.0088;-0.00880000000000014
nsf-1	I_-_7766964_7766974_7767530	I	-	7767530	7766964;7766974	0.021729	0.339159	0.0177999999999998;-0.0178
F30F8.1	I_-_7834547_7834553_7834590	I	-	7834590	7834547;7834553	0.531411	0.960579	0.00693333333333335;-0.00693333333333333
nud-2	I_-_7858286_7858293_7858551	I	-	7858551	7858286;7858293	0.206273	0.827011	-0.0301666666666666;0.0301666666666668
K04G2.9	I_-_8056456_8056493_8056766	I	-	8056766	8056456;8056493	0.933642	0.994708	0;0
lin-10	I_-_8112373_8112394_8113717	I	-	8113717	8112373;8112394	0.848053	0.987362	-0.00356666666666666;0.00356666666666683
T01G9.2	I_-_8287995_8288004_8288047	I	-	8288047	8287995;8288004	0.515361	0.958083	0.0460666666666667;-0.0460666666666666
kin-10	I_-_8290429_8290432_8290481	I	-	8290481	8290429;8290432	0.452823	0.937781	-0.0265999999999999;0.0266
F52B5.2	I_-_8317708_8317720_8318117	I	-	8318117	8317708;8317720	0.50012	0.953386	0.00260000000000027;-0.0026
F02E9.5	I_-_8425783_8425786_8425831	I	-	8425831	8425783;8425786	0.542863	0.96206	-0.00343333333333333;0.0034333333333334
F10D11.2	I_-_8437805_8437808_8437851	I	-	8437851	8437805;8437808	0.420062	0.927447	0.00306666666666667;-0.00306666666666655
zhp-2	I_-_8486889_8486898_8486939	I	-	8486939	8486889;8486898	0.696554	0.979844	-0.00373333333333337;0.00373333333333333
zhp-3	I_-_8530406_8530412_8530451	I	-	8530451	8530406;8530412	0.288409	0.886074	-0.0408333333333333;0.0408333333333333
hxk-2	I_-_11319896_11319911_11319964	I	-	11319964	11319896;11319911	0.0229412	0.349084	0.014833333333333;-0.0148333333333333
rskn-1	I_-_8574339_8574345_8574431	I	-	8574431	8574339;8574345	0.683418	0.976883	0.0273666666666667;-0.0273666666666667
rskn-1	I_-_8574575_8574581_8574811	I	-	8574811	8574575;8574581	0.488399	0.94832	-0.0173666666666666;0.0173666666666667
K07A12.4	I_-_8688398_8688406_8688446	I	-	8688446	8688398;8688406	0.159292	0.782283	0.00716666666666688;-0.00716666666666666
tlf-1	I_-_8701422_8701431_8701525	I	-	8701525	8701422;8701431	0.898747	0.993465	0.0150333333333333;-0.0150333333333332
tlf-1	I_-_8701834_8701843_8701918	I	-	8701918	8701834;8701843	0.401805	0.923852	0.0902;-0.0902000000000001
gska-3	I_-_8749950_8749953_8749996	I	-	8749996	8749950;8749953	0.598776	0.966085	0.00723333333333332;-0.0072333333333332
cids-2	I_-_8806193_8806199_8806238	I	-	8806238	8806193;8806199	0.876123	0.990646	0.0183333333333333;-0.0183333333333333
cids-2	I_-_8807369_8807381_8807419	I	-	8807419	8807369;8807381	0.882209	0.991397	0.0143333333333333;-0.0143333333333333
cids-2	I_-_8807872_8807878_8807929	I	-	8807929	8807872;8807878	0.657541	0.974484	-0.0108999999999999;0.0109
hum-1	I_-_8850655_8850667_8850708	I	-	8850708	8850655;8850667	0.655696	0.974279	0.00023333333333353;-0.000233333333333335
ztf-26	I_-_8860835_8860938_8861114	I	-	8861114	8860835;8860938	0.748347	0.980062	-0.0242666666666667;0.0242666666666667
T08G11.4	I_-_8904809_8904817_8904862	I	-	8904862	8904809;8904817	0.471576	0.943608	-0.00380000000000003;0.0038
him-19	I_-_894854_894860_894863_894922	I	-	894922	894854;894860;894863	0.23162	0.851029	0.0533666666666668;-0.0332000000000001;-0.0201666666666667
fcp-1	I_-_9006302_9006313_9006390	I	-	9006390	9006302;9006313	0.362134	0.913661	0.00610000000000022;-0.0061
rbpl-1	I_-_9009937_9009946_9010065	I	-	9010065	9009937;9009946	0.153972	0.776393	-0.0590333333333333;0.0590333333333334
rbpl-1	I_-_9013190_9013196_9013294	I	-	9013294	9013190;9013196	0.866237	0.988939	0.00846666666666662;-0.00846666666666665
ego-2	I_-_11403020_11403026_11403474	I	-	11403474	11403020;11403026	0.86319	0.988639	0.0215666666666667;-0.0215666666666667
C31H5.6	I_-_9045364_9046017_9046313	I	-	9046313	9045364;9046017	0.0180725	0.304925	-0.0123666666666666;0.0123666666666667
gei-17	I_-_9101233_9101672_9101836	I	-	9101836	9101233;9101672	0.667901	0.975003	-0.00760000000000002;0.00760000000000005
clsp-1	I_-_9163115_9163121_9163164	I	-	9163164	9163115;9163121	0.573856	0.964986	-0.00590000000000001;0.00589999999999991
aspm-1	I_-_9223080_9223086_9223438	I	-	9223438	9223080;9223086	0.285374	0.884988	0.0368000000000001;-0.0367999999999999
F26H9.2	I_-_9290665_9290674_9291107	I	-	9291107	9290665;9290674	0.669505	0.975003	0.00119999999999976;-0.00120000000000002
F26H9.2	I_-_9293563_9293572_9293654	I	-	9293654	9293563;9293572	0.288052	0.886074	-0.0417;0.0417
lin-41	I_-_9338804_9338816_9338854	I	-	9338854	9338804;9338816	0.287706	0.886074	0.0558333333333333;-0.0558333333333333
ppfr-1	I_-_9365150_9365162_9365204	I	-	9365204	9365150;9365162	0.335279	0.905507	-0.0462333333333332;0.0462333333333333
rtcb-1	I_-_9392608_9392621_9392847	I	-	9392847	9392608;9392621	0.958302	0.999299	-0.00206666666666667;0.00206666666666666
F30A10.3	I_-_9492983_9492987_9493033	I	-	9493033	9492983;9492987	0.531005	0.960535	0.00133333333333333;-0.0013333333333333
mig-1	I_-_950955_950967_951017	I	-	951017	950955;950967	0.561747	0.964086	-0.0343666666666667;0.0343666666666667
smn-1	I_-_9511494_9511497_9511543	I	-	9511543	9511494;9511497	0.272156	0.878477	0.0067;-0.00670000000000004
ile-1	I_-_9611120_9611124_9611167	I	-	9611167	9611120;9611124	0.754969	0.980972	-9.99999999999994e-05;0.000100000000000211
ile-1	I_-_9611282_9611288_9611294_9611329	I	-	9611329	9611282;9611288;9611294	0.600404	0.966085	-0.00640000000000018;0.0052;0.00113333333333333
rba-1	I_-_9616780_9616786_9616867_9616902_9616959	I	-	9616959	9616780;9616786;9616867;9616902	7.47645e-08	1.61442e-05	-0.0616666666666667;-0.0119;-0.0143666666666667;0.0879666666666666
C04F12.1	I_-_9674317_9674323_9674664	I	-	9674664	9674317;9674323	0.608571	0.966085	0.0539999999999999;-0.054
C16C2.4	I_-_9714514_9714526_9714564	I	-	9714564	9714514;9714526	0.971806	1	-0.00203333333333333;0.00203333333333333
shc-1	I_-_971950_972086_972646	I	-	972646	971950;972086	0.606878	0.966085	0.0134333333333333;-0.0134333333333333
drsh-1	I_-_9781509_9781518_9781562	I	-	9781562	9781509;9781518	0.119129	0.708084	-0.038;0.038
drsh-1	I_-_9782822_9782828_9783234	I	-	9783234	9782822;9782828	0.897001	0.993176	-0.00396666666666667;0.00396666666666645
nhr-69	I_-_9880206_9880215_9880260	I	-	9880260	9880206;9880215	0.402372	0.923914	0.0632333333333334;-0.0632333333333334
mekk-3	I_-_9937033_9937041_9937081	I	-	9937081	9937033;9937041	0.0607977	0.567124	0.0121333333333333;-0.0121333333333333
har-2	I_-_9956573_9956671_9956955	I	-	9956955	9956573;9956671	3.73332e-05	0.00396554	-0.0181;0.0181
algn-10	I_-_9961857_9961862_9961912	I	-	9961912	9961857;9961862	0.305641	0.893716	-0.0198;0.0198
sys-1	I_-_9982846_9982857_9982894	I	-	9982894	9982846;9982857	0.185156	0.808437	-0.0926666666666667;0.0926666666666667
ZK945.6	II_-_10106448_10106454_10106496	II	-	10106496	10106448;10106454	0.412766	0.926122	-0.00840000000000001;0.00839999999999985
cdc-48.1	II_-_10560710_10560712_10560966	II	-	10560966	10560710;10560712	0.427307	0.930053	0.000833333333333333;-0.000833333333333464
F15D3.6	I_-_11572524_11572531_11573262	I	-	11573262	11572524;11572531	0.742642	0.979844	-0.00596666666666656;0.00596666666666668
dph-2	II_-_10702899_10702905_10702946	II	-	10702946	10702899;10702905	0.0628617	0.57571	-0.0118333333333334;0.0118333333333333
ect-2	II_-_10779092_10779101_10779479	II	-	10779479	10779092;10779101	0.310532	0.895267	0.0611333333333335;-0.0611333333333334
npp-19	II_-_10796965_10796974_10797016	II	-	10797016	10796965;10796974	0.607726	0.966085	-0.0176333333333334;0.0176333333333333
R06F6.8	II_-_10815519_10815525_10815918	II	-	10815918	10815519;10815525	0.705584	0.979844	-0.0297666666666666;0.0297666666666667
gmps-1	II_-_10866603_10866609_10866726	II	-	10866726	10866603;10866609	0.249581	0.864514	-0.0527333333333334;0.0527333333333333
nbs-1	II_-_11095497_11095506_11095549	II	-	11095549	11095497;11095506	0.715613	0.979844	0.0112;-0.0112
sut-1	II_-_1121802_1121805_1122666	II	-	1122666	1121802;1121805	0.482684	0.947183	-0.0125666666666667;0.0125666666666666
C47G2.4	II_-_11292616_11292627_11292666	II	-	11292666	11292616;11292627	0.098382	0.667219	0.0111;-0.0111
W09B6.4	II_-_1134051_1134057_1134093	II	-	1134093	1134051;1134057	0.210795	0.831765	-0.0432;0.0432
B0491.6	II_-_11347716_11347722_11347763	II	-	11347763	11347716;11347722	0.53199	0.960579	0.0364;-0.0363999999999999
rsp-2	II_-_11452226_11452371_11452514	II	-	11452514	11452226;11452371	0.294915	0.888739	0.00520000000000009;-0.0052
mfn-1	II_-_11471006_11471018_11471063	II	-	11471063	11471006;11471018	0.516807	0.958083	0.0139333333333335;-0.0139333333333333
mfn-1	II_-_11471763_11471769_11471956	II	-	11471956	11471763;11471769	0.184287	0.807769	-0.0983666666666666;0.0983666666666667
metl-1	II_-_11473419_11473427_11473469	II	-	11473469	11473419;11473427	0.203259	0.824563	-0.0035666666666665;0.00356666666666667
B0334.3	II_-_11491636_11491643_11491967	II	-	11491967	11491636;11491643	0.443866	0.935221	0.00293333333333345;-0.00293333333333333
ooc-3	II_-_11495088_11495094_11495139	II	-	11495139	11495088;11495094	0.156231	0.778857	0.0644666666666667;-0.0644666666666666
mdt-8	II_-_11527362_11527370_11531442	II	-	11531442	11527362;11527370	0.459526	0.940148	-0.0445666666666666;0.0445666666666668
Y62F5A.12	II_-_11534230_11534240_11534289	II	-	11534289	11534230;11534240	0.30601	0.893716	0.0115000000000002;-0.0115
gtf-2E2	II_-_11542080_11542090_11542129	II	-	11542129	11542080;11542090	0.390766	0.922316	0.00276666666666636;-0.00276666666666667
pcs-1	II_-_11576943_11576950_11577000	II	-	11577000	11576943;11576950	0.69544	0.979844	-0.0156333333333331;0.0156333333333333
trr-1	II_-_11661973_11661982_11662031	II	-	11662031	11661973;11661982	0.974412	1	0.0153333333333334;-0.0153333333333334
trr-1	II_-_11665504_11665516_11665556	II	-	11665556	11665504;11665516	0.710732	0.979844	-0.0446333333333333;0.0446333333333334
trr-1	II_-_11667655_11667667_11667707	II	-	11667707	11667655;11667667	0.377501	0.91679	-0.0722;0.0721999999999999
trr-1	II_-_11667887_11667893_11667935	II	-	11667935	11667887;11667893	0.287937	0.886074	-0.109566666666667;0.109566666666667
trr-1	II_-_11673146_11673155_11673199	II	-	11673199	11673146;11673155	0.948423	0.998184	-0.159366666666667;0.159366666666667
trr-1	II_-_11674313_11674319_11674362	II	-	11674362	11674313;11674319	0.790469	0.983138	0.0145333333333333;-0.0145333333333332
tars-1	II_-_11694077_11694293_11695555	II	-	11695555	11694077;11694293	0.183503	0.807328	-0.114866666666667;0.114866666666667
npp-3	II_-_11873599_11873608_11873752	II	-	11873752	11873599;11873608	0.180371	0.802806	-0.0654;0.0653999999999999
vab-23	II_-_11898992_11901064_11901111	II	-	11901111	11898992;11901064	0.00773522	0.188342	-0.111966666666667;0.111966666666667
lin-29	II_-_11919625_11919637_11919676	II	-	11919676	11919625;11919637	0.200835	0.82276	0.164866666666667;-0.164866666666667
lin-29	II_-_11919931_11919940_11919991	II	-	11919991	11919931;11919940	0.930691	0.994058	0.0413999999999999;-0.0414
Y17G7B.20	II_-_11978192_11978336_11978382	II	-	11978382	11978192;11978336	0.0462539	0.505755	-0.481033333333333;0.481033333333333
Y17G7B.18	II_-_12107526_12107535_12107612	II	-	12107612	12107526;12107535	0.550805	0.963263	-0.0274;0.0274000000000001
NONE	II_-_12132518_12132531_12132568	II	-	12132568	12132518;12132531	0.383557	0.920502	-0.0137666666666667;0.0137666666666667
pqn-87	II_-_12209830_12209839_12210811	II	-	12210811	12209830;12209839	0.247316	0.863463	-0.0636666666666666;0.0636666666666668
pqn-87	II_-_12211173_12211182_12211788	II	-	12211788	12211173;12211182	0.265382	0.874807	-0.0550666666666667;0.0550666666666667
pqn-87	II_-_12214887_12214956_12214968_12215654	II	-	12215654	12214887;12214956;12214968	0.00563737	0.152163	-0.0638;0.0420666666666666;0.0216999999999999
ceh-100	II_-_12602284_12602290_12603427	II	-	12603427	12602284;12602290	0.369312	0.915609	-0.0227;0.0227000000000001
NONE	II_-_12744258_12744278_12744720	II	-	12744720	12744258;12744278	0.562845	0.964208	-0.021;0.021
clec-87	I_-_10185245_10185258_10185294	I	-	10185294	10185245;10185258	0.882022	0.991397	-0.000133333333333208;0.000133333333333333
clec-62	II_-_12893331_12893337_12893382	II	-	12893382	12893331;12893337	0.815461	0.985027	-0.00636666666666669;0.00636666666666652
F58G1.2	II_-_12918777_12918783_12918942	II	-	12918942	12918777;12918783	0.109851	0.693081	-0.0370333333333333;0.0370333333333334
F18A11.5	II_-_13009294_13010654_13010764	II	-	13010764	13009294;13010654	0.0346843	0.434175	-0.0808666666666667;0.0808666666666665
max-2	II_-_13017419_13017425_13017467	II	-	13017467	13017419;13017425	0.899485	0.993672	-0.00343333333333329;0.00343333333333334
max-2	II_-_13025232_13025241_13025449	II	-	13025449	13025232;13025241	0.720411	0.979844	0.0228;-0.0227999999999999
emc-2	II_-_1302998_1303016_1303053	II	-	1303053	1302998;1303016	0.0251452	0.366851	-0.0104000000000001;0.0104
alh-6	II_-_1307507_1307514_1307555	II	-	1307555	1307507;1307514	0.607387	0.966085	0.00256666666666661;-0.00256666666666667
alh-6	II_-_1309057_1309065_1309105	II	-	1309105	1309057;1309065	0.166094	0.789415	-0.00469999999999993;0.0047
rict-1	II_-_13098648_13098900_13099734	II	-	13099734	13098648;13098900	0.206256	0.827011	-0.0244;0.0244
rict-1	II_-_13099838_13099860_13099908	II	-	13099908	13099838;13099860	0.0102051	0.224498	-0.0446666666666667;0.0446666666666667
mecr-1	II_-_13186969_13186979_13187023	II	-	13187023	13186969;13186979	0.761459	0.981659	0.0027999999999998;-0.0028
ztf-22	II_-_13281507_13281513_13282570	II	-	13282570	13281507;13281513	0.861222	0.988488	0.0141999999999999;-0.0142
tbc-14	II_-_13445250_13445256_13446387	II	-	13446387	13445250;13445256	0.890309	0.991767	-0.00626666666666664;0.00626666666666664
pqn-27	II_-_13454970_13454979_13455035	II	-	13455035	13454970;13454979	0.346181	0.91011	0.0537000000000001;-0.0536999999999999
F45H10.3	II_-_13494451_13494461_13494519	II	-	13494519	13494451;13494461	0.884309	0.991527	3.33333333334407e-05;-3.33333333333331e-05
F15D3.10	I_-_11909711_11909731_11909948	I	-	11909948	11909711;11909731	0.318142	0.898435	0.001;-0.000999999999999779
rog-1	II_-_1373050_1373059_1373264	II	-	1373264	1373050;1373059	0.638949	0.970323	0.0148333333333333;-0.0148333333333334
Y39G8B.1	II_-_13970793_13971062_13971321	II	-	13971321	13970793;13971062	0.354476	0.911781	-0.0426666666666667;0.0426666666666666
ctl-3	II_-_14310488_14310537_14310711	II	-	14310711	14310488;14310537	4.53275e-16	4.37571e-13	-0.256933333333333;0.256933333333333
ddl-3	II_-_14343831_14343834_14344279	II	-	14344279	14343831;14343834	0.802283	0.98462	0.00879999999999999;-0.00879999999999992
Y53C10A.6	I_-_12002850_12002860_12003147	I	-	12003147	12002850;12002860	0.0948956	0.659545	-0.0356333333333333;0.0356333333333333
Y51H7C.13	II_-_1464321_1464468_1464560	II	-	1464560	1464321;1464468	0.132068	0.73746	0.0304333333333334;-0.0304333333333333
unc-52	II_-_14654777_14655548_14656088	II	-	14656088	14654777;14655548	0.718516	0.979844	0.00619999999999987;-0.0062
smg-9	II_-_14747325_14747334_14747879	II	-	14747879	14747325;14747334	0.689075	0.978555	0.0298333333333334;-0.0298333333333333
Y53F4B.18	II_-_15068499_15068507_15069796	II	-	15069796	15068499;15068507	0.24861	0.863734	0.0116666666666666;-0.0116666666666667
Y53F4B.24	II_-_15131863_15131881_15131921	II	-	15131921	15131863;15131881	0.2296	0.848993	0.0544;-0.0544
ksr-2	I_-_12059695_12059707_12059755	I	-	12059755	12059695;12059707	0.784862	0.982691	0.00963333333333338;-0.00963333333333327
hrp-2	I_-_12060952_12060959_12061497	I	-	12061497	12060952;12060959	0.551898	0.963377	0.00739999999999985;-0.00739999999999999
linc-16	II_-_1820604_1820618_1820656	II	-	1820656	1820604;1820618	0.80448	0.98462	0.0113333333333332;-0.0113333333333333
clp-3	I_-_12073174_12073218_12073241_12073934	I	-	12073934	12073174;12073218;12073241	0.27853	0.882491	0.0735666666666666;0.084;-0.1576
bath-3	II_-_1917783_2030308_2030349	II	-	2030349	1917783;2030308	0.0308217	0.405139	-0.0514;0.0514000000000001
Y59C2A.2	II_-_2199875_2199884_2200773	II	-	2200773	2199875;2199884	0.67031	0.975193	-0.0139333333333334;0.0139333333333333
Y48G8AL.16	I_-_1215123_1215186_1217170	I	-	1217170	1215123;1215186	0.252085	0.866622	-0.138966666666667;0.138966666666667
tsr-1	II_-_2465447_2465453_2465637	II	-	2465637	2465447;2465453	0.970561	1	0.0205000000000001;-0.0205
NONE	II_-_2515934_2515943_2515983	II	-	2515983	2515934;2515943	0.536467	0.962033	-0.0207666666666666;0.0207666666666666
B0432.8	II_-_277706_277716_277990	II	-	277990	277706;277716	0.727729	0.979844	0.000533333333333497;-0.000533333333333337
ptc-3	II_-_2848300_2848309_2848349	II	-	2848349	2848300;2848309	0.772234	0.981895	0.0324666666666665;-0.0324666666666665
ubc-26	II_-_2894395_2895670_2895750_2896784	II	-	2896784	2894395;2895670;2895750	0.410536	0.925807	0.0055;0.00319999999999999;-0.0086666666666666
ubc-15	II_-_2905825_2906721_2908640	II	-	2908640	2905825;2906721	0.289723	0.886556	-0.118366666666667;0.118366666666667
Y75B8A.53	II_-_2914991_2917500_2918574	II	-	2918574	2914991;2917500	0.740449	0.979844	0.0128;-0.0127999999999999
ZC239.22	II_-_3220012_3220053_3220242	II	-	3220242	3220012;3220053	0.77552	0.981895	0.0142333333333333;-0.0142333333333333
NONE	II_-_3306498_3306503_3306635	II	-	3306635	3306498;3306503	0.239808	0.856853	-0.0544333333333333;0.0544333333333334
nep-11	II_-_3424751_3424760_3424809	II	-	3424809	3424751;3424760	0.181065	0.803313	0.343866666666667;-0.343866666666667
dao-5	I_-_10190508_10190516_10190555	I	-	10190555	10190508;10190516	0.671852	0.975225	0.000366666666666626;-0.000366666666666667
W10G11.3	II_-_3562329_3562338_3562402	II	-	3562402	3562329;3562338	0.703891	0.979844	0.0119333333333333;-0.0119333333333335
sea-1	II_-_3672817_3672856_3673200	II	-	3673200	3672817;3672856	0.114302	0.700869	0.0634666666666667;-0.0634666666666667
plpp-1.1	II_-_3926079_3926085_3926915	II	-	3926915	3926079;3926085	0.410414	0.925807	0.0314333333333333;-0.0314333333333332
dnsn-1	II_-_410575_410581_410623	II	-	410623	410575;410581	0.495135	0.951074	0.0361333333333332;-0.0361333333333333
lid-1	I_-_10192582_10192587_10192632	I	-	10192632	10192582;10192587	0.883437	0.991527	0.000599999999999993;-0.000600000000000045
ipla-1	II_-_4593757_4593759_4594299	II	-	4594299	4593757;4593759	0.808213	0.98462	-0.000900000000000001;0.000900000000000234
msp-33	II_-_4892595_4916463_5013157	II	-	5013157	4892595;4916463	0.158988	0.781649	0.0185333333333333;-0.0185333333333334
R05F9.9	II_-_4901973_4901983_4902023	II	-	4902023	4901973;4901983	0.438111	0.932863	-0.0193000000000001;0.0193
aagr-2	II_-_4915199_4917055_4917362	II	-	4917362	4915199;4917055	0.00756404	0.185829	-0.0104333333333333;0.0104333333333333
Y48G1C.8	I_-_100323_100338_100393	I	-	100393	100323;100338	0.831198	0.985855	-0.0209;0.0209
ulp-2	II_-_4957671_4958473_4958635	II	-	4958635	4957671;4958473	0.0117755	0.241303	-0.1064;0.1064
eif-1	II_-_4991442_4993082_4993271	II	-	4993271	4991442;4993082	0.101289	0.674371	0.0129666666666666;-0.0129666666666667
F59A6.12	II_-_5011721_5011731_5011772	II	-	5011772	5011721;5011731	0.988416	1	0.00599999999999999;-0.00599999999999978
F59A6.12	II_-_5011949_5011955_5011997	II	-	5011997	5011949;5011955	0.561161	0.964086	0.00916666666666666;-0.00916666666666666
C04G6.4	II_-_5083267_5083362_5083407	II	-	5083407	5083267;5083362	0.408005	0.925358	0.0269333333333333;-0.0269333333333333
crh-2	II_-_5184104_5184114_5184457	II	-	5184457	5184104;5184114	0.384342	0.920574	-0.0358333333333333;0.0358333333333333
crh-2	II_-_5187396_5187407_5187468	II	-	5187468	5187396;5187407	0.549588	0.962441	-0.0121666666666665;0.0121666666666667
C34F11.8	II_-_5210251_5210263_5210303	II	-	5210303	5210251;5210263	0.0487172	0.517583	-0.0795666666666667;0.0795666666666667
pmt-1	II_-_5279990_5279998_5280089	II	-	5280089	5279990;5279998	0.638125	0.970282	9.9999999999878e-05;-9.99999999999998e-05
EEED8.14	II_-_5413882_5413888_5413929	II	-	5413929	5413882;5413888	0.166934	0.789796	-0.0300666666666666;0.0300666666666667
F07F6.4	II_-_5426596_5427481_5427572	II	-	5427572	5426596;5427481	0.597367	0.966085	-0.0165333333333335;0.0165333333333333
cdc-14	II_-_5589010_5589616_5589683	II	-	5589683	5589010;5589616	0.97371	1	0.0251666666666666;-0.0251666666666668
cdc-14	II_-_5589927_5590611_5590791	II	-	5590791	5589927;5590611	0.0950932	0.660002	0.0189333333333333;-0.0189333333333335
eif-3.L	II_-_5621078_5621087_5621129	II	-	5621129	5621078;5621087	0.506452	0.955182	-0.0189666666666668;0.0189666666666667
eif-3.L	II_-_5621791_5621797_5622407	II	-	5622407	5621791;5621797	0.314268	0.895665	-0.0446666666666667;0.0446666666666665
F59E12.6	II_-_5629447_5629482_5629973	II	-	5629973	5629447;5629482	0.729933	0.979844	-0.0499000000000002;0.0498999999999999
NONE	II_-_5630253_5630259_5630869	II	-	5630869	5630253;5630259	0.371605	0.915796	-0.0429666666666667;0.0429666666666668
C25H3.11	II_-_5674344_5674350_5674395	II	-	5674395	5674344;5674350	0.569471	0.964952	0.0544666666666669;-0.0544666666666667
fzo-1	II_-_5835904_5835910_5835954	II	-	5835954	5835904;5835910	0.387902	0.921232	-0.0266999999999998;0.0267
ZK1248.15	II_-_5838056_5838062_5838106	II	-	5838106	5838056;5838062	0.852664	0.987508	0.00359999999999994;-0.00359999999999999
R12C12.6	II_-_6046500_6046512_6046554	II	-	6046554	6046500;6046512	0.0874544	0.645911	-0.0150000000000001;0.015
heri-1	II_-_6112857_6112863_6112901	II	-	6112901	6112857;6112863	0.194778	0.817626	0.0569;-0.0569
F13H8.5	II_-_6254246_6254592_6254662	II	-	6254662	6254246;6254592	0.238452	0.855855	Inf;Inf
C32D5.11	II_-_6354676_6354683_6354720	II	-	6354720	6354676;6354683	0.70737	0.979844	0.00766666666666671;-0.00766666666666667
K07E8.7	II_-_642247_643616_649762	II	-	649762	642247;643616	0.158347	0.780556	0.0129666666666667;-0.0129666666666668
toe-2	II_-_6519668_6520200_6521186	II	-	6521186	6519668;6520200	0.00915098	0.210886	-0.144433333333333;0.144433333333333
csnk-1	I_-_10230425_10230440_10230482	I	-	10230482	10230425;10230440	0.347058	0.91011	0.0702999999999998;-0.0703000000000001
dnj-5	II_-_6854143_6854149_6854192	II	-	6854192	6854143;6854149	0.366008	0.915037	-0.0389333333333334;0.0389333333333334
dnj-5	II_-_6854265_6854272_6855038_6855251	II	-	6855251	6854265;6854272;6855038	0.131091	0.735271	-0.0360999999999998;0.0130666666666667;0.0230666666666667
dnj-5	II_-_6857649_6857652_6857700	II	-	6857700	6857649;6857652	0.997974	1	-0.0194333333333333;0.0194333333333333
attf-6	I_-_12798394_12798403_12800148	I	-	12800148	12798394;12798403	0.204542	0.825497	-0.0274333333333334;0.0274333333333333
tra-2	II_-_6957105_6958448_6958950	II	-	6958950	6957105;6958448	0.870052	0.989742	-0.00623333333333331;0.00623333333333333
tra-2	II_-_6962839_6962854_6962890	II	-	6962890	6962839;6962854	0.261664	0.872201	-0.0822333333333335;0.0822333333333333
tra-2	II_-_6965006_6965015_6965055	II	-	6965055	6965006;6965015	0.880332	0.990936	0.0210000000000001;-0.021
lst-6	II_-_7018808_7018814_7018952	II	-	7018952	7018808;7018814	0.9839	1	-0.00176666666666658;0.00176666666666658
cth-2	II_-_7056797_7057138_7057197	II	-	7057197	7056797;7057138	0.0190886	0.31452	-0.0157666666666666;0.0157666666666667
farl-11	II_-_7104924_7104930_7104969	II	-	7104969	7104924;7104930	0.209631	0.8309	-0.0318666666666667;0.0318666666666667
clh-3	II_-_7218478_7218484_7218527	II	-	7218527	7218478;7218484	0.702953	0.979844	-0.0529000000000001;0.0528999999999999
C30G12.6	II_-_7292391_7292400_7292440	II	-	7292440	7292391;7292400	0.879236	0.990707	0.00213333333333332;-0.00213333333333343
mrpl-14	II_-_7309242_7309836_7309988	II	-	7309988	7309242;7309836	0.58692	0.966085	-0.0320333333333332;0.0320333333333334
mtch-1	II_-_7373846_7373851_7373894	II	-	7373894	7373846;7373851	0.396051	0.922845	0.00163333333333333;-0.00163333333333338
pgam-5	II_-_7598013_7598016_7598079	II	-	7598079	7598013;7598016	0.999027	1	0.000266666666666679;-0.000266666666666859
R07G3.7	II_-_7613018_7613027_7613065	II	-	7613065	7613018;7613027	0.936855	0.995737	-0.00113333333333343;0.00113333333333334
C23H3.9	II_-_77037_77049_77157	II	-	77157	77037;77049	0.157525	0.779885	-0.1708;0.1708
B0495.8	II_-_7706062_7706071_7706117	II	-	7706117	7706062;7706071	0.374781	0.91679	0.00186666666666635;-0.00186666666666667
B0495.8	II_-_7706531_7706538_7706578	II	-	7706578	7706531;7706538	0.0371844	0.4521	-0.0114000000000001;0.0114
cex-2	II_-_7833186_7834590_7834963	II	-	7834963	7833186;7834590	0.000547006	0.0295293	0.0591666666666667;-0.0591666666666666
cec-3	II_-_7857412_7857415_7857424_7857458	II	-	7857458	7857412;7857415;7857424	0.0222632	0.343816	-0.0092;-0.00996666666666668;0.0191666666666667
ztf-17	II_-_7867811_7867816_7867855	II	-	7867855	7867811;7867816	0.11355	0.698449	0.0233666666666668;-0.0233666666666667
T01H3.3	II_-_7871085_7871321_7871367	II	-	7871367	7871085;7871321	0.00318526	0.102096	-0.008;0.00800000000000001
dbt-1	II_-_7944480_7944487_7944787	II	-	7944787	7944480;7944487	0.561934	0.964086	0.00183333333333335;-0.00183333333333333
dbt-1	II_-_7945056_7945062_7945101	II	-	7945101	7945056;7945062	0.359414	0.913232	-0.00406666666666666;0.00406666666666667
ZK669.5	II_-_7945794_7945802_7945976	II	-	7945976	7945794;7945802	0.688478	0.97832	0.015;-0.0149999999999999
K02C4.3	II_-_8082039_8082045_8082096	II	-	8082096	8082039;8082045	0.140792	0.755572	-0.0504666666666667;0.0504666666666668
K02C4.3	II_-_8082431_8082440_8082741	II	-	8082741	8082431;8082440	0.0507366	0.530389	-0.0318;0.0318000000000001
ints-11	II_-_8141758_8141769_8141814	II	-	8141814	8141758;8141769	0.904769	0.993672	-0.000766666666666666;0.000766666666666915
mig-5	II_-_8182626_8182639_8182788	II	-	8182788	8182626;8182639	0.988297	1	0.00896666666666662;-0.00896666666666646
shw-1	II_-_8307445_8309460_8309724	II	-	8309724	8307445;8309460	0.00311642	0.100974	-0.184033333333333;0.184033333333333
F22B5.5	II_-_8453958_8453966_8454013	II	-	8454013	8453958;8453966	0.466466	0.941605	-0.0320999999999999;0.0321
F22B5.6	II_-_8454828_8454831_8454902	II	-	8454902	8454828;8454831	0.131623	0.736275	0.0439;-0.0438999999999998
stc-1	II_-_8565719_8565726_8565771	II	-	8565771	8565719;8565726	0.988086	1	-0.00129999999999997;0.0013
pigg-1	II_-_8598864_8598869_8599028	II	-	8599028	8598864;8598869	0.519748	0.958083	-0.0307333333333333;0.0307333333333333
piga-1	II_-_8661295_8661302_8661342	II	-	8661342	8661295;8661302	0.811195	0.984791	0.00333333333333341;-0.00333333333333333
hgap-2	II_-_8671757_8672369_8672705	II	-	8672705	8671757;8672369	0.486841	0.94832	-0.0209;0.0209
C34C6.4	II_-_8697911_8697919_8698008	II	-	8698008	8697911;8697919	0.59869	0.966085	-0.00879999999999992;0.00879999999999999
C34C6.4	II_-_8698351_8698363_8698401	II	-	8698401	8698351;8698363	0.158849	0.781424	-0.0113;0.0113
pho-13	II_-_8806745_8806753_8806799	II	-	8806799	8806745;8806753	0.313827	0.895511	-0.0151333333333333;0.0151333333333333
rha-1	II_-_8878782_8878902_8879397	II	-	8879397	8878782;8878902	0.606809	0.966085	0.0522666666666668;-0.0522666666666667
C50D2.9	II_-_89440_89802_89851	II	-	89851	89440;89802	0.00639756	0.166916	-0.00926666666666653;0.00926666666666667
sftd-3	II_-_8962711_8962717_8963881	II	-	8963881	8962711;8962717	0.256662	0.869115	-0.0485666666666666;0.0485666666666666
sftd-3	II_-_8963981_8963987_8964026	II	-	8964026	8963981;8963987	0.160308	0.782746	-0.0189999999999999;0.019
szy-20	II_-_8969226_8969235_8969276	II	-	8969276	8969226;8969235	0.286552	0.885695	-0.0604666666666667;0.0604666666666667
T24B8.7	II_-_9047822_9047831_9047875	II	-	9047875	9047822;9047831	0.443558	0.93508	-0.0729;0.0729000000000001
T24B8.7	II_-_9048421_9048428_9048467	II	-	9048467	9048421;9048428	0.79102	0.983138	-0.000433333333333175;0.000433333333333369
T24B8.7	II_-_9048688_9048694_9048735	II	-	9048735	9048688;9048694	0.139517	0.752421	-0.1149;0.1149
T24B8.7	II_-_9048990_9048999_9049042	II	-	9049042	9048990;9048999	0.733157	0.979844	-0.00799999999999998;0.0079999999999999
T24B8.7	II_-_9049665_9049671_9049713	II	-	9049713	9049665;9049671	0.523161	0.958268	-0.00759999999999997;0.00759999999999994
T24B8.7	II_-_9049811_9049817_9049859	II	-	9049859	9049811;9049817	0.768246	0.981662	0.0594;-0.0594
T23G7.2	II_-_9169392_9169776_9172579	II	-	9172579	9169392;9169776	0.928058	0.993672	-0.0036666666666666;0.00366666666666665
C01G6.5	II_-_9278205_9278213_9278255	II	-	9278255	9278205;9278213	0.236541	0.85427	0.0187333333333334;-0.0187333333333333
rab-39	II_-_9322374_9322381_9322423	II	-	9322423	9322374;9322381	0.969232	0.999679	0.00523333333333353;-0.00523333333333331
chil-13	II_-_9438097_9438105_9438160	II	-	9438160	9438097;9438105	0.896098	0.993125	0.00719999999999987;-0.00720000000000001
fzr-1	II_-_9641204_9641210_9641287	II	-	9641287	9641204;9641210	0.254042	0.867487	-0.0660333333333334;0.0660333333333334
ZK1320.3	II_-_9659831_9659870_9659968	II	-	9659968	9659831;9659870	0.141752	0.757423	0.0013;-0.00129999999999986
ZK1320.3	II_-_9660058_9660202_9660250	II	-	9660250	9660058;9660202	1.52721e-05	0.00189872	-0.0024333333333334;0.00243333333333333
Y53C12A.10	II_-_9704277_9704286_9704328	II	-	9704328	9704277;9704286	0.126773	0.724904	-0.00950000000000006;0.0095
pno-1	II_-_9742755_9742767_9742823	II	-	9742823	9742755;9742767	0.914062	0.993672	0.000433333333333508;-0.000433333333333334
ZK1321.4	II_-_9771054_9771064_9771181	II	-	9771181	9771054;9771064	0.12859	0.729499	-0.0085;0.00849999999999995
gtf-2H2C	III_-_10088983_10088991_10089030	III	-	10089030	10088983;10088991	0.0024004	0.0840129	-0.0132000000000002;0.0132
bath-43	III_-_10091353_10091366_10091403	III	-	10091403	10091353;10091366	0.528402	0.959726	-0.0104;0.0104
bath-43	III_-_10092823_10092829_10092880	III	-	10092880	10092823;10092829	0.308948	0.894801	0.0205666666666667;-0.0205666666666667
vps-29	III_-_10112956_10112968_10113008	III	-	10113008	10112956;10112968	0.657141	0.974484	-0.00696666666666679;0.00696666666666666
M01E5.3	I_-_13282401_13282407_13282452	I	-	13282452	13282401;13282407	0.694305	0.979844	-0.0224333333333332;0.0224333333333333
M01E5.3	I_-_13282693_13282699_13283772	I	-	13283772	13282693;13282699	0.962841	0.999363	0.00723333333333333;-0.00723333333333309
M01E5.4	I_-_13289145_13289244_13289292	I	-	13289292	13289145;13289244	0.193861	0.816702	-0.00623333333333333;0.00623333333333331
Y34F4.5	III_-_1030415_1030432_1030469_1030977	III	-	1030977	1030415;1030432;1030469	0.489196	0.94832	0.0329333333333333;0.0100666666666667;-0.0430333333333332
T07A5.1	III_-_10304814_10305041_10305338	III	-	10305338	10304814;10305041	0.00426962	0.125684	-0.0408666666666666;0.0408666666666666
T07A5.1	III_-_10305476_10305549_10305608	III	-	10305608	10305476;10305549	9.35203e-05	0.00836382	-0.0479666666666665;0.0479666666666667
pde-1	I_-_13311678_13311684_13311800	I	-	13311800	13311678;13311684	0.495523	0.951327	-0.0875666666666666;0.0875666666666666
ostf-4	III_-_10318387_10318399_10318435	III	-	10318435	10318387;10318399	0.856104	0.988081	6.66666666665483e-05;-6.66666666666654e-05
H04D03.6	III_-_10438415_10438421_10438825	III	-	10438825	10438415;10438421	0.921156	0.993672	0.0188333333333333;-0.0188333333333334
epg-6	III_-_10597126_10597132_10598045	III	-	10598045	10597126;10597132	0.603195	0.966085	-0.0275666666666666;0.0275666666666666
tat-3	III_-_10722588_10722594_10722976	III	-	10722976	10722588;10722594	0.733069	0.979844	0.0114333333333334;-0.0114333333333333
tat-3	III_-_10729990_10729993_10730164	III	-	10730164	10729990;10729993	0.130669	0.734987	0.013;-0.0130000000000001
K01G5.8	III_-_10740597_10740604_10740606_10740643	III	-	10740643	10740597;10740604;10740606	0.886598	0.991527	-0.00393333333333334;0.002;0.00193333333333334
hpl-2	III_-_10752548_10752554_10752958	III	-	10752958	10752548;10752554	0.939683	0.996431	-0.00449999999999995;0.00449999999999995
hpl-2	III_-_10753556_10753815_10754513	III	-	10754513	10753556;10753815	0.091887	0.654798	0.0745666666666667;-0.0745666666666667
K11D9.3	III_-_10798433_10798982_10799043	III	-	10799043	10798433;10798982	4.82227e-08	1.08409e-05	-0.0397000000000002;0.0397
pde-12	III_-_10844491_10844498_10844551	III	-	10844551	10844491;10844498	0.63678	0.969833	-0.00613333333333333;0.00613333333333344
C44B9.3	III_-_10879569_10879579_10879986	III	-	10879986	10879569;10879579	0.580255	0.96534	-0.00540000000000018;0.0054
col-93	III_-_10982735_10982789_10985156	III	-	10985156	10982735;10982789	0.784248	0.982691	0.015;-0.015
col-93	III_-_10984740_10984758_10984785_10984914_10984950_10986948	III	-	10986948	10984740;10984758;10984785;10984914;10984950	0.332631	0.904954	0.000466666666666666;-0.00513333333333334;0.00266666666666667;-0.0142666666666668;0.0162333333333333
col-93	III_-_10985148_10985202_10987410	III	-	10987410	10985148;10985202	0.504933	0.955182	0.0946000000000001;-0.0946000000000001
NONE	III_-_11106397_11110835_11113594	III	-	11113594	11106397;11110835	0.34882	0.91011	-0.0649;0.0649000000000001
Y106G6G.2	I_-_10321469_10323354_10324148	I	-	10324148	10321469;10323354	0.424701	0.929509	0.152933333333333;-0.152933333333333
maa-1	III_-_11820865_11820873_11820918	III	-	11820918	11820865;11820873	0.16573	0.78889	0.0328333333333335;-0.0328333333333333
Y119D3B.14	III_-_1187751_1191578_1191639	III	-	1191639	1187751;1191578	0.0306619	0.403684	-0.0408333333333333;0.0408333333333334
Y56A3A.16	III_-_11911447_11911453_11911722	III	-	11911722	11911447;11911453	0.568879	0.964952	-0.0293666666666667;0.0293666666666666
Y56A3A.7	III_-_11934180_11939181_11941163	III	-	11941163	11934180;11939181	0.469043	0.942336	0.0152666666666668;-0.0152666666666667
Y79H2A.3	III_-_12038980_12039557_12042593	III	-	12042593	12038980;12039557	0.677992	0.975568	0.0412333333333333;-0.0412333333333332
tim-1	III_-_12246092_12246101_12246110_12248100	III	-	12248100	12246092;12246101;12246110	0.539885	0.96206	-0.00346666666666668;-0.00990000000000002;0.0133
tpst-1	III_-_12660681_12660718_12662129	III	-	12662129	12660681;12660718	0.000219975	0.0157987	-0.0258333333333333;0.0258333333333333
mrg-1	III_-_12873025_12873031_12873950	III	-	12873950	12873025;12873031	0.668038	0.975003	-0.00956666666666661;0.00956666666666672
F54F12.1	III_-_13050245_13050352_13050588	III	-	13050588	13050245;13050352	0.000774488	0.0379974	-0.249466666666667;0.249466666666667
agef-1	I_-_13605956_13605962_13606394	I	-	13606394	13605956;13605962	0.239326	0.856176	-0.0229666666666668;0.0229666666666667
Y39E4B.10	III_-_13147575_13147581_13150185	III	-	13150185	13147575;13147581	0.650731	0.973494	0.0560666666666667;-0.0560666666666667
cpf-2	III_-_13267635_13267637_13268339	III	-	13268339	13267635;13267637	0.170854	0.795417	0.002;-0.00199999999999989
cpf-2	III_-_13268653_13268660_13268703	III	-	13268703	13268653;13268660	0.235955	0.853535	-0.0069999999999999;0.007
Y39A3CR.10	I_-_13623736_13623742_13624795	I	-	13624795	13623736;13623742	0.821264	0.985027	0.00996666666666679;-0.00996666666666665
NONE	III_-_13294455_13294464_13294505	III	-	13294505	13294455;13294464	0.588805	0.966085	-0.00773333333333334;0.00773333333333326
cdk-5	III_-_13464904_13464913_13464955	III	-	13464955	13464904;13464913	0.803939	0.98462	-0.0018999999999999;0.0019
acc-4	III_-_13481120_13481499_13481565	III	-	13481565	13481120;13481499	0.614489	0.966678	0.0549666666666667;-0.0549666666666666
acs-5	III_-_13542845_13543341_13543390	III	-	13543390	13542845;13543341	0.0119369	0.242805	-0.0201333333333334;0.0201333333333333
Y39A3CR.10	I_-_13658747_13658754_13658797	I	-	13658797	13658747;13658754	0.814863	0.985027	0.000266666666666859;-0.000266666666666667
act-5	III_-_13604604_13604713_13604762	III	-	13604762	13604604;13604713	0.75228	0.980972	-0.000333333333333333;0.000333333333333297
hip-1	III_-_13615000_13615006_13615015_13615469	III	-	13615469	13615000;13615006;13615015	0.376667	0.91679	0.00166666666666667;-0.00280000000000014;0.00113333333333333
W06F12.2	III_-_13728935_13728947_13729022	III	-	13729022	13728935;13728947	0.0883924	0.647251	-0.0886999999999999;0.0887
dbn-1	III_-_13761090_13761096_13761099_13761148	III	-	13761148	13761090;13761096;13761099	0.723703	0.979844	0.00390000000000024;-0.00353333333333335;-0.000366666666666668
nhr-80	III_-_14676_14686_14739	III	-	14739	14676;14686	0.872971	0.990405	0.0151333333333333;-0.0151333333333332
W04A4.6	I_-_13685687_13687256_13687329	I	-	13687329	13685687;13687256	0.0605933	0.566543	-0.076;0.076
Y39A3CL.4	III_-_1777213_1777225_1777269	III	-	1777269	1777213;1777225	0.500134	0.953386	-0.00543333333333334;0.00543333333333318
clp-4	III_-_1813102_1813111_1814395	III	-	1814395	1813102;1813111	0.324064	0.901033	0.0198333333333335;-0.0198333333333333
moa-1	III_-_1967032_1967038_1967099	III	-	1967099	1967032;1967038	0.989318	1	0.0126666666666667;-0.0126666666666667
R155.5	III_-_1969675_1970191_1970242	III	-	1970242	1969675;1970191	0.173697	0.799032	-0.147866666666667;0.147866666666667
Y92H12BL.4	I_-_1377359_1377367_1379230	I	-	1379230	1377359;1377367	0.428052	0.930053	0.0546333333333335;-0.0546333333333333
Y54F10BM.12	III_-_2328130_2328164_2328274	III	-	2328274	2328130;2328164	0.345685	0.91011	0.0282666666666666;-0.0282666666666667
mrpl-30	III_-_2407523_2407556_2408878	III	-	2408878	2407523;2407556	0.658539	0.974717	0.00603333333333333;-0.00603333333333333
W04B5.5	III_-_2411610_2413073_2415242	III	-	2415242	2411610;2413073	0.000181716	0.0137426	-0.0267666666666667;0.0267666666666667
W09G3.7	I_-_13801162_13801169_13801822	I	-	13801822	13801162;13801169	0.153265	0.775298	-0.0290333333333334;0.0290333333333332
nhr-121	III_-_2449859_2449865_2449911	III	-	2449911	2449859;2449865	0.7079	0.979844	-0.0148666666666666;0.0148666666666667
mlc-4	III_-_3393561_3393564_3393681	III	-	3393681	3393561;3393564	0.835564	0.985855	0.000466666666666666;-0.000466666666666504
gei-4	III_-_345070_345073_345082_345464	III	-	345464	345070;345073;345082	0.143372	0.760432	-0.00693333333333333;0.106433333333333;-0.0995666666666666
gei-4	III_-_346868_346883_347037	III	-	347037	346868;346883	0.338686	0.907276	-0.0108666666666669;0.0108666666666667
M01F1.8	III_-_3502060_3502067_3502133	III	-	3502133	3502060;3502067	0.056919	0.556011	-0.0250666666666667;0.0250666666666666
M01F1.3	III_-_3505037_3505101_3505163	III	-	3505163	3505037;3505101	0.955655	0.998806	1.11022302462516e-16;0
M01F1.4	III_-_3506852_3506862_3506904	III	-	3506904	3506852;3506862	0.875927	0.990646	0.00953333333333339;-0.00953333333333334
M01F1.4	III_-_3507204_3507210_3507259	III	-	3507259	3507204;3507210	0.495994	0.95148	0.0581;-0.0581000000000001
C46F11.5	III_-_3655973_3655976_3656267	III	-	3656267	3655973;3655976	0.433938	0.931554	0.0128666666666667;-0.0128666666666668
C46F11.4	III_-_3661931_3661941_3661978	III	-	3661978	3661931;3661941	0.0518796	0.534953	0.0185666666666666;-0.0185666666666667
C46F11.4	III_-_3663852_3663860_3663911	III	-	3663911	3663852;3663860	0.353975	0.911781	0.0044;-0.00439999999999996
NONE	III_-_368371_368377_376439	III	-	376439	368371;368377	0.581825	0.96534	-0.0315666666666666;0.0315666666666665
C14B1.8	III_-_3719039_3719043_3719088	III	-	3719088	3719039;3719043	0.605885	0.966085	-0.00103333333333333;0.00103333333333322
C14B1.9	III_-_3725328_3725347_3725383	III	-	3725383	3725328;3725347	0.509954	0.956004	-0.00206666666666666;0.00206666666666667
C14B1.9	III_-_3726334_3726345_3726385	III	-	3726385	3726334;3726345	0.411652	0.925807	0.0316666666666667;-0.0316666666666667
F34D10.9	III_-_3728257_3728264_3728305	III	-	3728305	3728257;3728264	0.665689	0.975003	-0.0228333333333332;0.0228333333333333
gsto-3	III_-_376606_378113_378195	III	-	378195	376606;378113	0.701641	0.979844	-0.0296666666666667;0.0296666666666667
mtm-3	III_-_3792816_3792822_3793473	III	-	3793473	3792816;3792822	0.810267	0.98462	-0.0197666666666666;0.0197666666666667
mtm-3	III_-_3799863_3799875_3799916	III	-	3799916	3799863;3799875	0.379369	0.917854	-0.0657666666666667;0.0657666666666666
tir-1	III_-_3870268_3870277_3870324	III	-	3870324	3870268;3870277	0.512837	0.957961	-0.0323000000000001;0.0323000000000001
msi-1	III_-_3965877_3965886_3966365	III	-	3966365	3965877;3965886	0.540512	0.96206	-0.00886666666666658;0.00886666666666666
glb-11	III_-_3990826_3990835_3992084	III	-	3992084	3990826;3990835	0.351968	0.911434	-0.196333333333333;0.196333333333333
C36E8.1	III_-_4000810_4000816_4000928	III	-	4000928	4000810;4000816	0.992638	1	-0.000833333333333242;0.000833333333333332
stim-1	III_-_403637_408574_408911	III	-	408911	403637;408574	0.852359	0.987446	6.66666666666732e-05;-6.66666666667703e-05
rnr-2	III_-_4094222_4094307_4094360	III	-	4094360	4094222;4094307	0.830595	0.985855	0.000233333333333333;-0.000233333333333419
stim-1	III_-_418213_418228_418609	III	-	418609	418213;418228	0.740512	0.979844	-0.00680000000000003;0.0068
T08A11.1	III_-_4251004_4251010_4251369	III	-	4251369	4251004;4251010	0.786252	0.982691	0.0303333333333334;-0.0303333333333333
T08A11.1	III_-_4253924_4253930_4257709	III	-	4257709	4253924;4253930	0.584718	0.96534	-0.00176666666666661;0.00176666666666681
T08A11.1	III_-_4258007_4258013_4258055	III	-	4258055	4258007;4258013	0.649473	0.972964	-0.0210333333333333;0.0210333333333332
sup-26	III_-_4277371_4277380_4277803	III	-	4277803	4277371;4277380	0.727076	0.979844	-0.00446666666666665;0.00446666666666684
sup-26	III_-_4279259_4279473_4280116	III	-	4280116	4279259;4279473	0.26651	0.875742	-0.0947333333333334;0.0947333333333333
gly-6	III_-_4325523_4325642_4325744	III	-	4325744	4325523;4325642	0.878999	0.990707	0.0242;-0.0242
R07E5.7	III_-_4419014_4419019_4419059	III	-	4419059	4419014;4419019	0.455111	0.938539	0.00306666666666666;-0.00306666666666667
ifet-1	III_-_4474527_4474530_4474579	III	-	4474579	4474527;4474530	0.734651	0.979844	0.00146666666666667;-0.00146666666666684
atf-7	III_-_4492759_4492768_4492808	III	-	4492808	4492759;4492768	0.250867	0.865637	-0.0315;0.0315000000000001
mlcd-1	III_-_4567783_4567788_4567830	III	-	4567830	4567783;4567788	0.934121	0.994767	-0.00163333333333338;0.00163333333333333
apc-11	III_-_4594273_4594279_4594322	III	-	4594322	4594273;4594279	0.183248	0.807216	0.0028;-0.0027999999999998
sel-2	III_-_4597645_4597651_4597692	III	-	4597692	4597645;4597651	0.365513	0.915037	-0.0362000000000001;0.0362
magu-1	III_-_469693_469700_469803	III	-	469803	469693;469700	0.385935	0.920574	-0.0878333333333331;0.0878333333333333
him-18	III_-_4713098_4713104_4713189	III	-	4713189	4713098;4713104	0.377572	0.91679	0.0663000000000001;-0.0663000000000001
dnj-29	I_-_14104919_14104997_14105058	I	-	14105058	14104919;14104997	0.320335	0.900305	-0.00370000000000004;0.0037
B0393.6	III_-_4781413_4781478_4781526	III	-	4781526	4781413;4781478	0.485921	0.948263	-0.00533333333333333;0.00533333333333319
B0393.6	III_-_4781673_4781676_4781721	III	-	4781721	4781673;4781676	0.431238	0.930273	-0.0104666666666667;0.0104666666666667
pal-1	III_-_4807142_4807148_4807682	III	-	4807682	4807142;4807148	0.822797	0.985496	-0.00980000000000003;0.00980000000000003
nhl-2	III_-_4898530_4898536_4898834	III	-	4898834	4898530;4898536	0.538152	0.96206	0.0524000000000001;-0.0524
F26F4.9	III_-_4910038_4911094_4912005	III	-	4912005	4910038;4911094	0.435511	0.932322	0.0155;-0.0155
rars-1	III_-_4916575_4916584_4916743	III	-	4916743	4916575;4916584	0.960085	0.999363	0.00393333333333334;-0.00393333333333333
ula-1	III_-_4919233_4919239_4919284	III	-	4919284	4919233;4919239	0.861769	0.988639	0.0116999999999999;-0.0117
C27F2.7	III_-_4982254_4982301_4982315_4982351	III	-	4982351	4982254;4982301;4982315	0.0906559	0.651394	-0.0127;0.00713333333333344;0.00553333333333333
larp-1	III_-_5017041_5017158_5017164_5017261	III	-	5017261	5017041;5017158;5017164	0.63441	0.969615	-0.00176666666666667;0.00840000000000007;-0.00660000000000001
best-8	I_-_14160364_14160375_14160425	I	-	14160425	14160364;14160375	0.661141	0.975003	-0.0620666666666668;0.0620666666666667
C45G9.12	III_-_5070525_5070531_5070939	III	-	5070939	5070525;5070531	0.521822	0.958083	0.0245999999999997;-0.0246
ulp-1	III_-_5168824_5168833_5169345	III	-	5169345	5168824;5168833	0.426735	0.930053	-0.00733333333333319;0.00733333333333333
sumv-1	III_-_5251887_5251896_5251940	III	-	5251940	5251887;5251896	0.14869	0.76855	0.0808;-0.0808
sumv-1	III_-_5252186_5252192_5252712	III	-	5252712	5252186;5252192	0.826306	0.985855	-0.0033333333333333;0.00333333333333347
sumv-1	III_-_5253077_5253082_5253123	III	-	5253123	5253077;5253082	0.109535	0.692324	-0.0209;0.0209
ztf-8	III_-_5269299_5269302_5269765	III	-	5269765	5269299;5269302	0.341574	0.907657	0.0556;-0.0556000000000003
daf-41	III_-_5274038_5274047_5274152	III	-	5274152	5274038;5274047	0.869887	0.989742	-0.000233333333333333;0.000233333333333308
thoc-5	III_-_5347120_5347126_5347498	III	-	5347498	5347120;5347126	0.75968	0.981623	0.0192999999999999;-0.0193
Y32H12A.7	III_-_5383595_5383601_5383949	III	-	5383949	5383595;5383601	0.201988	0.823047	-0.0640666666666666;0.0640666666666667
Y32H12A.8	III_-_5404836_5404848_5404891	III	-	5404891	5404836;5404848	0.711866	0.979844	-0.0687666666666668;0.0687666666666668
W03A5.6	III_-_5440209_5440215_5440255	III	-	5440255	5440209;5440215	0.334003	0.905103	-0.0701;0.0700999999999999
D1044.6	III_-_5539583_5539592_5539807	III	-	5539807	5539583;5539592	0.447857	0.936597	0.0528666666666666;-0.0528666666666667
nmad-1	III_-_5554393_5554398_5554437	III	-	5554437	5554393;5554398	0.247502	0.863734	0.0215000000000001;-0.0215
ddx-15	III_-_5589396_5589409_5589449	III	-	5589449	5589396;5589409	0.597133	0.966085	0.00400000000000011;-0.004
C05D2.10	III_-_5599793_5599799_5599842	III	-	5599842	5599793;5599799	0.607953	0.966085	-0.0185333333333332;0.0185333333333333
madf-11	III_-_5602869_5602872_5602919	III	-	5602919	5602869;5602872	0.626805	0.967675	-0.0038;0.00379999999999991
swp-1	III_-_5703109_5703115_5703155	III	-	5703155	5703109;5703115	0.524011	0.958395	0.0387999999999999;-0.0388
R04E5.17	III_-_5782203_5785322_5790323	III	-	5790323	5782203;5785322	0.996942	1	0.0225;-0.0225
polq-1	III_-_5802460_5802467_5802509	III	-	5802509	5802460;5802467	0.416798	0.926787	0.0364333333333332;-0.0364333333333333
mdt-15	III_-_5832775_5832784_5832833	III	-	5832833	5832775;5832784	0.622663	0.967396	-0.0116000000000001;0.0116000000000001
pxl-1	III_-_5894130_5895474_5895548	III	-	5895548	5894130;5895474	0.535513	0.961684	-0.0100666666666668;0.0100666666666667
dpff-1	III_-_5905602_5905614_5905651	III	-	5905651	5905602;5905614	0.207105	0.827638	0.1058;-0.1058
dpff-1	III_-_5905906_5905912_5906031	III	-	5906031	5905906;5905912	0.728329	0.979844	0.0292;-0.0292000000000001
F25B5.6	III_-_5946693_5946699_5946742	III	-	5946742	5946693;5946699	0.960004	0.999363	-0.00103333333333344;0.00103333333333339
nono-1	III_-_5954395_5956834_5957690	III	-	5957690	5954395;5956834	0.738474	0.979844	0.0144;-0.0144
mlp-1	III_-_5972730_5973401_5973546	III	-	5973546	5972730;5973401	0.607333	0.966085	0.00179999999999991;-0.0018
npp-10	III_-_6018526_6018535_6018580	III	-	6018580	6018526;6018535	0.990234	1	0.00613333333333334;-0.0061333333333331
npp-10	III_-_6019037_6019043_6019084	III	-	6019084	6019037;6019043	0.668754	0.975003	0.0253;-0.0252999999999999
nmt-1	III_-_6116168_6116174_6116215	III	-	6116215	6116168;6116174	0.413256	0.926122	-0.02;0.02
wht-7	III_-_6142295_6142301_6142338	III	-	6142338	6142295;6142301	0.836198	0.985855	0.00433333333333319;-0.0043333333333333
esyt-2	III_-_6225844_6225850_6226178	III	-	6226178	6225844;6225850	0.810097	0.98462	0.0244333333333335;-0.0244333333333333
gen-1	III_-_6247302_6247311_6247355	III	-	6247355	6247302;6247311	0.551401	0.963325	-0.0265333333333334;0.0265333333333334
let-767	III_-_6339096_6339108_6339151	III	-	6339151	6339096;6339108	0.108297	0.690686	-0.0048999999999999;0.0049
nas-4	III_-_6411932_6412474_6412767	III	-	6412767	6411932;6412474	0.746509	0.979844	0.0317;-0.0317
C05D11.8	III_-_6425832_6425840_6425883	III	-	6425883	6425832;6425840	0.281718	0.883447	0.0906;-0.0906
T26A5.6	III_-_6449728_6449734_6449810	III	-	6449810	6449728;6449734	0.293835	0.888739	-0.0392;0.0392000000000002
set-1	III_-_6451766_6451774_6451819	III	-	6451819	6451766;6451774	0.590588	0.966085	0.0117666666666667;-0.0117666666666667
F20H11.1	III_-_6590059_6590066_6590580	III	-	6590580	6590059;6590066	0.35342	0.911781	0.00403333333333333;-0.00403333333333333
F20H11.1	III_-_6591833_6591854_6591897	III	-	6591897	6591833;6591854	0.0567027	0.55522	-0.014;0.014
rps-20	I_-_14468924_14468939_14469013	I	-	14469013	14468924;14468939	0.808714	0.98462	-6.66666666666666e-05;6.66666666667703e-05
let-765	III_-_6597992_6598004_6598139	III	-	6598139	6597992;6598004	0.480775	0.94626	-0.0724666666666667;0.0724666666666667
let-765	III_-_6598600_6598609_6598724	III	-	6598724	6598600;6598609	0.55495	0.96375	0.0616666666666666;-0.0616666666666666
Y105E8A.28	I_-_14495252_14496964_14497534	I	-	14497534	14495252;14496964	0.457834	0.939205	-0.034;0.034
Y105E8A.28	I_-_14498044_14498052_14498093	I	-	14498093	14498044;14498052	0.891512	0.991999	0.0701333333333333;-0.0701333333333334
brd-1	III_-_6888576_6888585_6888892	III	-	6888892	6888576;6888585	0.984289	1	0.0071666666666666;-0.00716666666666665
pdf-1	III_-_6911042_6911060_6911066_6912108	III	-	6912108	6911042;6911060;6911066	0.0080057	0.192924	-0.0223666666666667;-0.0349333333333334;0.0572666666666668
flap-1	III_-_6925579_6925582_6927157	III	-	6927157	6925579;6925582	0.530439	0.960249	-0.0065;0.00649999999999995
rpn-6.1	III_-_6960785_6960797_6960846	III	-	6960846	6960785;6960797	0.0347011	0.434191	-0.0130666666666667;0.0130666666666668
rpn-6.1	III_-_6960940_6961590_6961906	III	-	6961906	6960940;6961590	0.733145	0.979844	0.0356999999999998;-0.0357
cyk-1	III_-_7028102_7028108_7028485	III	-	7028485	7028102;7028108	0.452292	0.937781	-0.100766666666667;0.100766666666667
Y105E8A.25	I_-_14571778_14571787_14572717	I	-	14572717	14571778;14571787	0.611492	0.966471	-0.0354666666666665;0.0354666666666667
pot-1	III_-_7133439_7133502_7133547	III	-	7133547	7133439;7133502	0.110573	0.694456	-0.0245333333333333;0.0245333333333332
ogt-1	III_-_7153541_7153547_7153733	III	-	7153733	7153541;7153547	0.382312	0.919597	0.0289;-0.0289
hsp-75	III_-_7224479_7224482_7224591	III	-	7224591	7224479;7224482	0.41607	0.926477	-0.00243333333333334;0.00243333333333318
R151.8	III_-_7229068_7229075_7229117	III	-	7229117	7229068;7229075	0.922826	0.993672	0.00426666666666642;-0.00426666666666667
psd-1	III_-_7275159_7275162_7275319	III	-	7275319	7275159;7275162	0.738244	0.979844	-0.0214;0.0213999999999999
F56C9.6	III_-_7310238_7310277_7310356	III	-	7310356	7310238;7310277	0.0883396	0.647251	-0.0590333333333333;0.0590333333333333
F56C9.10	III_-_7332823_7332835_7332938	III	-	7332938	7332823;7332835	0.978882	1	-0.00559999999999994;0.00559999999999999
F56C9.10	III_-_7333422_7333431_7333606	III	-	7333606	7333422;7333431	0.606431	0.966085	-0.0298;0.0297999999999998
gos-28	III_-_7347142_7347149_7347725_7348073	III	-	7348073	7347142;7347149;7347725	0.168909	0.793204	-0.0107333333333333;-0.00433333333333333;0.0150666666666668
mup-4	III_-_7481319_7481334_7481486	III	-	7481486	7481319;7481334	0.72164	0.979844	0.0104666666666667;-0.0104666666666667
mup-4	III_-_7483057_7483063_7483372	III	-	7483372	7483057;7483063	0.0773995	0.619049	-0.0262666666666667;0.0262666666666667
lev-11	I_-_14623148_14623709_14623826	I	-	14623826	14623148;14623709	0.320597	0.900309	0.00306666666666655;-0.00306666666666666
clk-2	III_-_7517493_7517503_7517543	III	-	7517543	7517493;7517503	0.356312	0.91204	0.02;-0.02
cux-7	III_-_7518524_7518652_7518696	III	-	7518696	7518524;7518652	0.0530494	0.538901	-0.1721;0.1721
lin-13	III_-_7709342_7709348_7709390	III	-	7709390	7709342;7709348	0.133746	0.741274	-0.147266666666667;0.147266666666667
mtx-2	III_-_7762519_7762522_7763116	III	-	7763116	7762519;7762522	0.521105	0.958083	0.00146666666666667;-0.00146666666666662
bath-15	III_-_7775853_7775859_7775900	III	-	7775900	7775853;7775859	0.724479	0.979844	0.0143666666666666;-0.0143666666666667
cyk-7	III_-_7794343_7794358_7794627	III	-	7794627	7794343;7794358	0.246756	0.863241	-0.0577;0.0577
dagl-2	III_-_782759_782765_782822	III	-	782822	782759;782765	0.962389	0.999363	0.00363333333333349;-0.00363333333333332
tag-307	III_-_7857100_7857106_7857149	III	-	7857149	7857100;7857106	0.0998531	0.670907	-0.0374;0.0374000000000001
ZK688.9	III_-_7878901_7881603_7882183	III	-	7882183	7878901;7881603	0.0168798	0.292517	0.0073;-0.00729999999999997
ZK688.11	III_-_7884193_7884202_7884236	III	-	7884236	7884193;7884202	0.418348	0.92702	0.00449999999999995;-0.0045
ZK688.5	III_-_7885602_7885646_7885796	III	-	7885796	7885602;7885646	0.685012	0.977181	0.0286000000000001;-0.0286
ZK688.5	III_-_7886263_7886269_7886422	III	-	7886422	7886263;7886269	0.593492	0.966085	0.0153333333333333;-0.0153333333333334
gly-3	III_-_7915141_7915147_7915380_7915914	III	-	7915914	7915141;7915147;7915380	0.301343	0.89184	-0.0437333333333333;0.0437666666666667;-3.33333333333297e-05
C29E4.13	III_-_7928084_7928088_7928163	III	-	7928163	7928084;7928088	0.663586	0.975003	0.0078;-0.00780000000000003
eef-1B.1	III_-_7973075_7973110_7973192	III	-	7973192	7973075;7973110	0.921763	0.993672	-2.22044604925031e-16;-1.0842021724855e-19
C06G4.4	III_-_7977312_7977324_7977365	III	-	7977365	7977312;7977324	0.629296	0.968615	0.0376;-0.0376
cit-1.1	III_-_8008002_8008008_8008060	III	-	8008060	8008002;8008008	0.661974	0.975003	0.0296;-0.0296000000000001
lin-36	III_-_8019850_8019856_8019956	III	-	8019956	8019850;8019856	0.651732	0.973732	-0.0152666666666667;0.0152666666666665
mdt-30	III_-_8026574_8026577_8026725	III	-	8026725	8026574;8026577	0.372188	0.916005	0.0140333333333333;-0.0140333333333335
mdt-30	III_-_8027513_8027522_8027855	III	-	8027855	8027513;8027522	0.847053	0.987362	0.00553333333333331;-0.00553333333333328
F44B9.8	III_-_8028664_8028673_8028679_8028735	III	-	8028735	8028664;8028673;8028679	0.109379	0.692324	0.0345333333333333;0.0643;-0.0987666666666666
NONE	III_-_803400_825651_827592	III	-	827592	803400;825651	0.314207	0.895634	0.0932333333333333;-0.0932333333333336
apc-2	III_+_8082085_8082125_8082134	III	+	8082085	8082125;8082134	0.898504	0.993412	0.00143333333333351;-0.00143333333333334
cids-1	III_+_8244985_8245025_8245031	III	+	8244985	8245025;8245031	0.334079	0.905103	0.0027;-0.00269999999999981
mrps-9	III_+_8267011_8267158_8267170	III	+	8267011	8267158;8267170	0.452106	0.937781	0.00393333333333334;-0.00393333333333334
ZC262.2	III_+_8332276_8332318_8332321	III	+	8332276	8332318;8332321	0.739685	0.979844	-0.0100333333333333;0.0100333333333333
zip-2	III_+_834174_834303_835326	III	+	834174	834303;835326	1.73678e-05	0.00211912	0.0532;-0.0532
rfp-1	III_+_8359884_8359968_8359974	III	+	8359884	8359968;8359974	0.635604	0.969833	0.00566666666666671;-0.00566666666666668
rfp-1	III_+_8360596_8360723_8360732	III	+	8360596	8360723;8360732	0.184392	0.807769	0.0406;-0.0406
R05D3.2	III_+_8372949_8372988_8372994	III	+	8372949	8372988;8372994	0.216376	0.835616	-0.0475;0.0474999999999998
R05D3.12	III_+_8385596_8385640_8385648	III	+	8385596	8385640;8385648	0.188418	0.811625	0.0326666666666667;-0.0326666666666667
cyy-1	III_+_8406106_8406364_8406370	III	+	8406106	8406364;8406370	0.510432	0.956297	0.0375333333333333;-0.0375333333333334
cyy-1	III_+_8406926_8406970_8406979	III	+	8406926	8406970;8406979	0.399355	0.923432	-0.0503666666666667;0.0503666666666667
F42H10.3	III_+_8485223_8486335_8486641	III	+	8485223	8486335;8486641	0.833045	0.985855	-0.00389999999999996;0.00390000000000001
F42H10.3	III_+_8487520_8487698_8487746	III	+	8487520	8487698;8487746	0.764424	0.981662	0.0182333333333335;-0.0182333333333333
pac-1	III_+_8496245_8497046_8497055	III	+	8496245	8497046;8497055	0.432996	0.930918	-0.0830333333333333;0.0830333333333332
pac-1	III_+_8517727_8518204_8518212	III	+	8517727	8518204;8518212	0.173075	0.797733	0.0627333333333334;-0.0627333333333334
Y34D9A.3	I_+_1039172_1039213_1039222	I	+	1039172	1039213;1039222	0.737524	0.979844	-0.0245666666666667;0.0245666666666666
K02D10.1	III_+_8769615_8771447_8774310	III	+	8769615	8771447;8774310	0.926444	0.993672	0.000566666666666666;-0.000566666666666826
zfp-1	III_+_8791661_8792107_8792204	III	+	8791661	8792107;8792204	0.832164	0.985855	0.0609;-0.0609
zfp-1	III_+_8794143_8794222_8798396	III	+	8794143	8794222;8798396	0.0952244	0.660354	0.102233333333333;-0.102233333333334
ucr-2.3	III_+_880047_880088_880772	III	+	880047	880088;880772	0.841919	0.986384	-0.00490000000000013;0.0049
NONE	III_+_8854299_8854343_8854376	III	+	8854299	8854343;8854376	0.00445075	0.129162	0.0058;-0.00579999999999992
ZK637.2	III_+_8888198_8889846_8890229	III	+	8888198	8889846;8890229	0.500468	0.953746	0.000433333333333508;-0.000433333333333333
unc-32	III_+_8909111_8909231_8910079	III	+	8909111	8909231;8910079	0.774867	0.981895	-0.00143333333333333;0.00143333333333306
trxr-2	III_+_8915243_8915285_8915292	III	+	8915243	8915285;8915292	0.993221	1	-0.0078;0.00779999999999981
F23H11.2	III_+_897171_897365_897405	III	+	897171	897365;897405	0.769494	0.981662	0.00606666666666655;-0.00606666666666669
cls-2	III_+_9058221_9058262_9058271	III	+	9058221	9058262;9058271	0.686754	0.977835	-0.0288666666666668;0.0288666666666667
far-2	III_+_9082337_9082408_9082416	III	+	9082337	9082408;9082416	0.216657	0.835774	6.66666666667703e-05;-6.66666666666667e-05
fozi-1	III_+_9281933_9286024_9293193	III	+	9281933	9286024;9293193	0.0013062	0.0548238	Inf;Inf
cpb-1	III_+_9323136_9323175_9323182	III	+	9323136	9323175;9323182	0.728804	0.979844	-0.0132666666666668;0.0132666666666668
cpb-1	III_+_9323432_9323488_9323501	III	+	9323432	9323488;9323501	0.968632	0.999596	0.000366666666666626;-0.000366666666666664
rgr-1	III_+_9400335_9403073_9403079	III	+	9400335	9403073;9403079	0.313164	0.895267	0.0386000000000002;-0.0386000000000001
spk-1	III_+_9462194_9462244_9462256	III	+	9462194	9462244;9462256	0.88263	0.991475	0.000166666666666648;-0.000166666666666666
B0464.9	III_+_9466879_9466923_9466948	III	+	9466879	9466923;9466948	0.757714	0.981253	-0.000566666666666493;0.000566666666666667
tag-342	III_+_9468235_9468393_9468396	III	+	9468235	9468393;9468396	0.330853	0.903476	0.00683333333333336;-0.00683333333333333
ctr-9	III_+_9491729_9491889_9492550	III	+	9491729	9491889;9492550	0.427065	0.930053	0.125266666666667;-0.125266666666667
ZK1098.2	III_+_9529327_9529368_9529373	III	+	9529327	9529368;9529373	0.432904	0.930918	0.0105333333333333;-0.0105333333333333
smp-1	I_+_14812359_14812409_14812416	I	+	14812359	14812409;14812416	0.788006	0.982691	-0.0158333333333334;0.0158333333333334
unc-16	III_+_9551552_9551626_9552572_9552580	III	+	9551552	9551626;9552572;9552580	0.829992	0.985855	-0.0185666666666666;0.00456666666666667;0.0140000000000001
smp-1	I_+_14814760_14814807_14814813	I	+	14814760	14814807;14814813	0.912378	0.993672	-0.0130666666666666;0.0130666666666666
F58A4.6	III_+_9614706_9614748_9614754	III	+	9614706	9614748;9614754	0.897228	0.993176	0.00609999999999999;-0.00609999999999999
hlh-11	III_+_9623776_9623823_9623828_9623834	III	+	9623776	9623823;9623828;9623834	0.661163	0.975003	0.00116666666666668;0.00923333333333343;-0.0104333333333334
let-49	I_+_14820514_14820635_14820641	I	+	14820514	14820635;14820641	0.837715	0.985855	-0.0172666666666667;0.0172666666666667
tlk-1	III_+_9707198_9707247_9707256	III	+	9707198	9707247;9707256	0.758028	0.981265	0.0032666666666667;-0.00326666666666653
cbp-1	III_+_9768368_9768410_9768419	III	+	9768368	9768410;9768419	0.966664	0.999423	0.000566666666666674;-0.000566666666666715
cbp-1	III_+_9768547_9768678_9768711	III	+	9768547	9768678;9768711	0.649044	0.972915	0.0203333333333333;-0.0203333333333333
cbp-1	III_+_9773158_9773329_9773416	III	+	9773158	9773329;9773416	0.0202599	0.327249	0.125333333333333;-0.125333333333333
usp-46	III_+_9776730_9776777_9776813	III	+	9776730	9776777;9776813	0.112836	0.697722	0.0152000000000001;-0.0152
R10E11.6	III_+_9784888_9784933_9784941	III	+	9784888	9784933;9784941	0.595598	0.966085	-0.0391666666666667;0.0391666666666668
panl-3	III_+_9819946_9820158_9820164	III	+	9819946	9820158;9820164	0.333414	0.905103	0.0348999999999998;-0.0349
panl-3	III_+_9821854_9821897_9821906	III	+	9821854	9821897;9821906	0.336931	0.906083	0.0188333333333333;-0.0188333333333333
panl-3	III_+_9822132_9822375_9823240	III	+	9822132	9822375;9823240	0.437661	0.932863	0.0130666666666667;-0.0130666666666667
K11H3.4	III_+_9833040_9833081_9833088	III	+	9833040	9833081;9833088	0.799825	0.984221	-0.00916666666666655;0.00916666666666666
tbc-10	III_+_987521_988201_991874	III	+	987521	988201;991874	0.716926	0.979844	0.0148333333333331;-0.0148333333333334
cbp-3	III_+_9914726_9914768_9914777	III	+	9914726	9914768;9914777	0.569287	0.964952	0.00723333333333333;-0.00723333333333309
magu-4	IV_+_10011292_10011334_10011340	IV	+	10011292	10011334;10011340	0.362058	0.913661	-0.0504333333333336;0.0504333333333333
copg-1	IV_+_10153073_10153116_10153122	IV	+	10153073	10153116;10153122	0.980653	1	0.000166666666666704;-0.00016666666666687
pps-1	IV_+_10162340_10162383_10162390	IV	+	10162340	10162383;10162390	0.334677	0.905103	-0.00506666666666667;0.00506666666666655
pps-1	IV_+_10162671_10162712_10162718	IV	+	10162671	10162712;10162718	0.775	0.981895	0.0150333333333333;-0.0150333333333333
pps-1	IV_+_10163797_10163848_10163854	IV	+	10163797	10163848;10163854	0.875473	0.990646	0.000466666666666615;-0.000466666666666667
col-124	IV_+_10175799_10216859_10217241_10217278	IV	+	10175799	10216859;10217241;10217278	0.0762081	0.615717	0.0079;-0.0128;0.0048999999999999
mspn-1	IV_+_10178104_10178146_10178155	IV	+	10178104	10178146;10178155	0.45574	0.938872	0.00973333333333348;-0.00973333333333333
gon-4	IV_+_10197902_10197945_10197947	IV	+	10197902	10197945;10197947	0.553922	0.963516	-0.0108999999999999;0.0109
C24F3.2	IV_+_10223270_10223313_10223323	IV	+	10223270	10223313;10223323	0.915853	0.993672	-0.000766666666666665;0.000766666666666693
mask-1	IV_+_10378612_10378655_10378667	IV	+	10378612	10378655;10378667	0.638663	0.970282	-0.0127666666666666;0.0127666666666667
mask-1	IV_+_10381578_10381651_10381657	IV	+	10381578	10381651;10381657	0.816881	0.985027	0.00126666666666664;-0.00126666666666664
lpd-8	IV_+_10387574_10387611_10387619	IV	+	10387574	10387611;10387619	0.250427	0.865635	0.00286666666666667;-0.0028666666666668
F13B12.3	IV_+_10439896_10439947_10439952	IV	+	10439896	10439947;10439952	0.720774	0.979844	-0.0233000000000001;0.0233
ced-5	IV_+_10487587_10487682_10487782	IV	+	10487587	10487682;10487782	0.813402	0.984857	-0.00113333333333343;0.00113333333333333
zim-1	IV_+_10548466_10554433_10558719	IV	+	10548466	10554433;10558719	0.0252908	0.367228	-0.0178333333333334;0.0178333333333333
zim-2	IV_+_10558074_10558114_10558123	IV	+	10558074	10558114;10558123	0.792546	0.983216	-0.00349999999999995;0.00349999999999989
zim-3	IV_+_10560926_10560965_10560974_10561903	IV	+	10560926	10560965;10560974;10561903	0.694973	0.979844	0.0179333333333332;-0.00886666666666658;-0.00906666666666666
rbr-2	IV_+_10920250_10920292_10920299	IV	+	10920250	10920292;10920299	0.751988	0.980972	-0.00583333333333341;0.00583333333333336
fic-1	IV_+_10937550_10937593_10937596	IV	+	10937550	10937593;10937596	0.694928	0.979844	0.00323333333333331;-0.00323333333333333
fic-1	IV_+_10937732_10937788_10937795	IV	+	10937732	10937788;10937795	0.746336	0.979844	-0.0177666666666667;0.0177666666666668
fic-1	IV_+_10938235_10938832_10938891	IV	+	10938235	10938832;10938891	0.661783	0.975003	-0.00276666666666658;0.00276666666666667
Y43E12A.3	IV_+_10988294_10988337_10988345	IV	+	10988294	10988337;10988345	0.14276	0.759057	0.0430333333333333;-0.0430333333333334
kdin-1	IV_+_11040622_11040663_11040668	IV	+	11040622	11040663;11040668	0.566566	0.964484	0.00789999999999999;-0.00790000000000002
kdin-1	IV_+_11043772_11043815_11043824	IV	+	11043772	11043815;11043824	0.366724	0.915037	0.0273333333333333;-0.0273333333333333
kdin-1	IV_+_11046588_11046918_11046932	IV	+	11046588	11046918;11046932	0.961415	0.999363	0.0024;-0.00239999999999996
lin-3	IV_+_11057868_11059397_11059403	IV	+	11057868	11059397;11059403	0.338858	0.90734	0.0548;-0.0548
lin-3	IV_+_11062200_11063086_11063092	IV	+	11062200	11063086;11063092	0.386136	0.920574	-0.0145333333333333;0.0145333333333332
ost-1	IV_+_1107633_1108811_1108814	IV	+	1107633	1108811;1108814	0.57892	0.965203	0.000333333333333297;-0.000333333333333335
klc-1	IV_+_11084245_11084287_11084293	IV	+	11084245	11084287;11084293	0.361821	0.913661	0.00269999999999992;-0.0027
nuaf-3	IV_+_11184401_11184443_11184980	IV	+	11184401	11184443;11184980	0.0190249	0.314102	0.0166;-0.0166000000000001
his-57	IV_+_11340791_11341164_11341463	IV	+	11340791	11341164;11341463	0.422076	0.928137	0.149;-0.149
kin-4	IV_+_11437905_11439145_11439154	IV	+	11437905	11439145;11439154	0.624183	0.967444	0.0187666666666667;-0.0187666666666667
twk-25	IV_+_11505181_11505521_11505529	IV	+	11505181	11505521;11505529	0.395106	0.922845	0.1544;-0.1544
rps-11	IV_+_11603047_11603092_11603094	IV	+	11603047	11603092;11603094	0.672213	0.975225	0.000199999999999867;-0.0002
Y24F12A.1	IV_+_11605618_11605658_11605664	IV	+	11605618	11605658;11605664	0.395341	0.922845	0.0212333333333333;-0.0212333333333333
ZK809.5	IV_+_11656990_11657038_11657044	IV	+	11656990	11657038;11657044	0.347705	0.91011	0.0777999999999999;-0.0778
alg-3	IV_+_11704419_11704692_11704701	IV	+	11704419	11704692;11704701	0.350393	0.910183	-0.0327333333333334;0.0327333333333333
Y104H12D.2	IV_+_1178187_1178289_1178297	IV	+	1178187	1178289;1178297	0.979286	1	0.00613333333333334;-0.00613333333333332
F31C3.2	I_+_15038007_15038051_15038060	I	+	15038007	15038051;15038060	0.998438	1	-0.000366666666666515;0.000366666666666654
mdt-20	IV_+_1188012_1189234_1189243	IV	+	1188012	1189234;1189243	0.536685	0.96206	0.00333333333333333;-0.00333333333333341
gdh-1	IV_+_11954688_11954782_11954947	IV	+	11954688	11954782;11954947	0.0645999	0.583243	0.0003;-0.000299999999999967
lex-1	IV_+_12080045_12080086_12080092	IV	+	12080045	12080086;12080092	0.744835	0.979844	-0.0131333333333333;0.0131333333333333
mon-2	IV_+_12104779_12104915_12104921	IV	+	12104779	12104915;12104921	0.684993	0.977181	0.00186666666666668;-0.00186666666666667
M18.6	IV_+_12121602_12121644_12121651	IV	+	12121602	12121644;12121651	0.104266	0.683022	0.0286;-0.0286000000000001
eri-12	IV_+_12162419_12162806_12162812	IV	+	12162419	12162806;12162812	0.198833	0.82136	0.035;-0.035
eri-12	IV_+_12163951_12163998_12164003	IV	+	12163951	12163998;12164003	0.532061	0.960579	-0.00933333333333342;0.00933333333333333
W09G12.9	IV_+_1217132_1218130_1218139	IV	+	1217132	1218130;1218139	0.856878	0.988114	-0.00216666666666666;0.00216666666666654
gex-3	IV_+_12404546_12404588_12404595	IV	+	12404546	12404588;12404595	0.727186	0.979844	-0.00963333333333334;0.00963333333333316
C25G4.7	IV_+_12457143_12457272_12457515	IV	+	12457143	12457272;12457515	0.000465704	0.0263087	0.346;-0.346
NONE	I_+_15060539_15060586_15060724	I	+	15060539	15060586;15060724	0.669657	0.975008	0.00489999999999999;-0.00490000000000013
wdfy-3	IV_+_12665802_12666485_12666491	IV	+	12665802	12666485;12666491	0.0761913	0.615717	0.132866666666667;-0.132866666666667
wdfy-3	IV_+_12667390_12667986_12667992	IV	+	12667390	12667986;12667992	0.0171912	0.295883	0.161666666666667;-0.161666666666667
T23B5.4	IV_+_12675461_12675712_12675718	IV	+	12675461	12675712;12675718	0.0580118	0.558212	0.0339666666666667;-0.0339666666666669
T23B5.3	IV_+_12693377_12693485_12693563	IV	+	12693377	12693485;12693563	0.948868	0.998262	-0.00100000000000011;0.000999999999999997
F07C6.4	IV_+_12828526_12829340_12829360	IV	+	12828526	12829340;12829360	0.395296	0.922845	-0.0241000000000001;0.0241
M02B1.3	IV_+_12839175_12839918_12839931	IV	+	12839175	12839918;12839931	0.253878	0.867487	0.0290666666666667;-0.0290666666666668
K08D8.12	IV_+_12893937_12894257_12894627	IV	+	12893937	12894257;12894627	0.99301	1	0.0261333333333335;-0.0261333333333334
plst-1	IV_+_1290017_1291430_1291439	IV	+	1290017	1291430;1291439	0.360854	0.91332	-0.0575666666666667;0.0575666666666667
F49E11.7	IV_+_13052906_13053281_13053287	IV	+	13052906	13053281;13053287	0.801601	0.984605	-0.0409666666666667;0.0409666666666666
C39E9.8	IV_+_13082436_13082481_13082487	IV	+	13082436	13082481;13082487	0.456487	0.939176	0.0361;-0.0361
rfc-3	IV_+_13096700_13096746_13096760	IV	+	13096700	13096746;13096760	0.398413	0.923369	0.0024;-0.00240000000000007
rrn-3.1	I_+_15061080_15066207_15067012	I	+	15061080	15066207;15067012	0.099494	0.669316	-0.0272999999999999;0.0273
rde-11	IV_+_13105468_13105513_13105520	IV	+	13105468	13105513;13105520	0.152063	0.773466	-0.0103666666666667;0.0103666666666664
msh-5	IV_+_13158281_13158765_13160419	IV	+	13158281	13158765;13160419	0.00729168	0.181998	0.0660333333333335;-0.0660333333333333
F53H1.4	IV_+_1323464_1324946_1325072	IV	+	1323464	1324946;1325072	0.750115	0.980715	0.00629999999999997;-0.0063
lin-54	IV_+_13241193_13241234_13241243	IV	+	13241193	13241234;13241243	0.351972	0.911434	0.0154666666666666;-0.0154666666666667
lin-54	IV_+_13241391_13241441_13241450	IV	+	13241391	13241441;13241450	0.964932	0.999363	-0.00160000000000016;0.00160000000000002
F53H1.3	IV_+_1330003_1331455_1332844	IV	+	1330003	1331455;1332844	0.0155927	0.280574	-0.0317333333333332;0.0317333333333333
csn-6	IV_+_13302898_13302935_13302950	IV	+	13302898	13302935;13302950	0.831747	0.985855	0.0118666666666666;-0.0118666666666666
mex-5	IV_+_13354881_13354930_13354933	IV	+	13354881	13354930;13354933	0.687416	0.977881	-0.000266666666666526;0.000266666666666667
rrn-1.2	I_+_15062364_15069299_15069559	I	+	15062364	15069299;15069559	0.0860375	0.642384	-0.0331;0.0331
mau-8	IV_+_13378482_13379324_13379333	IV	+	13378482	13379324;13379333	0.0537095	0.540937	0.0171333333333333;-0.0171333333333332
Y62E10A.23	IV_+_13386712_13386785_13386788	IV	+	13386712	13386785;13386788	0.964549	0.999363	-0.00170000000000003;0.0017
lsm-3	IV_+_13387692_13388236_13388893	IV	+	13387692	13388236;13388893	0.2412	0.858146	0.00283333333333333;-0.00283333333333324
Y38H8A.7	IV_+_13455726_13455782_13455794	IV	+	13455726	13455782;13455794	0.00982485	0.219997	0.0178333333333333;-0.0178333333333334
lin-66	IV_+_13890543_13890670_13890679	IV	+	13890543	13890670;13890679	0.799473	0.984221	0.0250000000000001;-0.025
ccar-1	IV_+_14073643_14073926_14074623	IV	+	14073643	14073926;14074623	0.364536	0.914909	0.0138333333333333;-0.0138333333333333
Y57G11C.33	IV_+_14657190_14657244_14657256	IV	+	14657190	14657244;14657256	0.711377	0.979844	0.0141333333333334;-0.0141333333333333
Y57G11C.42	IV_+_14735042_14735509_14736750	IV	+	14735042	14735509;14736750	0.288203	0.886074	0.0491333333333335;-0.0491333333333333
Y57G11C.43	IV_+_14770269_14770307_14770315	IV	+	14770269	14770307;14770315	0.960152	0.999363	0.000566666666666668;-0.000566666666666715
arl-8	IV_+_14798301_14798348_14798350	IV	+	14798301	14798348;14798350	0.270186	0.877512	-0.00160000000000005;0.0016
Y41E3.7	IV_+_15014389_15015253_15019904	IV	+	15014389	15015253;15019904	0.68788	0.977923	0.0087;-0.00870000000000004
eef-1B.2	IV_+_15037490_15037531_15037539	IV	+	15037490	15037531;15037539	0.0328104	0.421097	0.000766666666666667;-0.000766666666666471
NONE	IV_+_1558787_1558836_1558906	IV	+	1558787	1558836;1558906	0.415485	0.926437	0.0348333333333333;-0.0348333333333334
Y105C5A.15	IV_+_15705538_15710801_15712866	IV	+	15705538	15710801;15712866	0.938811	0.996271	0.0184666666666666;-0.0184666666666667
Y105C5A.15	IV_+_15718461_15718931_15718940	IV	+	15718461	15718931;15718940	0.293817	0.888739	0.0690333333333334;-0.0690333333333335
Y41D4B.4	IV_+_1664538_1666509_1666512	IV	+	1664538	1666509;1666512	0.80596	0.98462	-0.0135000000000001;0.0135000000000001
sta-1	IV_+_16670675_16670716_16670725	IV	+	16670675	16670716;16670725	0.283405	0.883942	0.113166666666667;-0.113166666666667
rom-4	IV_+_16999834_17002692_17002698	IV	+	16999834	17002692;17002698	0.823726	0.985501	-0.0234333333333334;0.0234333333333334
itsn-1	IV_+_17121786_17121825_17121831	IV	+	17121786	17121825;17121831	0.488917	0.94832	-0.0141;0.0141000000000001
sec-8	I_+_10449083_10449121_10449128	I	+	10449083	10449121;10449128	0.715404	0.979844	0.0237;-0.0236999999999999
C30H6.5	IV_+_17374498_17374574_17374583	IV	+	17374498	17374574;17374583	0.877622	0.990707	Inf;Inf
dlat-2	IV_+_17381083_17381127_17381130	IV	+	17381083	17381127;17381130	0.82391	0.985501	0.000433333333333397;-0.000433333333333333
Y41D4A.4	IV_+_1746110_1746155_1746164	IV	+	1746110	1746155;1746164	0.271166	0.878211	0.0217666666666667;-0.0217666666666668
rrn-3.1	I_+_15065281_15065672_15067654	I	+	15065281	15065672;15067654	0.297202	0.889465	0.104033333333333;-0.104033333333333
egl-4	IV_+_1873692_1875640_1875649	IV	+	1873692	1875640;1875649	0.51737	0.958083	-0.0170666666666667;0.0170666666666668
egl-18	IV_+_1914173_1914683_1914692	IV	+	1914173	1914683;1914692	0.520586	0.958083	0.0227;-0.0226999999999999
denn-4	IV_+_1929316_1929364_1929370	IV	+	1929316	1929364;1929370	0.684506	0.977104	0.0620000000000001;-0.0620000000000001
denn-4	IV_+_1938199_1939089_1939095	IV	+	1938199	1939089;1939095	0.916609	0.993672	0.0156333333333334;-0.0156333333333333
csn-3	IV_+_194784_194830_194839	IV	+	194784	194830;194839	0.304087	0.893716	0.0533333333333333;-0.0533333333333332
rrn-3.1	I_+_15065584_15066256_15070482	I	+	15065584	15066256;15070482	0.234257	0.852266	-0.0299666666666667;0.0299666666666667
csn-3	IV_+_194966_196838_196844	IV	+	194966	196838;196844	0.632206	0.969166	0.00503333333333345;-0.00503333333333333
Y76B12C.6	IV_+_1989466_1990548_1990557	IV	+	1989466	1990548;1990557	0.476073	0.944777	0.0232000000000001;-0.0232
T04C4.1	IV_+_2230106_2230655_2230692	IV	+	2230106	2230655;2230692	0.0387425	0.462234	0.0550333333333333;-0.0550333333333333
M70.1	IV_+_2249316_2251203_2252130	IV	+	2249316	2251203;2252130	0.956177	0.998824	0.034;-0.0339999999999999
rps-24	IV_+_245078_385892_386212_386470	IV	+	245078	385892;386212;386470	0.265131	0.874433	-0.048;0.0817666666666667;-0.0337333333333333
Y69A2AR.19	IV_+_2489374_2489608_2489629	IV	+	2489374	2489608;2489629	0.831621	0.985855	-0.0693333333333332;0.0693333333333332
Y69A2AR.12	IV_+_2571060_2571289_2571292	IV	+	2571060	2571289;2571292	0.051237	0.532619	0.0666666666666667;-0.0666666666666667
ric-8	IV_+_2643124_2643165_2643172	IV	+	2643124	2643165;2643172	0.390091	0.922085	-0.0272666666666667;0.0272666666666667
ric-8	IV_+_2643275_2643321_2643359	IV	+	2643275	2643321;2643359	8.5547e-05	0.00777791	0.0111333333333333;-0.0111333333333334
ric-8	IV_+_2648690_2648730_2648732_2648740	IV	+	2648690	2648730;2648732;2648740	0.0705854	0.599767	0.0250333333333333;-0.0109666666666667;-0.0141000000000001
Y69A2AR.1	IV_+_2667249_2667354_2667363	IV	+	2667249	2667354;2667363	0.735666	0.979844	0.00759999999999994;-0.00759999999999997
Y69A2AR.1	IV_+_2667502_2667538_2667559	IV	+	2667502	2667538;2667559	0.0813955	0.630917	0.0123333333333333;-0.0123333333333334
rrn-3.1	I_+_15067735_15067782_15067920	I	+	15067735	15067782;15067920	0.805525	0.98462	0.0190333333333333;-0.0190333333333333
sma-10	IV_+_275986_276026_276043	IV	+	275986	276026;276043	0.402382	0.923914	0.0198;-0.0198000000000003
sma-10	IV_+_278127_278176_278240	IV	+	278127	278176;278240	0.0214157	0.336236	0.0820666666666667;-0.0820666666666665
atln-1	IV_+_2795893_2796376_2796428	IV	+	2795893	2796376;2796428	0.913121	0.993672	0;0
clec-85	IV_+_2855163_2855186_2855354	IV	+	2855163	2855186;2855354	0.0880077	0.64723	0.0150666666666666;-0.0150666666666667
dml-1	IV_+_2887075_2887338_2887386	IV	+	2887075	2887338;2887386	0.347515	0.91011	-0.0649999999999999;0.0649999999999999
Y54G2A.36	IV_+_2897802_2900871_2900897_2900908	IV	+	2897802	2900871;2900897;2900908	0.556795	0.964086	0.0672333333333333;-0.0506999999999999;-0.0165
vrp-1	IV_+_3013927_3013971_3013977	IV	+	3013927	3013971;3013977	0.888837	0.99163	-0.000633333333333375;0.000633333333333326
M4.1	IV_+_3214234_3214505_3214511	IV	+	3214234	3214505;3214511	0.608278	0.966085	0.0247333333333333;-0.0247333333333333
Y67D8A.2	IV_+_3238225_3239063_3239072	IV	+	3238225	3239063;3239072	0.0918214	0.654798	0.102766666666667;-0.102766666666667
src-1	I_+_1567685_1570335_1570347	I	+	1567685	1570335;1570347	0.128518	0.729499	0.1168;-0.1168
Y37E11B.2	IV_+_3578737_3578784_3578788_3578792_3578796	IV	+	3578737	3578784;3578788;3578792;3578796	0.0446939	0.495632	0.112466666666667;0.0504;-0.0553;-0.107533333333333
Y73E7A.3	I_+_1590934_1591003_1592086	I	+	1590934	1591003;1592086	0.133245	0.740487	0.0409;-0.0409000000000003
NONE	IV_+_3898823_3899500_3899513	IV	+	3898823	3899500;3899513	0.950051	0.998262	-0.00126666666666664;0.00126666666666667
nog-1	IV_+_395961_396016_396160	IV	+	395961	396016;396160	0.208664	0.829181	0.00180000000000013;-0.0018
NONE	IV_+_4148979_4149021_4149050	IV	+	4148979	4149021;4149050	0.435191	0.932322	0.00926666666666676;-0.00926666666666667
rnp-2	IV_+_4172284_4172323_4172332	IV	+	4172284	4172323;4172332	0.0962666	0.66258	-0.00313333333333334;0.00313333333333354
atg-5	I_+_1710996_1712708_1712714	I	+	1710996	1712708;1712714	0.0513046	0.532619	0.0893333333333333;-0.0893333333333333
atg-5	I_+_1712828_1715160_1715185	I	+	1712828	1715160;1715185	0.357445	0.912165	0.00413333333333332;-0.00413333333333333
ZK185.1	IV_+_4551237_4552006_4552018	IV	+	4551237	4552006;4552018	0.376142	0.91679	0.0792999999999999;-0.0792999999999999
tln-1	I_+_1731573_1732790_1733295	I	+	1731573	1732790;1733295	0.435877	0.932435	0.0824;-0.0824
F29B9.8	IV_+_4648661_4648888_4648891	IV	+	4648661	4648888;4648891	0.590142	0.966085	-0.00533333333333341;0.00533333333333333
Y17G9B.5	IV_+_4750671_4750713_4750718	IV	+	4750671	4750713;4750718	0.0771103	0.618201	-0.0296666666666667;0.0296666666666665
Y71G12B.10	I_+_1751859_1752595_1752602	I	+	1751859	1752595;1752602	0.33645	0.905807	-0.00456666666666667;0.0045666666666665
ssq-2	IV_+_4996438_4996491_4996494	IV	+	4996438	4996491;4996494	0.491017	0.948781	-0.00166666666666671;0.00166666666666667
ZK354.2	IV_+_5315076_5315121_5315317	IV	+	5315076	5315121;5315317	0.155431	0.778484	0.0748666666666667;-0.0748666666666667
F41H10.4	IV_+_5365099_5365143_5365150	IV	+	5365099	5365143;5365150	0.694403	0.979844	0.0278666666666667;-0.0278666666666668
F41H10.3	IV_+_5369991_5370042_5370049	IV	+	5369991	5370042;5370049	0.70303	0.979844	0.0120666666666667;-0.0120666666666669
F41H10.3	IV_+_5372567_5372672_5372684	IV	+	5372567	5372672;5372684	0.174018	0.799229	0.076;-0.076
drp-1	IV_+_5540480_5540529_5540553	IV	+	5540480	5540529;5540553	0.313953	0.895564	-0.00740000000000018;0.0074
fkh-7	IV_+_5607993_5608310_5608367	IV	+	5607993	5608310;5608367	0.345767	0.91011	-0.0849;0.0849
fkh-7	IV_+_5608650_5609499_5609563	IV	+	5608650	5609499;5609563	0.791272	0.983138	-0.0145;0.0144999999999998
sams-3	IV_+_5848948_5849050_5849223_5849316	IV	+	5848948	5849050;5849223;5849316	0.0983993	0.667219	0.00486666666666667;-0.0518666666666667;0.0470333333333335
lag-1	IV_+_6101459_6101506_6101512	IV	+	6101459	6101506;6101512	0.205265	0.826294	0.0442;-0.0441999999999999
zen-4	IV_+_6118961_6119002_6119008	IV	+	6118961	6119002;6119008	0.646887	0.972675	-0.0195333333333334;0.0195333333333333
trpp-10	I_+_1899426_1900016_1902508	I	+	1899426	1900016;1902508	0.777349	0.981895	-0.00760000000000002;0.00759999999999994
nhr-76	IV_+_630307_630516_630521	IV	+	630307	630516;630521	0.000108027	0.00928186	0.0203;-0.0202999999999999
nhr-76	IV_+_632180_633692_633699	IV	+	632180	633692;633699	0.891563	0.991999	0.00209999999999996;-0.00209999999999977
sqd-1	IV_+_6325233_6325309_6325318	IV	+	6325233	6325309;6325318	0.222135	0.842981	0.0950333333333332;-0.0950333333333333
K11H12.9	IV_+_649859_649908_649914	IV	+	649859	649908;649914	0.299776	0.890447	0.0404666666666667;-0.0404666666666667
fan-1	IV_+_6551036_6551078_6551081	IV	+	6551036	6551078;6551081	0.590391	0.966085	0.0110000000000001;-0.011
K11H12.8	IV_+_655531_655571_655573_655578	IV	+	655531	655571;655573;655578	0.622343	0.967323	0.00053333333333333;-0.0014;0.000799999999999912
C01B10.9	IV_+_6632839_6632888_6632896	IV	+	6632839	6632888;6632896	0.12815	0.728333	-0.00806666666666666;0.00806666666666678
C01B10.9	IV_+_6634518_6634620_6634628	IV	+	6634518	6634620;6634628	0.423062	0.928564	-0.0131333333333333;0.0131333333333333
C01B10.6	IV_+_6641581_6641864_6641873	IV	+	6641581	6641864;6641873	0.0430696	0.486831	0.00576666666666681;-0.00576666666666667
C01B10.6	IV_+_6644034_6644324_6644702	IV	+	6644034	6644324;6644702	0.117744	0.705853	-0.0046666666666666;0.00466666666666667
H34C03.2	IV_+_6760565_6760608_6760617	IV	+	6760565	6760608;6760617	0.316635	0.897382	0.0124666666666667;-0.0124666666666665
anat-1	IV_+_6778288_6778330_6778345	IV	+	6778288	6778330;6778345	0.600121	0.966085	0.000599999999999996;-0.000600000000000156
C17H12.8	IV_+_6820290_6820348_6820360	IV	+	6820290	6820348;6820360	0.0567699	0.55538	-0.00383333333333333;0.00383333333333336
lip-1	IV_+_6843147_6843222_6843234	IV	+	6843147	6843222;6843234	0.0277536	0.383865	0.0357666666666665;-0.0357666666666667
trxr-1	IV_+_7014003_7014058_7014065	IV	+	7014003	7014058;7014065	0.909379	0.993672	9.9999999999989e-05;-0.000100000000000322
nhr-105	IV_+_7051649_7051726_7051774	IV	+	7051649	7051726;7051774	0.583064	0.96534	-0.0829;0.0829
ZC477.3	IV_+_7104278_7104317_7104335	IV	+	7104278	7104317;7104335	0.605941	0.966085	-0.000266666666666666;0.000266666666666748
pitr-1	IV_+_7393381_7394082_7394087	IV	+	7393381	7394082;7394087	0.667277	0.975003	-0.00169999999999992;0.0017
unc-82	IV_+_7438323_7438525_7438750	IV	+	7438323	7438525;7438750	0.921405	0.993672	-0.013166666666667;0.0131666666666667
arl-13	I_+_2068827_2068867_2068876	I	+	2068827	2068867;2068876	0.159986	0.78241	0.1914;-0.1914
oef-1	IV_+_7548885_7548928_7548936	IV	+	7548885	7548928;7548936	0.810973	0.984791	-0.000233333333333334;0.000233333333333308
oef-1	IV_+_7551027_7551367_7551373	IV	+	7551027	7551367;7551373	0.734827	0.979844	-0.0129999999999999;0.013
pcyt-2.1	I_+_2080900_2081098_2081111	I	+	2080900	2081098;2081111	0.233056	0.852203	0.00636666666666667;-0.00636666666666663
C06A6.2	IV_+_7853017_7853069_7853078	IV	+	7853017	7853069;7853078	0.211474	0.831855	0.102366666666666;-0.102366666666667
C49H3.6	IV_+_7904383_7904430_7904437	IV	+	7904383	7904430;7904437	0.165735	0.78889	-0.0792333333333334;0.0792333333333334
C49H3.6	IV_+_7904512_7904584_7904597	IV	+	7904512	7904584;7904597	0.417761	0.92702	0.00956666666666666;-0.00956666666666661
ntl-4	IV_+_7912827_7912867_7912873	IV	+	7912827	7912867;7912873	0.151461	0.77317	0.1647;-0.1647
F20D12.2	IV_+_7949958_7950669_7950676	IV	+	7949958	7950669;7950676	0.326744	0.901059	0.0129333333333333;-0.0129333333333331
sax-7	IV_+_8082636_8082679_8082688	IV	+	8082636	8082679;8082688	0.108604	0.691559	0.0823666666666666;-0.0823666666666666
moc-3	IV_+_8131013_8131063_8131071	IV	+	8131013	8131063;8131071	0.171028	0.79557	-0.0189666666666667;0.0189666666666666
pmk-3	IV_+_8139302_8140244_8140362	IV	+	8139302	8140244;8140362	0.427902	0.930053	-0.0569666666666666;0.0569666666666667
Y37E3.17	I_+_2143090_2144867_2144876	I	+	2143090	2144867;2144876	0.131151	0.735271	0.0217;-0.0216999999999999
vit-6	IV_+_8261818_8261874_8266315	IV	+	8261818	8261874;8266315	0.0896334	0.649316	0.000733333333333253;-0.000733333333333333
K07H8.2	IV_+_8291835_8292763_8292775	IV	+	8291835	8292763;8292775	0.589852	0.966085	-0.0605000000000001;0.0605000000000001
nprl-3	IV_+_8299066_8299180_8299186	IV	+	8299066	8299180;8299186	0.266619	0.875742	0.0235666666666667;-0.0235666666666665
nprl-3	IV_+_8299632_8299673_8299683	IV	+	8299632	8299673;8299683	0.234095	0.852266	-0.0217333333333333;0.0217333333333333
afd-1	I_+_2164103_2164819_2164825	I	+	2164103	2164819;2164825	0.633092	0.969348	0.0522333333333334;-0.0522333333333333
D2096.12	IV_+_8364838_8364883_8364890	IV	+	8364838	8364883;8364890	0.722532	0.979844	-0.00896666666666667;0.00896666666666679
aagr-1	IV_+_8368294_8368371_8370323	IV	+	8368294	8368371;8370323	0.0908047	0.652022	0.041;-0.041
praf-3	IV_+_8380483_8380874_8380881	IV	+	8380483	8380874;8380881	0.413351	0.926122	0.0053;-0.00530000000000019
C28C12.1	IV_+_8501810_8501856_8501859	IV	+	8501810	8501856;8501859	0.486328	0.948263	-0.0478999999999999;0.0478999999999999
Y55F3BR.11	IV_+_855815_855889_855900	IV	+	855815	855889;855900	0.358504	0.91251	-0.0191333333333333;0.0191333333333333
Y55F3BR.11	IV_+_856800_857074_858928	IV	+	856800	857074;858928	0.334455	0.905103	0.1848;-0.1848
catp-7	IV_+_8585633_8585911_8585948	IV	+	8585633	8585911;8585948	0.210704	0.831765	-0.1047;0.1047
afd-1	I_+_2203864_2204923_2205211	I	+	2203864	2204923;2205211	0.983949	1	0.000866666666666793;-0.000866666666666668
NONE	IV_+_8598092_8598367_8598414	IV	+	8598092	8598367;8598414	0.070299	0.599549	-0.0141666666666665;0.0141666666666667
ints-6	IV_+_8693091_8693172_8693181	IV	+	8693091	8693172;8693181	0.682546	0.976711	-0.00513333333333343;0.00513333333333332
ints-6	IV_+_8695225_8695297_8695312	IV	+	8695225	8695297;8695312	0.207059	0.827638	0.0149;-0.0149000000000001
F21D5.3	IV_+_8734410_8734552_8735292	IV	+	8734410	8734552;8735292	0.00369233	0.112945	0.0233666666666667;-0.0233666666666669
grsp-2	IV_+_8816402_8816636_8816672	IV	+	8816402	8816636;8816672	0.944253	0.997551	0.00429999999999997;-0.00429999999999997
T28C6.7	IV_+_8832686_8832842_8832854	IV	+	8832686	8832842;8832854	0.132677	0.739094	0.0542666666666667;-0.0542666666666668
T28C6.7	IV_+_8835332_8836519_8836561	IV	+	8835332	8836519;8836561	0.926021	0.993672	-0.00336666666666668;0.00336666666666663
mak-2	IV_+_885421_886440_886494	IV	+	885421	886440;886494	0.80824	0.98462	0.00423333333333331;-0.00423333333333342
spr-2	IV_+_8891972_8892044_8892047	IV	+	8891972	8892044;8892047	0.156581	0.77888	-0.0474333333333333;0.0474333333333334
rad-26	IV_+_8899680_8899757_8899764	IV	+	8899680	8899757;8899764	0.797281	0.983547	-0.00283333333333347;0.00283333333333333
cfim-2	IV_+_8927871_8927916_8927922	IV	+	8927871	8927916;8927922	0.828795	0.985855	0.0129333333333334;-0.0129333333333334
C53B4.4	IV_+_8981358_8981693_8981699	IV	+	8981358	8981693;8981699	0.934814	0.994956	-0.00500000000000012;0.00500000000000006
C53B4.4	IV_+_8983216_8983261_8983264	IV	+	8983216	8983261;8983264	0.44553	0.935895	0.0046666666666666;-0.00466666666666667
C53B4.4	IV_+_8983647_8983692_8983701	IV	+	8983647	8983692;8983701	0.726666	0.979844	-0.0206000000000001;0.0206
C53B4.4	IV_+_8983848_8983946_8983953	IV	+	8983848	8983946;8983953	0.764467	0.981662	-0.0106333333333332;0.0106333333333334
nhr-11	IV_+_9070245_9070677_9070686	IV	+	9070245	9070677;9070686	0.426406	0.930053	0.0925333333333333;-0.0925333333333334
twk-8	IV_+_9086668_9087277_9087319	IV	+	9086668	9087277;9087319	0.833806	0.985855	-0.0109999999999998;0.011
fem-3	IV_+_9105272_9105361_9105369_9105372	IV	+	9105272	9105361;9105369;9105372	0.35607	0.91204	0.0115333333333333;-0.0160999999999999;0.0046
flp-1	IV_+_9145435_9145486_9145519	IV	+	9145435	9145486;9145519	0.156597	0.77888	0.0485666666666666;-0.0485666666666666
wnk-1	IV_+_9203377_9203707_9203713	IV	+	9203377	9203707;9203713	0.837254	0.985855	-0.0281333333333333;0.0281333333333333
wnk-1	IV_+_9207998_9208074_9208083	IV	+	9207998	9208074;9208083	0.705431	0.979844	-0.0550333333333333;0.0550333333333334
wnk-1	IV_+_9210676_9211242_9211249	IV	+	9210676	9211242;9211249	0.727816	0.979844	-0.0219999999999999;0.022
Y11D7A.3	IV_+_9239827_9241026_9242663	IV	+	9239827	9241026;9242663	0.0126736	0.249493	-0.0484666666666668;0.0484666666666667
ekl-7	I_+_2316389_2316438_2316444	I	+	2316389	2316438;2316444	0.599598	0.966085	-0.0384333333333334;0.0384333333333333
rpn-7	IV_+_9316705_9316740_9316749	IV	+	9316705	9316740;9316749	0.671914	0.975225	0.00133333333333333;-0.00133333333333319
F49C12.11	IV_+_9319463_9319789_9319793	IV	+	9319463	9319789;9319793	0.736479	0.979844	-0.000133333333333319;0.000133333333333333
daf-15	IV_+_9387140_9387255_9387264	IV	+	9387140	9387255;9387264	0.675943	0.975332	0.0225333333333333;-0.0225333333333333
daf-15	IV_+_9391226_9391267_9391285	IV	+	9391226	9391267;9391285	0.720246	0.979844	0.0290333333333335;-0.0290333333333335
fbl-1	IV_+_9541753_9542033_9542726	IV	+	9541753	9542033;9542726	0.909598	0.993672	0.0303333333333333;-0.0303333333333333
fbl-1	IV_+_9544345_9544493_9545332	IV	+	9544345	9544493;9545332	0.564991	0.96422	0.0165666666666665;-0.0165666666666667
col-122	IV_+_9563857_9563883_9564231	IV	+	9563857	9563883;9564231	0.268854	0.876746	-0.0263;0.0262999999999999
col-122	IV_+_9564163_9564252_9564261_9564279	IV	+	9564163	9564252;9564261;9564279	0.383927	0.920574	-0.0299333333333333;0.0471333333333334;-0.0172
elt-1	IV_+_9617413_9618503_9618506	IV	+	9617413	9618503;9618506	0.481029	0.94626	-0.0586666666666666;0.0586666666666667
NONE	IV_+_9768197_9768241_9768284	IV	+	9768197	9768241;9768284	0.395536	0.922845	-0.00179999999999991;0.0018
fat-4	IV_+_9800983_9801024_9801029	IV	+	9800983	9801024;9801029	0.751395	0.980972	-0.000466666666666664;0.000466666666666615
fat-3	IV_+_9804025_9804239_9804329	IV	+	9804025	9804239;9804329	0.102972	0.678936	0.0036;-0.00360000000000005
zwl-1	I_+_2403295_2403334_2403343	I	+	2403295	2403334;2403343	0.909494	0.993672	-0.0033;0.00329999999999986
ssq-1	IV_+_9852853_9852903_9852906	IV	+	9852853	9852903;9852906	0.508962	0.955541	-0.00113333333333343;0.00113333333333334
[truncated: 4,161 more rows]
[truncated: 12 more columns]

## Sheet: N2vstdp1
Gene	AS_event_ID	chromosome	strand	common_5_SS_coor	A3SS_coordinates	pvalue	qvalue	deltaPSI_control-treatment
[truncated: 6,014 more rows]
[truncated: 2 more columns]

[truncated: 2 more sheets: N2vsfust1ceh14, N2vstdp1ceh14]
